# Supplementary material for: Interaction between Microsatellite Instability (MSI) and Tumor DNA Methylation in the Pathogenesis of Colorectal Carcinoma
Source: Cancers (Basel). 2021 Oct 1;13(19):4956. doi: 10.3390/cancers13194956 (PMC8508563; doi:10.3390/cancers13194956)
Supplement: Supplementary file 1 [file cancers-13-04956-s001.zip]

Archive with 9 entries (9 files):
- Figure_S1.JPG
- Figure_S2.tif
- Table_S1.csv
- Table_S2.csv
- Table_S3.csv
- Table_S4.csv
- Table_S5.csv
- Table_S6.csv
- Table_S7.csv
