# Supplementary material for: Interaction between Microsatellite Instability (MSI) and Tumor DNA Methylation in the Pathogenesis of Colorectal Carcinoma
Source: Cancers (Basel). 2021 Oct 1;13(19):4956. doi: 10.3390/cancers13194956 (PMC8508563; doi:10.3390/cancers13194956)
Supplement: Supplementary file 1 [file cancers-13-04956-s001.zip › Table_S1.csv]

Probeset ID	RELATION_TO_UCSC_CPG_ISLAND	UCSC_REFGENE_NAME	p-value(Sample Group)	p-value(MSI_pt)	p-value(Sample Group * MSI_pt)	stepup(p-value(Sample Group * MSI_pt))	Mean(Normal)	Mean(Tumor)	p-value(Tumor vs. Normal)	Estimate(Tumor vs. Normal)	Difference(Tumor vs. Normal)	Difference(Tumor vs. Normal) (Description)	F(Sample Group)	F(Sample Group)	SS(Sample Group)	F(MSI_pt)	SS(MSI_pt)	F(Sample Group * MSI_pt)	SS(Sample Group * MSI_pt)	Intercept Var	Normal (Sample Group) Var	Tumor (Sample Group) Var	MSI (MSI_pt) Var	MSS (MSI_pt) Var	Normal * MSI (Sample Group * MSI_pt) Var	Normal * MSS (Sample Group * MSI_pt) Var	Tumor * MSI (Sample Group * MSI_pt) Var	Tumor * MSS (Sample Group * MSI_pt) Var	SS(Error)	p-value(Model)	adjR^2(Model)	R^2(Model)	F(Error)
cg01888411	Island	ABTB2	4.80E-30	9.61E-25	3.38E-24	1.64E-18	0.105664	0.170998	4.80E-30	0.118786	0.118786	Tumor up vs Normal	171.189	171.189	0.643425	132.014	0.496184	128.195	0.48183	0.121293	-0.0159932	0	0.207106	0	-0.205586	0	0	0	0.924608	2.64E-45	0.568599	0.573796	1
cg21608192		XYLT1	1.71E-26	1.20E-25	2.67E-23	6.49E-18	0.0888462	0.148818	1.71E-26	0.114844	0.114844	Tumor up vs Normal	144.511	144.511	0.60143	138.429	0.576117	122.008	0.507774	0.0965157	-0.00932009	0	0.217926	0	-0.211049	0	0	0	1.02381	9.76E-44	0.555713	0.561066	1
cg16885296	N_Shore		1.98E-27	5.95E-24	6.11E-22	8.33E-17	0.047129	0.12369	1.98E-27	0.138942	0.138942	Tumor up vs Normal	151.363	151.363	0.880297	126.494	0.73566	112.836	0.656229	0.0644155	-0.0189792	0	0.246978	0	-0.239925	0	0	0	1.43068	1.43E-42	0.545887	0.551359	1
cg13795986		RIT1	1.59E-15	1.55E-22	6.86E-22	8.33E-17	0.286908	0.320812	1.59E-15	0.0960869	0.0960869	Tumor up vs Normal	72.6348	72.6348	0.421011	116.828	0.677164	112.503	0.652095	0.262865	0.0234971	0	0.241445	0	-0.239168	0	0	0	1.42588	2.44E-36	0.489466	0.495617	1
cg23404877	N_Shore	TGOLN2	5.54E-20	5.50E-22	9.26E-22	8.99E-17	0.116235	0.165457	5.54E-20	0.109214	0.109214	Tumor up vs Normal	100.042	100.042	0.543907	113.143	0.615134	111.637	0.606947	0.109893	0.00615565	0	0.231516	0	-0.23074	0	0	0	1.33745	1.62E-37	0.500634	0.506651	1
cg13181928	Island	SLC16A11	6.66E-24	5.51E-22	1.57E-21	1.27E-16	0.187564	0.246189	6.66E-24	0.114017	0.114017	Tumor up vs Normal	126.157	126.157	0.592794	113.136	0.53161	110.116	0.517423	0.19471	-0.00749468	0	0.214495	0	-0.213045	0	0	0	1.15592	3.13E-39	0.516474	0.5223	1
cg05428436	Island	LNP1;LNP1;TOMM70A	2.16E-19	7.43E-24	1.84E-21	1.28E-16	0.120413	0.172319	2.16E-19	0.116631	0.116631	Tumor up vs Normal	96.2772	96.2772	0.620287	125.827	0.810668	109.657	0.70649	0.110446	0.00784067	0	0.257805	0	-0.248943	0	0	0	1.58491	1.82E-38	0.509476	0.515386	1
cg03892045	Island	SLC16A11	2.38E-27	2.97E-21	2.24E-21	1.36E-16	0.104013	0.181177	2.38E-27	0.138366	0.138366	Tumor up vs Normal	150.78	150.78	0.873018	108.294	0.627022	109.094	0.631657	0.124788	-0.0206709	0	0.234958	0	-0.23539	0	0	0	1.42434	1.58E-40	0.528107	0.533792	1
cg24740531	Island	BCL2;BCL2	2.14E-26	2.05E-23	2.58E-21	1.39E-16	0.0379094	0.125565	2.14E-26	0.159982	0.159982	Tumor up vs Normal	143.803	143.803	1.1671	122.794	0.996592	108.695	0.882166	0.0567037	-0.0208932	0	0.286924	0	-0.278178	0	0	0	1.99653	1.99E-41	0.536018	0.541608	1
cg22160329	Island	LNP1;LNP1;TOMM70A	4.48E-20	4.32E-24	4.01E-21	1.95E-16	0.094713	0.146172	4.48E-20	0.111213	0.111213	Tumor up vs Normal	100.637	100.637	0.563993	127.459	0.71431	107.441	0.602126	0.0885554	0.00369815	0	0.24007	0	-0.229822	0	0	0	1.37865	9.25E-39	0.512177	0.518054	1
cg00691240	Island	TXNDC12;KTI12	3.43E-19	1.22E-19	5.36E-21	2.37E-16	0.119256	0.171233	3.43E-19	0.119101	0.119101	Tumor up vs Normal	95.0715	95.0715	0.638469	97.9278	0.657651	106.697	0.716543	0.113455	0.00707209	0	0.247049	0	-0.252346	0	0	0	1.64534	1.12E-34	0.474639	0.480994	1
cg04657461	S_Shore	CENPT;THAP11	1.22E-25	1.89E-22	7.47E-21	2.86E-16	0.0852745	0.150269	1.22E-25	0.119131	0.119131	Tumor up vs Normal	138.368	138.368	0.647166	116.244	0.543693	105.672	0.494245	0.0990765	-0.0150221	0	0.213302	0	-0.208218	0	0	0	1.15058	3.41E-40	0.52514	0.530861	1
cg07196673	Island	ZNRF1	1.15E-18	6.51E-22	8.75E-21	2.86E-16	0.0854902	0.128308	1.15E-18	0.0966589	0.0966589	Tumor up vs Normal	91.7006	91.7006	0.426038	112.653	0.523382	105.223	0.488862	0.0777461	0.00688171	0	0.210675	0	-0.207081	0	0	0	1.14291	1.99E-36	0.490317	0.496458	1
cg00919013	S_Shore	LONRF1	1.44E-28	5.39E-22	8.85E-21	2.86E-16	0.297869	0.365777	1.44E-28	0.11745	0.11745	Tumor up vs Normal	159.866	159.866	0.629027	113.202	0.445419	105.191	0.413898	0.319192	-0.0221781	0	0.194105	0	-0.190543	0	0	0	0.967939	1.59E-41	0.536869	0.542449	1
cg08044663	N_Shore	TTK;TTK	2.87E-20	2.04E-22	3.58E-20	1.02E-15	0.126579	0.176517	2.87E-20	0.103698	0.103698	Tumor up vs Normal	101.878	101.878	0.490353	116.031	0.558472	101.264	0.487397	0.125145	-0.000313105	0	0.214052	0	-0.206771	0	0	0	1.18403	3.37E-37	0.497658	0.50371	1
cg09303159	N_Shore		1.87E-23	2.99E-22	4.36E-20	1.18E-15	0.187423	0.246233	1.87E-23	0.111045	0.111045	Tumor up vs Normal	123.065	123.065	0.562289	114.914	0.525046	100.708	0.460138	0.196371	-0.0105919	0	0.207757	0	-0.200905	0	0	0	1.12398	1.33E-38	0.510739	0.516634	1
cg17602451	Island	BCL2;BCL2	3.32E-27	2.87E-21	1.25E-19	3.19E-15	0.105494	0.183619	3.32E-27	0.134756	0.134756	Tumor up vs Normal	149.719	149.719	0.828056	108.389	0.59947	97.7869	0.540833	0.129964	-0.0258505	0	0.223562	0	-0.217811	0	0	0	1.36056	7.25E-40	0.522209	0.527966	1
cg14889643	Island	BCL2;BCL2	2.15E-25	8.44E-21	1.86E-19	4.52E-15	0.103664	0.177293	2.15E-25	0.130885	0.130885	Tumor up vs Normal	136.611	136.611	0.781172	105.326	0.602279	96.6813	0.552845	0.123285	-0.0207772	0	0.225034	0	-0.220216	0	0	0	1.40668	1.98E-38	0.509129	0.515043	1
cg21513352	N_Shore	TGOLN2	3.01E-15	3.29E-20	2.22E-19	5.14E-15	0.15947	0.197505	3.01E-15	0.0963462	0.0963462	Tumor up vs Normal	71.0095	71.0095	0.423286	101.499	0.60503	96.1944	0.573412	0.142947	0.0157914	0	0.227325	0	-0.224275	0	0	0	1.4664	4.29E-33	0.457352	0.46389	1
cg11777321	S_Shore	TEF;TEF	4.53E-25	3.89E-20	3.03E-19	6.69E-15	0.0964656	0.165945	4.53E-25	0.123651	0.123651	Tumor up vs Normal	134.313	134.313	0.697209	101.03	0.524442	95.3383	0.494895	0.115204	-0.0194739	0	0.21142	0	-0.208355	0	0	0	1.27697	1.03E-37	0.502489	0.508483	1
cg11476211	Island	PRKCE	7.29E-21	5.85E-22	3.76E-19	7.95E-15	0.0849752	0.137909	7.29E-21	0.104247	0.104247	Tumor up vs Normal	105.741	105.741	0.495551	112.962	0.529393	94.7453	0.444021	0.0883672	-0.00556872	0	0.206425	0	-0.197356	0	0	0	1.15287	1.06E-36	0.49295	0.499059	1
cg03712541	Island	SLC16A11	3.89E-23	5.20E-18	7.41E-19	1.38E-14	0.0765837	0.139761	3.89E-23	0.116097	0.116097	Tumor up vs Normal	120.892	120.892	0.614623	87.6258	0.445497	92.8946	0.472284	0.0916138	-0.0143274	0	0.200612	0	-0.20354	0	0	0	1.25069	5.35E-35	0.476436	0.482744	1
cg07347092	Island	DNAH10	5.24E-18	7.25E-18	1.11E-18	1.92E-14	0.0526103	0.103138	5.24E-18	0.107141	0.107141	Tumor up vs Normal	87.6629	87.6629	0.522783	86.7899	0.517578	91.8621	0.547826	0.0508111	0.00253612	0	0.216283	0	-0.219354	0	0	0	1.46107	3.76E-32	0.448979	0.455645	1
cg11919694	N_Shore	TBC1D10B	1.32E-22	1.70E-20	1.52E-18	2.54E-14	0.132972	0.194887	1.32E-22	0.114204	0.114204	Tumor up vs Normal	117.308	117.308	0.594739	103.341	0.523929	90.944	0.461076	0.145029	-0.0136488	0	0.207745	0	-0.20111	0	0	0	1.24719	2.55E-36	0.489276	0.49543	1
cg04812509	Island	RNLS;RNLS	4.23E-27	2.91E-19	2.70E-18	4.23E-14	0.10405	0.199753	4.23E-27	0.160264	0.160264	Tumor up vs Normal	148.946	148.946	1.17121	95.4513	0.750567	89.3887	0.702895	0.139165	-0.0361093	0	0.25245	0	-0.248309	0	0	0	1.93438	4.78E-38	0.505599	0.511555	1
cg22622440	Island	ALKBH5	2.97E-24	2.61E-20	2.81E-18	4.26E-14	0.14841	0.221686	2.97E-24	0.129304	0.129304	Tumor up vs Normal	128.586	128.586	0.762405	102.142	0.605615	89.2836	0.529373	0.168169	-0.0215582	0	0.222989	0	-0.215491	0	0	0	1.45856	5.07E-37	0.495977	0.50205	1
cg21602557	N_Shore	EXT1	1.06E-15	2.62E-19	3.24E-18	4.63E-14	0.095202	0.141117	1.06E-15	0.107081	0.107081	Tumor up vs Normal	73.6681	73.6681	0.522864	95.742	0.679535	88.8941	0.630931	0.0835883	0.0105466	0	0.239702	0	-0.235255	0	0	0	1.746	5.80E-32	0.445681	0.45236	1
cg01857019	N_Shore	LOC145783;TCF12;TCF12;TCF12;TCF12	2.33E-19	5.37E-20	4.52E-18	6.27E-14	0.170385	0.221984	2.33E-19	0.102726	0.102726	Tumor up vs Normal	96.0601	96.0601	0.481205	100.128	0.501581	87.9994	0.440825	0.173216	-0.00440447	0	0.203201	0	-0.196644	0	0	0	1.23232	4.55E-34	0.467203	0.473623	1
cg17896129	Island	SSBP3;SSBP3;SSBP3	1.36E-19	3.56E-20	4.91E-18	6.63E-14	0.0987943	0.161379	1.36E-19	0.123506	0.123506	Tumor up vs Normal	97.5473	97.5473	0.695568	101.277	0.722165	87.7758	0.625891	0.103058	-0.00634912	0	0.243002	0	-0.234313	0	0	0	1.75412	2.67E-34	0.469518	0.475909	1
cg00496272	S_Shore	CENPT;THAP11	6.29E-30	1.51E-22	5.39E-18	7.08E-14	0.122483	0.200556	6.29E-30	0.124481	0.124481	Tumor up vs Normal	170.279	170.279	0.706591	116.913	0.485145	87.5252	0.363195	0.154382	-0.0352348	0	0.192392	0	-0.178492	0	0	0	1.0208	5.60E-42	0.540798	0.54633	1
cg08855861	Island	TXNDC12;KTI12	9.31E-18	2.34E-17	1.45E-17	1.71E-13	0.107577	0.160575	9.31E-18	0.109595	0.109595	Tumor up vs Normal	86.1222	86.1222	0.547006	83.6683	0.53142	84.9456	0.539533	0.108527	-0.000751211	0	0.216866	0	-0.217687	0	0	0	1.55612	4.08E-31	0.438096	0.444894	1
cg02243495	Island	PPP1R9B	4.05E-19	4.02E-18	8.23E-17	7.74E-13	0.068893	0.126381	4.05E-19	0.110389	0.110389	Tumor up vs Normal	94.5454	94.5454	0.555673	88.3135	0.519046	80.2997	0.471946	0.0763595	-0.00865584	0	0.208423	0	-0.203467	0	0	0	1.44582	4.98E-32	0.446368	0.453038	1
cg18302606	Island	PLEKHG2	1.38E-19	5.69E-18	8.29E-17	7.74E-13	0.133037	0.192091	1.38E-19	0.111757	0.111757	Tumor up vs Normal	97.6594	97.6594	0.561457	87.4974	0.503034	80.3785	0.462107	0.14237	-0.0103688	0	0.207172	0	-0.202777	0	0	0	1.40279	1.89E-32	0.453412	0.46005	1
cg14715602	S_Shore	ALKBH5	1.26E-19	1.98E-17	8.94E-17	8.04E-13	0.138438	0.19812	1.26E-19	0.112708	0.112708	Tumor up vs Normal	97.8353	97.8353	0.571766	84.1148	0.491582	80.1327	0.468309	0.148558	-0.0107052	0	0.206509	0	-0.204005	0	0	0	1.43182	4.59E-32	0.448078	0.454754	1
cg20406267	N_Shore	ABTB2	2.29E-25	1.22E-13	9.30E-17	8.21E-13	0.233164	0.313682	2.29E-25	0.133789	0.133789	Tumor up vs Normal	136.412	136.412	0.816218	61.7351	0.369389	79.9792	0.478552	0.267495	-0.0313461	0	0.192447	0	-0.204886	0	0	0	1.47193	1.07E-32	0.45327	0.459857	1
cg13340335	S_Shore	LOC100128239	7.36E-19	2.69E-16	2.79E-16	2.15E-12	0.134281	0.19396	7.36E-19	0.1134	0.1134	Tumor up vs Normal	92.9127	92.9127	0.586394	77.2116	0.487301	77.1141	0.486686	0.144355	-0.01009	0	0.206685	0	-0.20662	0	0	0	1.55256	2.50E-30	0.428369	0.435256	1
cg15639684	Island	MCOLN2	4.13E-20	1.11E-14	5.90E-16	4.15E-12	0.18611	0.246574	4.13E-20	0.109725	0.109725	Tumor up vs Normal	100.859	100.859	0.549001	67.7125	0.368577	75.1812	0.409232	0.202261	-0.0149914	0	0.184638	0	-0.189466	0	0	0	1.33904	9.50E-30	0.422099	0.429062	1
cg12358524	S_Shore	LRRC34	1.54E-21	1.43E-15	7.14E-16	4.81E-12	0.107828	0.180854	1.54E-21	0.127702	0.127702	Tumor up vs Normal	110.17	110.17	0.743634	72.9012	0.492072	74.6892	0.504141	0.130688	-0.0225557	0	0.209026	0	-0.210292	0	0	0	1.66046	3.21E-31	0.437884	0.444656	1
cg18275051	S_Shore	CYB5R1	1.72E-16	1.57E-11	1.57E-15	9.40E-12	0.216946	0.277338	1.72E-16	0.120957	0.120957	Tumor up vs Normal	78.3765	78.3765	0.667154	50.0209	0.425786	72.6707	0.618585	0.226194	-0.00448602	0	0.213101	0	-0.232942	0	0	0	2.09399	3.39E-25	0.370371	0.377957	1
cg01798157	S_Shore	BTG2	2.14E-40	1.21E-12	1.92E-15	1.12E-11	0.188937	0.348138	2.14E-40	0.219275	0.219275	Tumor up vs Normal	259.942	259.942	2.19252	56.1361	0.473488	72.1544	0.608596	0.295956	-0.103749	0	0.217426	0	-0.231053	0	0	0	2.07492	6.82E-44	0.557015	0.562352	1
cg02345747	N_Shore	LAMP3	1.84E-25	5.14E-17	4.74E-15	2.35E-11	0.217664	0.297454	1.84E-25	0.126891	0.126891	Tumor up vs Normal	137.095	137.095	0.734218	81.5377	0.436679	69.8572	0.374123	0.252229	-0.0363123	0	0.188437	0	-0.181157	0	0	0	1.31746	1.46E-34	0.472113	0.478473	1
cg18137450	N_Shore	WDR26;WDR26	1.59E-22	8.13E-19	5.61E-15	2.64E-11	0.231938	0.310401	1.59E-22	0.130991	0.130991	Tumor up vs Normal	116.745	116.745	0.782437	92.642	0.620899	69.4298	0.465328	0.258151	-0.0299737	0	0.217706	0	-0.202035	0	0	0	1.64872	7.42E-34	0.46507	0.471515	1
cg18879590	Island	GPR137B	3.30E-23	8.16E-16	1.16E-14	5.18E-11	0.0740813	0.159928	3.30E-23	0.140278	0.140278	Tumor up vs Normal	121.385	121.385	0.897318	74.3435	0.549573	67.5906	0.499654	0.108457	-0.0356012	0	0.214459	0	-0.209354	0	0	0	1.81852	4.37E-32	0.446964	0.453627	1
cg20611882	Island	GPR177;GPR177	2.06E-10	8.82E-17	1.29E-14	5.66E-11	0.190172	0.223843	2.06E-10	0.094348	0.094348	Tumor up vs Normal	44.0118	44.0118	0.40591	80.1198	0.738925	67.3204	0.62088	0.165287	0.0223387	0	0.243984	0	-0.233373	0	0	0	2.2688	5.98E-26	0.379243	0.386722	1
cg16007619		IMPG1	6.92E-19	1.15E-14	2.83E-14	1.14E-10	0.162918	0.227943	6.92E-19	0.115242	0.115242	Tumor up vs Normal	93.0817	93.0817	0.605605	67.613	0.439901	65.3646	0.425273	0.181193	-0.0186704	0	0.194791	0	-0.193144	0	0	0	1.60052	2.43E-28	0.406571	0.413721	1
cg14064694	Island	HIST1H2BI	1.38E-19	4.26E-14	3.50E-14	1.34E-10	0.131022	0.197997	1.38E-19	0.116282	0.116282	Tumor up vs Normal	97.5059	97.5059	0.616579	64.3455	0.40689	64.8359	0.40999	0.152569	-0.0214609	0	0.189283	0	-0.189642	0	0	0	1.55558	2.49E-28	0.40646	0.413611	1
cg00153856	Island		3.05E-18	8.99E-15	3.73E-14	1.39E-10	0.0401415	0.102522	3.05E-18	0.112018	0.112018	Tumor up vs Normal	89.062	89.062	0.572194	68.2389	0.438412	64.6751	0.415516	0.0560793	-0.0165605	0	0.19351	0	-0.190916	0	0	0	1.58047	5.56E-28	0.402547	0.409745	1
cg26645401	S_Shore	SWAP70	3.02E-13	2.48E-13	5.55E-14	1.94E-10	0.236666	0.283751	3.02E-13	0.101895	0.101895	Tumor up vs Normal	59.5161	59.5161	0.473449	60.0027	0.47732	63.6864	0.506624	0.233899	0.00350951	0	0.207716	0	-0.21081	0	0	0	1.95692	4.62E-24	0.356767	0.364517	1
cg01853276	N_Shore	UBXN2A	7.48E-18	9.18E-16	6.68E-14	2.32E-10	0.186587	0.256066	7.48E-18	0.125006	0.125006	Tumor up vs Normal	86.6506	86.6506	0.712567	74.0427	0.608886	63.2279	0.519951	0.202705	-0.0182237	0	0.222336	0	-0.213564	0	0	0	2.02297	2.19E-28	0.407086	0.414229	1
cg05963821	S_Shore	GAP43;GAP43	1.03E-19	1.09E-15	1.64E-13	5.10E-10	0.141469	0.226854	1.03E-19	0.144534	0.144534	Tumor up vs Normal	98.45	98.45	0.939085	73.6868	0.702877	61.0738	0.582565	0.169523	-0.0306954	0	0.238881	0	-0.227677	0	0	0	2.32744	1.36E-29	0.422998	0.430007	1
cg22956431	Island	TTC23L	3.67E-13	3.18E-13	1.68E-13	5.16E-10	0.188542	0.236056	3.67E-13	0.100739	0.100739	Tumor up vs Normal	59.0392	59.0392	0.462763	59.3878	0.465496	60.9487	0.47773	0.187242	0.00161612	0	0.203391	0	-0.20471	0	0	0	1.92821	1.11E-23	0.352133	0.359939	1
cg02457623	S_Shore	ATP2B4;ATP2B4	4.49E-28	5.51E-14	1.89E-13	5.65E-10	0.0511473	0.161365	4.49E-28	0.163072	0.163072	Tumor up vs Normal	156.165	156.165	1.21262	63.7065	0.494679	60.6705	0.471104	0.111974	-0.0614295	0	0.205797	0	-0.203285	0	0	0	1.91018	3.68E-34	0.468126	0.474534	1
cg05726600	S_Shore	TMEM176B;TMEM176B;TMEM176B;TMEM176B;TMEM176A	8.02E-15	2.95E-12	1.95E-13	5.71E-10	0.247376	0.304688	8.02E-15	0.112145	0.112145	Tumor up vs Normal	68.5247	68.5247	0.573487	54.0038	0.451961	60.5845	0.507035	0.255487	-0.00669727	0	0.205004	0	-0.210895	0	0	0	2.05879	8.66E-24	0.353445	0.361235	1
cg22325530	Island	HVCN1;HVCN1	5.17E-22	1.01E-13	1.97E-13	5.73E-10	0.114191	0.192353	5.17E-22	0.126096	0.126096	Tumor up vs Normal	113.322	113.322	0.725054	62.1993	0.397961	60.5619	0.387485	0.147809	-0.0339146	0	0.185601	0	-0.184364	0	0	0	1.57395	1.90E-29	0.418821	0.425823	1
cg00121634	Island	LRRC34	1.14E-19	2.07E-14	2.41E-13	6.74E-10	0.118134	0.189819	1.14E-19	0.120893	0.120893	Tumor up vs Normal	98.0317	98.0317	0.666445	66.145	0.449671	60.0654	0.408341	0.143275	-0.0262626	0	0.193934	0	-0.18926	0	0	0	1.67237	2.54E-28	0.40637	0.413523	1
cg19341652	N_Shore	DSE;TSPYL1	3.55E-18	2.63E-12	2.87E-13	7.82E-10	0.322989	0.396691	3.55E-18	0.128518	0.128518	Tumor up vs Normal	88.6507	88.6507	0.753169	54.2767	0.46113	59.643	0.506722	0.347257	-0.0231029	0	0.205976	0	-0.21083	0	0	0	2.08999	8.75E-26	0.377313	0.384816	1
cg00551609	S_Shelf		3.47E-22	2.47E-12	3.64E-13	9.74E-10	0.286159	0.387537	3.47E-22	0.161814	0.161814	Tumor up vs Normal	114.481	114.481	1.19398	54.4253	0.567629	59.0586	0.615953	0.332867	-0.045591	0	0.227793	0	-0.232446	0	0	0	2.56566	1.58E-28	0.408653	0.415778	1
cg23175074	S_Shore	CALHM2;CALHM2	2.21E-21	1.40E-13	3.65E-13	9.74E-10	0.142036	0.218315	2.21E-21	0.123529	0.123529	Tumor up vs Normal	109.141	109.141	0.695827	61.4002	0.391456	59.0535	0.376495	0.174271	-0.0326638	0	0.183518	0	-0.18173	0	0	0	1.56837	7.86E-29	0.412033	0.419117	1
cg05727225	Island	ADM	4.03E-19	5.25E-10	3.72E-13	9.83E-10	0.193237	0.287004	4.03E-19	0.159135	0.159135	Tumor up vs Normal	94.5565	94.5565	1.15477	41.8645	0.511268	59.0043	0.720586	0.231421	-0.0334273	0	0.231594	0	-0.251415	0	0	0	3.00426	1.04E-24	0.364577	0.372233	1
cg05339066	Island	RNLS;RNLS	8.88E-22	1.62E-13	3.95E-13	1.02E-09	0.128825	0.232661	8.88E-22	0.16677	0.16677	Tumor up vs Normal	111.76	111.76	1.26823	61.0452	0.692733	58.8582	0.667914	0.174034	-0.0457439	0	0.24428	0	-0.242052	0	0	0	2.79157	4.68E-29	0.414513	0.421567	1
cg11696361	S_Shore	SETBP1;SETBP1;SETBP1	3.47E-23	7.60E-13	4.67E-13	1.17E-09	0.0792941	0.18297	3.47E-23	0.162265	0.162265	Tumor up vs Normal	121.231	121.231	1.20064	57.269	0.567175	58.451	0.578881	0.129163	-0.0495937	0	0.224197	0	-0.225342	0	0	0	2.43631	1.38E-29	0.420327	0.427311	1
cg01631855	Island	IGF1R	2.38E-14	3.13E-17	5.99E-13	1.42E-09	0.220615	0.278737	2.38E-14	0.113423	0.113423	Tumor up vs Normal	65.8006	65.8006	0.586634	82.8476	0.738614	57.8479	0.515733	0.222669	-0.00707478	0	0.233618	0	-0.212696	0	0	0	2.19317	3.68E-27	0.393242	0.400552	1
cg03429645	N_Shore	NIT2	3.42E-20	1.05E-14	6.95E-13	1.61E-09	0.234312	0.313368	3.42E-20	0.129931	0.129931	Tumor up vs Normal	101.392	101.392	0.769819	67.8457	0.515121	57.4879	0.436479	0.264379	-0.0320946	0	0.204121	0	-0.195672	0	0	0	1.86776	9.65E-29	0.411042	0.418138	1
cg13975648	Island	TSC22D4	2.34E-32	9.61E-15	7.05E-13	1.62E-09	0.105667	0.248021	2.34E-32	0.199456	0.199456	Tumor up vs Normal	189.545	189.545	1.81409	68.07	0.65148	57.4531	0.549868	0.19298	-0.0896446	0	0.229339	0	-0.219622	0	0	0	2.3544	4.53E-38	0.505813	0.511767	1
cg01777403	Island	C14orf4	1.60E-17	2.48E-13	7.71E-13	1.76E-09	0.0687334	0.138213	1.60E-17	0.121391	0.121391	Tumor up vs Normal	84.6284	84.6284	0.671946	59.9942	0.476352	57.2342	0.454438	0.0897245	-0.021562	0	0.202036	0	-0.199657	0	0	0	1.95323	5.80E-26	0.379405	0.386882	1
cg19235339	Island	RNLS;RNLS	2.98E-22	1.27E-13	1.22E-12	2.64E-09	0.0862783	0.206473	2.98E-22	0.188801	0.188801	Tumor up vs Normal	114.924	114.924	1.62545	61.6393	0.871805	56.1211	0.793757	0.141624	-0.0568654	0	0.270205	0	-0.263871	0	0	0	3.47934	2.41E-29	0.41768	0.424695	1
cg07779120	Island	IGF1R	5.88E-06	1.66E-14	1.30E-12	2.78E-09	0.256115	0.269905	5.88E-06	0.0862001	0.0862001	Tumor up vs Normal	21.4513	21.4513	0.338829	66.6952	1.05347	55.9793	0.884209	0.200007	0.0530498	0	0.291245	0	-0.2785	0	0	0	3.88564	1.39E-21	0.325983	0.334104	1
cg14089503	N_Shore	RAB11FIP1;RAB11FIP1	6.93E-13	4.70E-13	1.47E-12	3.09E-09	0.258939	0.308699	6.93E-13	0.101116	0.101116	Tumor up vs Normal	57.5466	57.5466	0.465045	58.4922	0.472687	55.7231	0.45031	0.259963	-0.0016149	0	0.201444	0	-0.199002	0	0	0	1.97181	6.20E-23	0.345196	0.353149	1
cg03964111	S_Shore	TMEM176B;TMEM176B;TMEM176B;TMEM176B;TMEM176A	4.06E-13	1.84E-11	1.59E-12	3.30E-09	0.314927	0.367568	4.06E-13	0.106373	0.106373	Tumor up vs Normal	58.7948	58.7948	0.515977	49.6525	0.435745	55.4818	0.486903	0.319307	-0.00304044	0	0.201087	0	-0.206666	0	0	0	2.15887	8.64E-22	0.328603	0.336692	1
cg07144296	Island		1.36E-34	8.68E-14	1.69E-12	3.45E-09	0.102037	0.262032	1.36E-34	0.218626	0.218626	Tumor up vs Normal	208.059	208.059	2.17955	62.5808	0.655573	55.3399	0.57972	0.206194	-0.105873	0	0.232655	0	-0.225505	0	0	0	2.57701	2.10E-39	0.518044	0.523851	1
cg14886572	N_Shore	WNK4	1.06E-16	9.90E-13	3.35E-12	6.33E-09	0.26753	0.335099	1.06E-16	0.117918	0.117918	Tumor up vs Normal	79.6421	79.6421	0.634047	56.6296	0.45084	53.696	0.427485	0.287998	-0.0210946	0	0.196256	0	-0.193646	0	0	0	1.95846	9.45E-25	0.365069	0.372719	1
cg21397588	S_Shore	ATP2B4;ATP2B4	1.21E-24	5.29E-14	3.62E-12	6.74E-09	0.105501	0.20188	1.21E-24	0.144268	0.144268	Tumor up vs Normal	131.312	131.312	0.94908	63.8082	0.461185	53.5076	0.386735	0.155642	-0.0521751	0	0.192659	0	-0.184185	0	0	0	1.77801	2.66E-31	0.438735	0.445497	1
cg12210286	Island	CNTD2	4.15E-19	2.61E-12	4.09E-12	7.47E-09	0.130777	0.213065	4.15E-19	0.134959	0.134959	Tumor up vs Normal	94.4773	94.4773	0.830557	54.2899	0.477266	53.2179	0.467842	0.164202	-0.033669	0	0.203595	0	-0.20258	0	0	0	2.1626	5.10E-26	0.380055	0.387524	1
cg21602520	N_Shore	BCL2;BCL2	3.96E-25	5.04E-12	4.86E-12	8.66E-09	0.246369	0.337228	3.96E-25	0.134216	0.134216	Tumor up vs Normal	134.857	134.857	0.820387	52.7397	0.320835	52.8295	0.321382	0.296597	-0.0502109	0	0.167939	0	-0.16801	0	0	0	1.49043	2.45E-30	0.429764	0.436662	1
cg14228484	S_Shore	CNNM4	3.88E-11	2.25E-08	5.01E-12	8.84E-09	0.284372	0.330429	3.88E-11	0.100563	0.100563	Tumor up vs Normal	47.9128	47.9128	0.460564	33.42	0.321251	52.7581	0.50714	0.284579	0.00496238	0	0.189514	0	-0.211051	0	0	0	2.35507	4.49E-18	0.280759	0.289459	1
cg23308047	Island	EMX2OS	4.66E-25	1.18E-09	6.18E-12	1.05E-08	0.336641	0.421265	4.66E-25	0.125252	0.125252	Tumor up vs Normal	134.232	134.232	0.715372	40.0091	0.213224	52.2319	0.278364	0.386102	-0.0471205	0	0.146512	0	-0.156262	0	0	0	1.31103	1.13E-28	0.410264	0.417369	1
cg20967975	Island	NEXN;NEXN	1.28E-14	3.64E-13	7.40E-12	1.23E-08	0.118373	0.182752	1.28E-14	0.118362	0.118362	Tumor up vs Normal	67.3434	67.3434	0.63884	59.0599	0.56026	51.8059	0.491447	0.131234	-0.0145484	0	0.214658	0	-0.207628	0	0	0	2.33363	1.17E-23	0.351854	0.359663	1
cg27333693	N_Shore	PIP4K2A	7.55E-21	3.92E-13	7.42E-12	1.23E-08	0.0822063	0.157378	7.55E-21	0.118216	0.118216	Tumor up vs Normal	105.643	105.643	0.637263	58.8827	0.355194	51.7976	0.312455	0.11633	-0.0354388	0	0.171035	0	-0.165555	0	0	0	1.48393	8.75E-28	0.40033	0.407555	1
cg02666434	S_Shore	SLC35C2;SLC35C2;SLC35C2	6.91E-22	4.76E-12	7.78E-12	1.28E-08	0.0895904	0.177418	6.91E-22	0.13564	0.13564	Tumor up vs Normal	112.481	112.481	0.838954	52.8544	0.394222	51.6851	0.385501	0.133036	-0.0436942	0	0.184925	0	-0.183891	0	0	0	1.83483	8.88E-28	0.400256	0.407482	1
cg14936968	Island	IL17RD	3.06E-15	1.82E-12	7.82E-12	1.28E-08	0.0913926	0.157327	3.06E-15	0.118529	0.118529	Tumor up vs Normal	70.9649	70.9649	0.640642	55.1578	0.497943	51.6734	0.466486	0.107973	-0.0173859	0	0.205641	0	-0.202287	0	0	0	2.22079	1.74E-23	0.349749	0.357583	1
cg07995893	N_Shelf		1.34E-20	7.71E-12	8.59E-12	1.39E-08	0.367549	0.457622	1.34E-20	0.142007	0.142007	Tumor up vs Normal	104.016	104.016	0.919573	51.7087	0.457139	51.4505	0.454857	0.409622	-0.0421328	0	0.199999	0	-0.199749	0	0	0	2.1748	1.17E-26	0.387477	0.394857	1
cg20678442	Island		2.28E-15	1.44E-11	8.69E-12	1.39E-08	0.0675841	0.139477	2.28E-15	0.128458	0.128458	Tumor up vs Normal	71.7108	71.7108	0.752462	50.2346	0.527112	51.4224	0.539575	0.0875663	-0.019679	0	0.216294	0	-0.217557	0	0	0	2.58128	7.33E-23	0.342041	0.349968	1
cg06981182	Island	RNLS;RNLS	3.40E-16	3.41E-12	1.01E-11	1.57E-08	0.147865	0.21997	3.40E-16	0.125308	0.125308	Tumor up vs Normal	76.6037	76.6037	0.716018	53.6529	0.501496	51.0688	0.477343	0.170246	-0.0229948	0	0.207184	0	-0.204627	0	0	0	2.29937	7.71E-24	0.354063	0.361845	1
cg06118999	Island	RNLS;RNLS	9.76E-19	5.21E-14	1.03E-11	1.60E-08	0.137275	0.215884	9.76E-19	0.128218	0.128218	Tumor up vs Normal	92.1438	92.1438	0.749652	63.8447	0.51942	51.0123	0.41502	0.167373	-0.0328168	0	0.202128	0	-0.190802	0	0	0	2.00138	6.79E-27	0.390197	0.397544	1
cg16306190	Island	LRRC34	3.74E-15	3.78E-11	1.21E-11	1.81E-08	0.0548498	0.12055	3.74E-15	0.117503	0.117503	Tumor up vs Normal	70.4532	70.4532	0.629602	47.9553	0.42855	50.6411	0.452552	0.0733747	-0.0178822	0	0.196565	0	-0.199243	0	0	0	2.19837	2.40E-22	0.33562	0.343625	1
cg15066100	Island	ABHD8	4.06E-19	1.69E-11	1.23E-11	1.84E-08	0.0727865	0.163134	4.06E-19	0.145823	0.145823	Tumor up vs Normal	94.5387	94.5387	0.969648	49.8464	0.511256	50.599	0.518974	0.112118	-0.0391407	0	0.212567	0	-0.213364	0	0	0	2.52313	2.72E-25	0.371508	0.37908	1
cg23107161			5.97E-24	1.83E-11	1.25E-11	1.86E-08	0.0784932	0.196347	5.97E-24	0.17556	0.17556	Tumor up vs Normal	126.598	126.598	1.40366	49.6858	0.550893	50.587	0.560886	0.143317	-0.0645835	0	0.22096	0	-0.221953	0	0	0	2.71645	6.47E-29	0.41424	0.421326	1
cg04301104			1.35E-18	8.51E-12	1.81E-11	2.51E-08	0.113672	0.219887	1.35E-18	0.172344	0.172344	Tumor up vs Normal	91.263	91.263	1.35443	51.4723	0.763899	49.6918	0.737475	0.158302	-0.0451722	0	0.256602	0	-0.254344	0	0	0	3.65088	4.34E-25	0.3691	0.376701	1
cg16153547	Island	LBX2	4.63E-20	3.66E-12	2.16E-11	2.94E-08	0.147548	0.22559	4.63E-20	0.122711	0.122711	Tumor up vs Normal	100.541	100.541	0.68664	53.4814	0.36525	49.2704	0.336491	0.183494	-0.0368084	0	0.1754	0	-0.171805	0	0	0	1.68005	2.16E-26	0.384408	0.391825	1
cg19933595	N_Shore	ZNF827	3.59E-22	1.08E-10	2.26E-11	3.04E-08	0.167902	0.248257	3.59E-22	0.121451	0.121451	Tumor up vs Normal	114.475	114.475	0.671757	45.5198	0.267118	49.1868	0.288637	0.210468	-0.0418404	0	0.156196	0	-0.159221	0	0	0	1.4377	5.72E-27	0.392279	0.39963	1
cg11800832	Island	CNTD2	6.79E-21	3.37E-11	2.45E-11	3.27E-08	0.150077	0.254736	6.79E-21	0.161893	0.161893	Tumor up vs Normal	105.943	105.943	1.19514	48.2264	0.54404	48.9692	0.55242	0.202106	-0.051827	0	0.219294	0	-0.220132	0	0	0	2.77512	2.59E-26	0.383482	0.39091	1
cg09183316	N_Shore	CTDSP2	2.48E-31	1.28E-11	3.27E-11	4.16E-08	0.169137	0.303937	2.48E-31	0.184248	0.184248	Tumor up vs Normal	181.304	181.304	1.54801	50.4991	0.43117	48.2938	0.412341	0.257778	-0.0891561	0	0.192332	0	-0.190185	0	0	0	2.10039	3.02E-35	0.478869	0.485148	1
cg17737146	Island	LRRC34	1.20E-19	4.90E-12	3.90E-11	4.86E-08	0.131078	0.218717	1.20E-19	0.137723	0.137723	Tumor up vs Normal	97.8999	97.8999	0.864922	52.7879	0.466369	47.8811	0.423018	0.17133	-0.0414072	0	0.197446	0	-0.192631	0	0	0	2.17335	6.21E-26	0.379058	0.386539	1
cg07469637	Island	CDK6	1.87E-21	2.01E-11	4.34E-11	5.28E-08	0.137605	0.224719	1.87E-21	0.132547	0.132547	Tumor up vs Normal	109.623	109.623	0.801138	49.4344	0.361272	47.6335	0.34811	0.182387	-0.0451747	0	0.176382	0	-0.174746	0	0	0	1.79779	7.56E-27	0.389658	0.397012	1
cg06220235	Island	SOCS1	2.06E-12	1.22E-14	4.42E-11	5.36E-08	0.0632253	0.117952	2.06E-12	0.106195	0.106195	Tumor up vs Normal	54.8825	54.8825	0.51359	67.503	0.631692	47.6087	0.445521	0.0659483	-0.00728733	0	0.216681	0	-0.197815	0	0	0	2.29271	3.17E-23	0.347675	0.355566	1
cg13990926	S_Shore		1.61E-13	4.84E-12	4.71E-11	5.65E-08	0.209775	0.278789	1.61E-13	0.127412	0.127412	Tumor up vs Normal	61.0646	61.0646	0.740264	52.8185	0.6403	47.4405	0.575104	0.223397	-0.0151093	0	0.2308	0	-0.224606	0	0	0	2.98217	8.80E-22	0.328507	0.336597	1
cg02860240	S_Shore	LRRC34	4.72E-15	1.39E-08	4.78E-11	5.68E-08	0.238541	0.303784	4.72E-15	0.114131	0.114131	Tumor up vs Normal	69.8638	69.8638	0.593979	34.4834	0.293176	47.4076	0.403057	0.261976	-0.020115	0	0.174199	0	-0.188032	0	0	0	2.09148	4.30E-20	0.306759	0.315111	1
cg23233200	Island	HIST1H3G;HIST1H2BI	2.07E-18	2.89E-12	5.02E-11	5.94E-08	0.0994589	0.187684	2.07E-18	0.141546	0.141546	Tumor up vs Normal	90.11	90.11	0.913609	54.0474	0.547977	47.2901	0.479466	0.136765	-0.0390053	0	0.212163	0	-0.205081	0	0	0	2.49415	3.55E-25	0.370129	0.377718	1
cg05971966	Island	PTGER4	1.54E-12	3.68E-11	5.05E-11	5.95E-08	0.0864209	0.143425	1.54E-12	0.109555	0.109555	Tumor up vs Normal	55.561	55.561	0.547307	48.0194	0.473018	47.2772	0.465708	0.0947276	-0.0084964	0	0.202908	0	-0.202118	0	0	0	2.42324	1.70E-20	0.311992	0.320281	1
cg18442524	S_Shore	GFRA3	1.27E-19	2.80E-11	6.22E-11	7.14E-08	0.168398	0.263519	1.27E-19	0.148584	0.148584	Tumor up vs Normal	97.7284	97.7284	1.00671	48.6605	0.501259	46.792	0.482011	0.213682	-0.045771	0	0.207658	0	-0.205625	0	0	0	2.53408	2.59E-25	0.371766	0.379335	1
cg07071389	Island	TSPYL3	1.93E-11	4.51E-14	6.27E-11	7.18E-08	0.213773	0.265216	1.93E-11	0.103993	0.103993	Tumor up vs Normal	49.5307	49.5307	0.493143	64.2036	0.639232	46.774	0.465697	0.212547	-0.00293531	0	0.219456	0	-0.202115	0	0	0	2.44926	3.54E-22	0.333494	0.341524	1
cg09350274	S_Shore	GFRA3	1.23E-20	8.31E-12	6.78E-11	7.67E-08	0.130398	0.225343	1.23E-20	0.145536	0.145536	Tumor up vs Normal	104.255	104.255	0.965845	51.5288	0.477377	46.5906	0.431628	0.177437	-0.0482454	0	0.199608	0	-0.194582	0	0	0	2.27901	1.88E-26	0.385086	0.392495	1
cg02918910	S_Shore	MLLT11;CDC42SE1;MLLT11;CDC42SE1	1.57E-19	6.25E-10	7.12E-11	7.96E-08	0.15914	0.260139	1.57E-19	0.157726	0.157726	Tumor up vs Normal	97.1559	97.1559	1.13442	41.4624	0.484127	46.4775	0.542685	0.209228	-0.0486349	0	0.21213	0	-0.218183	0	0	0	2.87237	2.94E-24	0.359142	0.366863	1
cg17317859	S_Shore	YLPM1	2.65E-27	3.48E-12	7.32E-11	8.15E-08	0.353244	0.457448	2.65E-27	0.146524	0.146524	Tumor up vs Normal	150.438	150.438	0.979005	53.6022	0.348827	46.4128	0.30204	0.416924	-0.0651384	0	0.168849	0	-0.162772	0	0	0	1.60089	4.30E-32	0.447035	0.453697	1
cg01883777	N_Shore	H1F0	1.06E-15	6.96E-09	7.82E-11	8.55E-08	0.281351	0.353766	1.06E-15	0.123162	0.123162	Tumor up vs Normal	73.6782	73.6782	0.6917	36.0175	0.338137	46.2583	0.434279	0.309678	-0.0255727	0	0.183701	0	-0.195178	0	0	0	2.30948	1.11E-20	0.314403	0.322663	1
cg10820045	N_Shore		1.41E-17	4.57E-10	7.83E-11	8.55E-08	0.135295	0.236221	1.41E-17	0.163756	0.163756	Tumor up vs Normal	84.9635	84.9635	1.22281	42.1814	0.607081	46.2552	0.665712	0.179531	-0.0429297	0	0.236209	0	-0.241652	0	0	0	3.54047	6.81E-23	0.342438	0.35036	1
cg02951552	Island	MEX3A	1.15E-18	2.25E-11	7.95E-11	8.63E-08	0.147346	0.228013	1.15E-18	0.127877	0.127877	Tumor up vs Normal	91.6961	91.6961	0.745674	49.1768	0.399907	46.2206	0.375867	0.183748	-0.0370876	0	0.184437	0	-0.181579	0	0	0	2.00048	1.20E-24	0.363836	0.371501	1
cg26066597	Island	FLJ10357	9.12E-28	7.71E-13	8.27E-11	8.93E-08	0.182681	0.300688	9.12E-28	0.16498	0.16498	Tumor up vs Normal	153.866	153.866	1.24115	57.2353	0.461686	46.1264	0.372076	0.25486	-0.0746493	0	0.190952	0	-0.180661	0	0	0	1.98435	6.57E-33	0.455453	0.462014	1
cg00782828	Island		2.63E-24	1.25E-11	8.78E-11	9.36E-08	0.289454	0.377807	2.63E-24	0.128146	0.128146	Tumor up vs Normal	128.957	128.957	0.748814	50.5601	0.293588	45.9881	0.26704	0.340183	-0.0516204	0	0.156765	0	-0.153051	0	0	0	1.42845	3.24E-29	0.416273	0.423306	1
cg06616077	S_Shore	SMOX;SMOX;SMOX;SMOX	9.86E-20	6.54E-13	9.10E-11	9.61E-08	0.1585	0.236447	9.86E-20	0.120867	0.120867	Tumor up vs Normal	98.4381	98.4381	0.666159	57.6338	0.390025	45.9041	0.310646	0.194442	-0.0383293	0	0.175021	0	-0.165075	0	0	0	1.66475	1.52E-26	0.386172	0.393568	1
cg19670286	Island	GFRA3;GFRA3	6.58E-23	3.59E-12	1.01E-10	1.05E-07	0.0688007	0.18758	6.58E-23	0.175096	0.175096	Tumor up vs Normal	119.343	119.343	1.39804	53.5316	0.627093	45.6584	0.534863	0.133443	-0.0667939	0	0.225572	0	-0.216605	0	0	0	2.88175	1.89E-28	0.407796	0.414931	1
cg02927836	Island	CNNM2;CNNM2;CNNM2	3.39E-27	4.60E-14	1.06E-10	1.08E-07	0.16928	0.263458	3.39E-27	0.132073	0.132073	Tumor up vs Normal	149.647	149.647	0.795418	64.1565	0.34101	45.5616	0.242173	0.225213	-0.0591981	0	0.159352	0	-0.145751	0	0	0	1.30756	3.16E-33	0.458708	0.46523	1
cg05175020	Island	TSC22D4	1.83E-30	9.43E-13	1.06E-10	1.08E-07	0.0831412	0.262305	1.83E-30	0.244004	0.244004	Tumor up vs Normal	174.454	174.454	2.71493	56.7478	0.883133	45.5582	0.708996	0.19898	-0.119312	0	0.263857	0	-0.249384	0	0	0	3.82835	3.51E-35	0.47823	0.484516	1
cg03761894	S_Shore	CITED1;CITED1	1.79E-11	1.15E-06	1.07E-10	1.09E-07	0.27404	0.328177	1.79E-11	0.107757	0.107757	Tumor up vs Normal	49.7192	49.7192	0.529488	24.8807	0.264969	45.5278	0.484852	0.285135	-0.00464198	0	0.179343	0	-0.20623	0	0	0	2.6198	3.47E-16	0.253617	0.26261	1
cg00146864	N_Shore	MAP3K14	5.51E-40	4.13E-08	1.07E-10	1.09E-07	0.268276	0.396596	5.51E-40	0.164358	0.164358	Tumor up vs Normal	256.072	256.072	1.23181	32.0741	0.15429	45.5265	0.219001	0.366004	-0.0950564	0	0.12747	0	-0.138603	0	0	0	1.18336	1.63E-41	0.536779	0.54236	1
cg23511432	Island	GFRA3	5.42E-21	9.60E-11	1.10E-10	1.11E-07	0.0548716	0.160335	5.42E-21	0.159703	0.159703	Tumor up vs Normal	106.58	106.58	1.16303	45.7819	0.499583	45.4654	0.496129	0.11018	-0.0553956	0	0.208977	0	-0.208615	0	0	0	2.68441	6.31E-26	0.378977	0.386459	1
cg16032102	Island	RASSF5;RASSF5	1.19E-24	1.36E-10	1.13E-10	1.14E-07	0.111669	0.20455	1.19E-24	0.133776	0.133776	Tumor up vs Normal	131.354	131.354	0.816057	44.9814	0.279453	45.3968	0.282034	0.166887	-0.0551314	0	0.156928	0	-0.157289	0	0	0	1.52831	8.64E-29	0.411578	0.418667	1
cg04108939	Island	BEST4	2.31E-22	2.93E-10	1.19E-10	1.18E-07	0.0638383	0.181058	2.31E-22	0.17375	0.17375	Tumor up vs Normal	115.663	115.663	1.37661	43.2017	0.514184	45.2784	0.5389	0.129483	-0.065039	0	0.214899	0	-0.217421	0	0	0	2.92787	1.13E-26	0.387657	0.395035	1
cg02509745	N_Shore	CLK4	1.50E-21	2.48E-10	1.27E-10	1.24E-07	0.168243	0.249647	1.50E-21	0.121993	0.121993	Tumor up vs Normal	110.247	110.247	0.678638	43.5861	0.268299	45.1341	0.277827	0.212505	-0.0439377	0	0.154761	0	-0.156112	0	0	0	1.51428	4.58E-26	0.380602	0.388065	1
cg27080725	Island	TSC22D4	6.27E-26	9.07E-11	1.68E-10	1.57E-07	0.0646261	0.220235	6.27E-26	0.219988	0.219988	Tumor up vs Normal	140.437	140.437	2.2068	45.9137	0.721476	44.4801	0.698949	0.160333	-0.0961823	0	0.249591	0	-0.247611	0	0	0	3.86558	5.65E-30	0.424548	0.431481	1
cg01343424	N_Shore		1.18E-20	9.10E-12	1.70E-10	1.58E-07	0.110116	0.197814	1.18E-20	0.132749	0.132749	Tumor up vs Normal	104.372	104.372	0.803582	51.3138	0.395075	44.4571	0.342285	0.154681	-0.0461109	0	0.179719	0	-0.173277	0	0	0	1.894	2.35E-26	0.383973	0.391395	1
cg15908367	Island	TSC22D4	1.64E-30	3.03E-12	1.74E-10	1.61E-07	0.0699837	0.250187	1.64E-30	0.2442	0.2442	Tumor up vs Normal	174.835	174.835	2.71929	53.9322	0.838832	44.4059	0.690666	0.188099	-0.12113	0	0.2587	0	-0.24614	0	0	0	3.82615	6.50E-35	0.475601	0.481919	1
cg18279326	Island		1.44E-18	8.83E-10	2.25E-10	1.97E-07	0.244402	0.326621	1.44E-18	0.128586	0.128586	Tumor up vs Normal	91.096	91.096	0.753971	40.6764	0.336665	43.8063	0.36257	0.284598	-0.0394174	0	0.175093	0	-0.178338	0	0	0	2.03606	2.72E-23	0.347363	0.355226	1
cg23938220		APC;APC;APC	2.38E-13	9.03E-14	2.33E-10	2.01E-07	0.0833631	0.151617	2.38E-13	0.122662	0.122662	Tumor up vs Normal	60.1026	60.1026	0.686092	62.4833	0.713268	43.7313	0.499207	0.0964894	-0.0180312	0	0.229698	0	-0.209261	0	0	0	2.80817	9.25E-23	0.340783	0.348725	1
cg13860006	Island	TRIP10	2.80E-15	1.45E-09	2.37E-10	2.04E-07	0.116732	0.198304	2.80E-15	0.137642	0.137642	Tumor up vs Normal	71.1951	71.1951	0.863904	39.5532	0.479952	43.691	0.53016	0.147804	-0.0298164	0	0.210418	0	-0.215651	0	0	0	2.98504	9.94E-21	0.315026	0.323278	1
cg01472882	Island	ATOH8	4.53E-25	6.60E-12	2.43E-10	2.08E-07	0.132053	0.245002	4.53E-25	0.16053	0.16053	Tumor up vs Normal	134.447	134.447	1.1736	52.1001	0.454786	43.6516	0.381039	0.199066	-0.0690595	0	0.191401	0	-0.18294	0	0	0	2.13862	5.79E-30	0.425726	0.432673	1
cg24727216	S_Shore	ASXL1;ASXL1	8.09E-42	2.45E-10	2.48E-10	2.11E-07	0.252711	0.408017	8.09E-42	0.195987	0.195987	Tumor up vs Normal	273.536	273.536	1.75155	43.6083	0.27924	43.586	0.279097	0.37046	-0.117754	0	0.156488	0	-0.156468	0	0	0	1.57523	1.66E-44	0.562095	0.567371	1
cg21225170	S_Shore	GFRA3	7.78E-19	4.44E-12	2.60E-10	2.19E-07	0.116045	0.204618	7.78E-19	0.137532	0.137532	Tumor up vs Normal	92.7608	92.7608	0.862529	53.0241	0.49304	43.4725	0.404226	0.157066	-0.0433802	0	0.198134	0	-0.188304	0	0	0	2.28741	3.65E-25	0.369985	0.377576	1
cg17721249	Island	ATP2B4;ATP2B4	5.05E-20	9.12E-10	2.62E-10	2.19E-07	0.081043	0.178854	5.05E-20	0.148717	0.148717	Tumor up vs Normal	100.297	100.297	1.00853	40.6029	0.408277	43.462	0.437027	0.132649	-0.0508198	0	0.19252	0	-0.195795	0	0	0	2.47362	2.16E-24	0.360766	0.368468	1
cg18192294	Island	RNLS;RNLS	3.50E-17	4.63E-11	2.90E-10	2.38E-07	0.0892371	0.183873	3.50E-17	0.151025	0.151025	Tumor up vs Normal	82.6538	82.6538	1.03742	47.5151	0.596381	43.2554	0.542915	0.129737	-0.0417709	0	0.223761	0	-0.218508	0	0	0	3.06254	3.48E-23	0.348302	0.356218	1
cg15732851	Island	ATP2B4;ATP2B4	6.01E-20	6.75E-11	2.93E-10	2.40E-07	0.126409	0.279377	6.01E-20	0.232504	0.232504	Tumor up vs Normal	99.8145	99.8145	2.46506	46.5996	1.15084	43.1973	1.06682	0.20454	-0.0795498	0	0.311819	0	-0.305909	0	0	0	6.07532	3.90E-25	0.369643	0.377237	1
cg22402852	Island	CYP2U1	5.59E-23	4.39E-10	3.10E-10	2.51E-07	0.0599259	0.176835	5.59E-23	0.169868	0.169868	Tumor up vs Normal	119.822	119.822	1.3158	42.2749	0.464233	43.0719	0.472984	0.128176	-0.0680231	0	0.202744	0	-0.203691	0	0	0	2.7014	5.33E-27	0.391401	0.398734	1
cg09008417	Island	CCDC13	2.11E-19	9.70E-10	3.25E-10	2.59E-07	0.06008	0.163713	2.11E-19	0.158763	0.158763	Tumor up vs Normal	96.3418	96.3418	1.14938	40.4609	0.482709	42.9619	0.512547	0.113576	-0.0527442	0	0.208906	0	-0.212038	0	0	0	2.93485	7.23E-24	0.354398	0.362176	1
cg13407975	Island	CRLF1	1.39E-09	2.56E-11	3.27E-10	2.59E-07	0.290412	0.33599	1.39E-09	0.0993553	0.0993553	Tumor up vs Normal	39.6395	39.6395	0.450139	48.8692	0.55495	42.9486	0.487717	0.284693	0.00406398	0	0.213737	0	-0.206838	0	0	0	2.79353	1.31E-18	0.287045	0.295635	1
cg06410591	Island	TRIP10	1.06E-15	6.41E-09	3.42E-10	2.70E-07	0.139948	0.22695	1.06E-15	0.144174	0.144174	Tumor up vs Normal	73.6764	73.6764	0.947853	36.2015	0.465735	42.8465	0.551224	0.176308	-0.0342279	0	0.211008	0	-0.219893	0	0	0	3.16481	1.76E-20	0.311814	0.320106	1
cg16399136	Island		2.58E-15	2.75E-10	4.34E-10	3.28E-07	0.0952873	0.170182	2.58E-15	0.124871	0.124871	Tumor up vs Normal	71.4037	71.4037	0.711031	43.3457	0.431632	42.2984	0.421203	0.123766	-0.0287622	0	0.1934	0	-0.192218	0	0	0	2.44964	3.27E-21	0.321248	0.329426	1
cg01317569	S_Shore	ELOVL7;ELOVL7	2.54E-14	1.12E-10	4.39E-10	3.29E-07	0.566053	0.635497	2.54E-14	0.119185	0.119185	Tumor up vs Normal	65.63	65.63	0.64775	45.4234	0.448316	42.274	0.417232	0.588743	-0.0235302	0	0.194809	0	-0.191309	0	0	0	2.42795	7.82E-21	0.316377	0.324614	1
cg03601920	N_Shore	PADI2	2.04E-14	2.23E-08	4.90E-10	3.62E-07	0.189774	0.255314	2.04E-14	0.111913	0.111913	Tumor up vs Normal	66.1788	66.1788	0.571117	33.4353	0.288543	42.0226	0.362651	0.21482	-0.022734	0	0.168726	0	-0.178358	0	0	0	2.12296	4.14E-19	0.293751	0.30226	1
cg15673034	Island	DLGAP1;DLGAP1	1.06E-11	8.89E-11	5.53E-10	3.96E-07	0.148135	0.205067	1.06E-11	0.107554	0.107554	Tumor up vs Normal	50.9565	50.9565	0.527492	45.9589	0.475758	41.7457	0.432144	0.157189	-0.0102047	0	0.199493	0	-0.194698	0	0	0	2.54655	3.24E-19	0.295165	0.303657	1
cg08832851	N_Shelf	BTG1	5.26E-26	2.03E-08	6.50E-10	4.52E-07	0.215787	0.324037	5.26E-26	0.150703	0.150703	Tumor up vs Normal	140.985	140.985	1.03563	33.6435	0.247135	41.3754	0.303931	0.286775	-0.0690622	0	0.155259	0	-0.163281	0	0	0	1.80704	1.75E-28	0.408157	0.415288	1
cg26253438	Island	ATP2B4;ATP2B4	4.51E-21	7.22E-08	6.54E-10	4.54E-07	0.0876331	0.204648	4.51E-21	0.172878	0.172878	Tumor up vs Normal	107.107	107.107	1.36284	30.8491	0.392529	41.3597	0.526268	0.156598	-0.0654495	0	0.200209	0	-0.214858	0	0	0	3.13015	7.76E-24	0.354028	0.361811	1
cg09350895	Island	HEATR4;C14orf169	2.44E-10	6.26E-10	7.00E-10	4.81E-07	0.25969	0.310682	2.44E-10	0.103098	0.103098	Tumor up vs Normal	43.6214	43.6214	0.484688	41.462	0.460695	41.2061	0.457852	0.262511	-0.00289478	0	0.200716	0	-0.200406	0	0	0	2.73337	1.07E-17	0.274674	0.283413	1
cg24714313		IMPG1	5.85E-18	3.06E-11	7.09E-10	4.86E-07	0.180224	0.25807	5.85E-18	0.121085	0.121085	Tumor up vs Normal	87.3097	87.3097	0.668566	48.4487	0.370992	41.1746	0.315291	0.216466	-0.0379328	0	0.173351	0	-0.166304	0	0	0	1.88372	8.75E-24	0.353389	0.36118	1
cg01291029	Island	CCDC13	2.13E-18	4.12E-09	8.19E-10	5.47E-07	0.0473472	0.137507	2.13E-18	0.138765	0.138765	Tumor up vs Normal	90.0246	90.0246	0.87806	37.1905	0.36274	40.8477	0.39841	0.0936677	-0.0452926	0	0.182662	0	-0.186945	0	0	0	2.39937	1.55E-22	0.337988	0.345964	1
cg26419656	N_Shore	KLF12	3.04E-16	1.57E-07	8.29E-10	5.51E-07	0.146834	0.219252	3.04E-16	0.116592	0.116592	Tumor up vs Normal	76.8935	76.8935	0.619874	29.1582	0.235057	40.8202	0.32907	0.181633	-0.0316425	0	0.156746	0	-0.169899	0	0	0	1.98312	1.02E-19	0.301813	0.310225	1
cg14174055	Island	ARID5A	5.60E-24	2.49E-10	8.83E-10	5.80E-07	0.127135	0.223943	5.60E-24	0.13725	0.13725	Tumor up vs Normal	126.679	126.679	0.858997	43.5782	0.2955	40.6769	0.275827	0.185957	-0.0594761	0	0.158274	0	-0.155549	0	0	0	1.66811	5.79E-28	0.402354	0.409555	1
cg13221363	S_Shore	TRIB2;TRIB2	5.10E-22	2.52E-12	8.89E-10	5.83E-07	0.155033	0.274618	5.10E-22	0.173697	0.173697	Tumor up vs Normal	113.455	113.455	1.37402	54.4007	0.658829	40.6734	0.492582	0.220791	-0.0696964	0	0.224277	0	-0.208	0	0	0	2.96711	1.08E-27	0.400531	0.407783	1
cg10580293	Island	PRR15	2.15E-16	2.78E-12	9.12E-10	5.94E-07	0.104153	0.189169	2.15E-16	0.136169	0.136169	Tumor up vs Normal	77.7983	77.7983	0.84552	54.1449	0.588452	40.6023	0.441271	0.138296	-0.0377977	0	0.21197	0	-0.196743	0	0	0	2.67355	2.12E-23	0.3487	0.356547	1
cg02007217	S_Shore	GPR39	5.09E-16	2.82E-08	9.44E-10	6.13E-07	0.420786	0.495414	5.09E-16	0.120527	0.120527	Tumor up vs Normal	75.5588	75.5588	0.662421	32.9103	0.288523	40.5248	0.35528	0.455139	-0.0322592	0	0.167812	0	-0.176536	0	0	0	2.15667	4.36E-20	0.306675	0.315028	1
cg12104246	N_Shore	C6orf62	1.50E-28	7.13E-11	1.02E-09	6.53E-07	0.340834	0.458609	1.50E-28	0.160808	0.160808	Tumor up vs Normal	159.925	159.925	1.16392	46.492	0.338365	40.357	0.293715	0.419439	-0.080027	0	0.167484	0	-0.161561	0	0	0	1.78309	4.53E-32	0.448133	0.454808	1
cg15305538	N_Shore		2.60E-22	1.31E-09	1.09E-09	6.84E-07	0.321875	0.423791	2.60E-22	0.14707	0.14707	Tumor up vs Normal	115.322	115.322	0.986311	39.7871	0.340285	40.2014	0.343828	0.382219	-0.0602364	0	0.173219	0	-0.173667	0	0	0	2.10395	4.73E-26	0.380432	0.387897	1
cg02898206	S_Shore	SLC35C2;SLC35C2;SLC35C2	6.90E-23	2.98E-09	1.14E-09	7.13E-07	0.133737	0.241611	6.90E-23	0.154448	0.154448	Tumor up vs Normal	119.201	119.201	1.08776	37.921	0.346043	40.0859	0.365798	0.199209	-0.0648834	0	0.176678	0	-0.17913	0	0	0	2.24484	2.73E-26	0.383218	0.39065	1
cg10131095	Island	RNLS;RNLS	9.08E-18	2.85E-12	1.19E-09	7.38E-07	0.126633	0.208178	9.08E-18	0.126291	0.126291	Tumor up vs Normal	86.1325	86.1325	0.727293	54.0856	0.456692	39.9879	0.337653	0.163508	-0.0402405	0	0.186126	0	-0.172101	0	0	0	2.0772	2.32E-24	0.360377	0.368084	1
cg13558971	N_Shore	ATP2B4;ATP2B4	2.11E-16	2.39E-08	1.24E-09	7.58E-07	0.138854	0.213464	2.11E-16	0.11887	0.11887	Tumor up vs Normal	77.8433	77.8433	0.644335	33.2804	0.275473	39.9101	0.330349	0.174383	-0.0337557	0	0.162839	0	-0.170229	0	0	0	2.03622	2.15E-20	0.310676	0.318982	1
cg01385327	N_Shore	FGFR2;FGFR2;FGFR2;FGFR2;FGFR2;FGFR2	2.70E-21	2.38E-07	1.26E-09	7.65E-07	0.19222	0.283781	2.70E-21	0.133693	0.133693	Tumor up vs Normal	108.564	108.564	0.815051	28.255	0.212127	39.8757	0.299371	0.247965	-0.0526678	0	0.14923	0	-0.162051	0	0	0	1.84687	1.27E-23	0.351428	0.359242	1
cg27586487	S_Shore	LOC100128292;DLG5	2.00E-17	5.89E-10	1.36E-09	8.17E-07	0.145948	0.225097	2.00E-17	0.123176	0.123176	Tumor up vs Normal	84.0277	84.0277	0.691861	41.6011	0.342532	39.7002	0.32688	0.183977	-0.0385096	0	0.171336	0	-0.169333	0	0	0	2.02549	2.34E-22	0.335743	0.343746	1
cg12668309	Island	CACNA1D;CACNA1D;CACNA1D	3.10E-27	1.04E-09	1.36E-09	8.20E-07	0.0859819	0.257961	3.10E-27	0.234797	0.234797	Tumor up vs Normal	149.936	149.936	2.51392	40.2956	0.675621	39.6901	0.665469	0.199755	-0.113993	0	0.242526	0	-0.241608	0	0	0	4.12459	2.09E-30	0.42921	0.436087	1
cg14601284	S_Shore	PLXDC1	1.10E-19	2.23E-10	1.41E-09	8.43E-07	0.18148	0.272086	1.10E-19	0.135314	0.135314	Tumor up vs Normal	98.125	98.125	0.834929	43.8303	0.372945	39.6144	0.337072	0.229747	-0.0493376	0	0.176412	0	-0.171953	0	0	0	2.09317	2.01E-24	0.361122	0.36882	1
cg26503877	N_Shore	ETS1;ETS1;ETS1	1.21E-29	1.38E-07	1.42E-09	8.49E-07	0.175032	0.353542	1.21E-29	0.238778	0.238778	Tumor up vs Normal	168.068	168.068	2.59987	29.4372	0.45537	39.596	0.612518	0.301743	-0.122879	0	0.215829	0	-0.231797	0	0	0	3.80542	2.56E-31	0.438912	0.445672	1
cg21268658	S_Shore	PTPRF;PTPRF	7.19E-20	3.31E-10	1.49E-09	8.87E-07	0.45946	0.54513	7.19E-20	0.127462	0.127462	Tumor up vs Normal	99.3158	99.3158	0.740842	42.9178	0.320144	39.4839	0.294529	0.505733	-0.0470942	0	0.164157	0	-0.160735	0	0	0	1.83503	1.92E-24	0.361369	0.369063	1
cg13231700	N_Shore	EPHA4	5.00E-29	1.06E-09	1.58E-09	9.34E-07	0.170118	0.321822	5.00E-29	0.20369	0.20369	Tumor up vs Normal	163.357	163.357	1.89192	40.2589	0.466256	39.3517	0.45575	0.27356	-0.103717	0	0.201091	0	-0.199945	0	0	0	2.84904	4.92E-32	0.446429	0.453099	1
cg08096786	S_Shore	CCDC102A	2.68E-16	6.45E-06	1.58E-09	9.34E-07	0.193348	0.273659	2.68E-16	0.127719	0.127719	Tumor up vs Normal	77.2219	77.2219	0.743836	21.2586	0.204772	39.349	0.379027	0.235695	-0.036549	0	0.158182	0	-0.18234	0	0	0	2.36958	1.73E-18	0.285421	0.294031	1
cg05816868	Island		3.69E-20	9.35E-11	1.60E-09	9.40E-07	0.135992	0.236133	3.69E-20	0.148184	0.148184	Tumor up vs Normal	101.254	101.254	1.00003	45.8592	0.452927	39.3377	0.388518	0.190031	-0.0558205	0	0.192089	0	-0.184727	0	0	0	2.41973	4.78E-25	0.369775	0.377399	1
cg24085895	S_Shore		3.21E-26	4.56E-10	1.64E-09	9.55E-07	0.0890949	0.191113	3.21E-26	0.140321	0.140321	Tumor up vs Normal	142.53	142.53	0.897862	42.1858	0.265748	39.2752	0.247413	0.155113	-0.0666614	0	0.15	0	-0.147319	0	0	0	1.54967	9.91E-30	0.421899	0.428864	1
cg27542552	Island	ACP5;ACP5;ACP5;ACP5;ACP5	5.54E-21	5.03E-09	1.75E-09	1.01E-06	0.106162	0.198427	5.54E-21	0.134726	0.134726	Tumor up vs Normal	106.517	106.517	0.827688	36.7432	0.285512	39.1286	0.304047	0.159838	-0.0530698	0	0.160784	0	-0.163312	0	0	0	1.91153	1.67E-24	0.362099	0.369784	1
cg15460872	Island	IGF1R	6.02E-07	6.41E-12	1.89E-09	1.07E-06	0.196572	0.230931	6.02E-07	0.0936826	0.0936826	Tumor up vs Normal	26.2664	26.2664	0.400205	52.1463	0.79452	38.9522	0.593491	0.171871	0.0204014	0	0.246083	0	-0.228168	0	0	0	3.74815	1.72E-17	0.271804	0.280578	1
cg10646395	N_Shore	PRDM11	8.45E-20	1.52E-10	1.97E-09	1.11E-06	0.230941	0.315159	8.45E-20	0.124945	0.124945	Tumor up vs Normal	98.8665	98.8665	0.711878	44.708	0.321915	38.8495	0.279732	0.276196	-0.0466225	0	0.162344	0	-0.156646	0	0	0	1.7713	1.31E-24	0.36337	0.37104	1
cg06952291	Island	ABHD8;ABHD8	3.26E-16	2.21E-09	2.03E-09	1.14E-06	0.0470844	0.135935	3.26E-16	0.140351	0.140351	Tumor up vs Normal	76.7602	76.7602	0.897101	38.6098	0.451234	38.7976	0.45343	0.087712	-0.0405695	0	0.199321	0	-0.199563	0	0	0	2.86333	5.56E-21	0.319349	0.327582	1
cg15951557	S_Shore	GFRA3	7.52E-16	9.94E-11	2.15E-09	1.19E-06	0.139391	0.214061	7.52E-16	0.119363	0.119363	Tumor up vs Normal	74.5543	74.5543	0.649688	45.7003	0.398246	38.6555	0.336856	0.171005	-0.0334143	0	0.179402	0	-0.171897	0	0	0	2.14372	1.03E-21	0.327653	0.335754	1
cg04566159	Island	ACP5;ACP5;ACP5;ACP5;ACP5;ACP5	8.79E-15	1.28E-09	2.19E-09	1.21E-06	0.213275	0.300116	8.79E-15	0.141906	0.141906	Tumor up vs Normal	68.3303	68.3303	0.917089	39.8408	0.534719	38.6275	0.518436	0.248087	-0.0352114	0	0.215052	0	-0.213389	0	0	0	3.28825	4.19E-20	0.30793	0.316302	1
cg09987129	Island	RPS6KA2	4.15E-15	1.38E-10	2.26E-09	1.24E-06	0.122557	0.216867	4.15E-15	0.153437	0.153437	Tumor up vs Normal	70.1935	70.1935	1.07356	44.9337	0.687226	38.5473	0.589551	0.160115	-0.0397322	0	0.236468	0	-0.227409	0	0	0	3.76238	4.59E-21	0.319353	0.327553	1
cg23242863	S_Shore	MLLT11;CDC42SE1;MLLT11;CDC42SE1	8.74E-15	1.37E-09	2.37E-09	1.28E-06	0.155468	0.23122	8.74E-15	0.1242	0.1242	Tumor up vs Normal	68.31	68.31	0.703404	39.6782	0.408576	38.4403	0.395829	0.186142	-0.0310305	0	0.187826	0	-0.186338	0	0	0	2.53312	4.65E-20	0.306306	0.314663	1
cg18891127			1.07E-13	4.45E-11	2.37E-09	1.29E-06	0.148313	0.214814	1.07E-13	0.112554	0.112554	Tumor up vs Normal	62.0754	62.0754	0.577676	47.5736	0.442722	38.4332	0.357661	0.169911	-0.0239905	0	0.187097	0	-0.177126	0	0	0	2.28929	1.83E-20	0.311599	0.319893	1
cg17161718	Island	COL11A2;COL11A2;COL11A2;COL11A2;COL11A2;COL11A2;COL11A2;COL11A2	2.13E-22	1.13E-08	2.43E-09	1.31E-06	0.275296	0.400531	2.13E-22	0.178712	0.178712	Tumor up vs Normal	115.903	115.903	1.45637	34.9451	0.439098	38.3808	0.482269	0.352299	-0.0758717	0	0.200969	0	-0.20568	0	0	0	3.09109	1.91E-25	0.373327	0.380878	1
cg13921956	Island	TRIB2;TRIB2	1.50E-27	1.59E-09	2.53E-09	1.35E-06	0.111575	0.263524	1.50E-27	0.205552	0.205552	Tumor up vs Normal	152.258	152.258	1.92668	39.3457	0.497884	38.2918	0.484548	0.213706	-0.10247	0	0.207574	0	-0.206165	0	0	0	3.1129	1.40E-30	0.431085	0.437939	1
cg22462010	Island		7.49E-20	7.51E-08	3.04E-09	1.58E-06	0.100989	0.221656	7.49E-20	0.177797	0.177797	Tumor up vs Normal	99.2016	99.2016	1.44149	30.763	0.447015	37.8773	0.550392	0.171526	-0.067933	0	0.208873	0	-0.219727	0	0	0	3.57461	1.07E-22	0.339992	0.347944	1
cg02251014	Island		1.17E-24	6.35E-09	4.25E-09	2.11E-06	0.216307	0.317632	1.17E-24	0.140022	0.140022	Tumor up vs Normal	131.422	131.422	0.894043	36.2223	0.246414	37.1222	0.252536	0.282129	-0.0656039	0	0.147929	0	-0.148836	0	0	0	1.6735	1.39E-27	0.398068	0.40532	1
cg04342821	Island	CCDC13	5.48E-17	9.63E-09	4.29E-09	2.12E-06	0.0492572	0.15521	5.48E-17	0.163287	0.163287	Tumor up vs Normal	81.3662	81.3662	1.21582	35.2928	0.527366	37.0995	0.554364	0.102938	-0.0530282	0	0.2178	0	-0.220518	0	0	0	3.67588	5.39E-21	0.318456	0.326667	1
cg06802522	Island		1.67E-18	7.61E-09	4.31E-09	2.12E-06	0.0884932	0.194995	1.67E-18	0.159568	0.159568	Tumor up vs Normal	90.6897	90.6897	1.16106	35.8199	0.458586	37.0936	0.474893	0.146434	-0.0575171	0	0.202334	0	-0.204101	0	0	0	3.14942	2.82E-22	0.334733	0.342749	1
cg22247277	N_Shore	SYNGR1;SYNGR1	3.02E-21	1.27E-08	4.32E-09	2.12E-06	0.054937	0.147085	3.02E-21	0.132444	0.132444	Tumor up vs Normal	108.338	108.338	0.798873	34.6872	0.255781	37.0969	0.273549	0.110499	-0.0549425	0	0.152444	0	-0.155004	0	0	0	1.80661	2.23E-24	0.361742	0.369463	1
cg25283029	Island		4.35E-16	4.77E-11	4.43E-09	2.16E-06	0.21508	0.2945	4.35E-16	0.124689	0.124689	Tumor up vs Normal	75.9678	75.9678	0.70896	47.4114	0.442461	37.0317	0.345594	0.249965	-0.0376328	0	0.185561	0	-0.174113	0	0	0	2.29577	4.76E-22	0.331876	0.339925	1
cg04886703	Island	BEST4	9.11E-22	5.32E-09	4.54E-09	2.19E-06	0.0843365	0.191208	9.11E-22	0.152497	0.152497	Tumor up vs Normal	111.686	111.686	1.06044	36.6183	0.347685	36.9726	0.351049	0.149194	-0.0647559	0	0.17506	0	-0.175481	0	0	0	2.33573	4.21E-25	0.369258	0.376858	1
cg08591265	N_Shore	SFRS1;SFRS1	4.15E-14	2.49E-08	4.74E-09	2.26E-06	0.23497	0.305906	4.15E-14	0.116954	0.116954	Tumor up vs Normal	64.4072	64.4072	0.62373	33.1916	0.321432	36.8777	0.357129	0.264517	-0.0284568	0	0.172455	0	-0.176995	0	0	0	2.3823	1.68E-18	0.2856	0.294207	1
cg18202336	Island	IGF1R	4.21E-10	4.15E-12	4.92E-09	2.33E-06	0.107565	0.162936	4.21E-10	0.107433	0.107433	Tumor up vs Normal	42.3675	42.3675	0.526304	53.1813	0.660635	36.7947	0.457076	0.11002	-0.00731457	0	0.220482	0	-0.200236	0	0	0	3.05589	6.20E-19	0.291409	0.299946	1
cg27021986	Island	LTK;LTK;LTK	8.22E-18	4.28E-09	5.16E-09	2.42E-06	0.113033	0.204512	8.22E-18	0.138363	0.138363	Tumor up vs Normal	86.398	86.398	0.872984	37.1077	0.374944	36.687	0.370693	0.161111	-0.048201	0	0.18084	0	-0.180324	0	0	0	2.48564	6.89E-22	0.329848	0.337922	1
cg25635144	Island	CCDC13	1.33E-17	1.31E-08	5.57E-09	2.57E-06	0.0455221	0.138943	1.33E-17	0.141682	0.141682	Tumor up vs Normal	85.1043	85.1043	0.915363	34.608	0.372236	36.5183	0.392783	0.0949845	-0.048872	0	0.18316	0	-0.18562	0	0	0	2.64592	2.35E-21	0.323075	0.331231	1
cg19528338	N_Shore	BMP2	7.12E-13	5.92E-10	5.67E-09	2.61E-06	0.337025	0.403106	7.12E-13	0.112848	0.112848	Tumor up vs Normal	57.4276	57.4276	0.580702	41.5878	0.420532	36.4764	0.368845	0.358473	-0.0229108	0	0.185969	0	-0.179875	0	0	0	2.48753	7.00E-19	0.290707	0.299253	1
cg04552451	Island		4.77E-11	1.08E-11	6.08E-09	2.76E-06	0.16753	0.233892	4.77E-11	0.121857	0.121857	Tumor up vs Normal	47.4317	47.4317	0.676253	50.929	0.726115	36.3294	0.517962	0.177993	-0.0152108	0	0.232915	0	-0.213292	0	0	0	3.49306	4.22E-19	0.294646	0.303179	1
cg18451588	Island	PRR15	1.12E-12	7.62E-13	6.21E-09	2.81E-06	0.161482	0.228502	1.12E-12	0.115021	0.115021	Tumor up vs Normal	56.3212	56.3212	0.603284	57.2632	0.613373	36.2748	0.388557	0.178513	-0.0227121	0	0.208288	0	-0.184618	0	0	0	2.63502	4.72E-21	0.319201	0.327404	1
cg09935388	Island	GFI1;GFI1;GFI1	2.02E-12	1.61E-12	6.28E-09	2.83E-06	0.443259	0.50714	2.02E-12	0.110616	0.110616	Tumor up vs Normal	54.9115	54.9115	0.557954	55.4496	0.563421	36.2497	0.368332	0.458892	-0.0207411	0	0.201031	0	-0.179749	0	0	0	2.4996	1.27E-20	0.313672	0.321941	1
cg06953252	Island	COL9A2;COL9A2	4.25E-19	1.52E-07	6.42E-09	2.88E-06	0.0800157	0.175249	4.25E-19	0.140459	0.140459	Tumor up vs Normal	94.4146	94.4146	0.899636	29.2361	0.278578	36.2	0.344934	0.135617	-0.0534862	0	0.165134	0	-0.173946	0	0	0	2.34403	8.49E-22	0.328704	0.336792	1
cg02288341	Island	GFRA3;GFRA3	1.49E-18	5.24E-09	6.97E-09	3.07E-06	0.0954202	0.195	1.49E-18	0.147999	0.147999	Tumor up vs Normal	90.9862	90.9862	0.998807	36.6525	0.402355	36.0146	0.395353	0.150109	-0.0548859	0	0.187047	0	-0.186226	0	0	0	2.70048	2.15E-22	0.33622	0.344218	1
cg13823791	S_Shore	COPS3	1.49E-13	2.75E-10	7.80E-09	3.38E-06	0.145295	0.217866	1.49E-13	0.120421	0.120421	Tumor up vs Normal	61.2478	61.2478	0.661255	43.3454	0.467974	35.7642	0.386124	0.171468	-0.0284012	0	0.193324	0	-0.18404	0	0	0	2.65591	1.46E-19	0.29977	0.308206	1
cg09270346	Island		4.98E-21	6.70E-06	8.79E-09	3.74E-06	0.310374	0.399888	4.98E-21	0.127832	0.127832	Tumor up vs Normal	106.824	106.824	0.745152	21.1809	0.147748	35.498	0.247617	0.368541	-0.0541423	0	0.130612	0	-0.14738	0	0	0	1.71598	2.66E-22	0.335063	0.343074	1
cg22046408	Island	LTBP4;LTBP4;LTBP4	3.39E-23	1.20E-08	9.53E-09	3.97E-06	0.197979	0.33694	3.39E-23	0.192581	0.192581	Tumor up vs Normal	121.408	121.408	1.68902	34.8074	0.484242	35.3276	0.491478	0.28686	-0.0886971	0	0.206999	0	-0.207767	0	0	0	3.40844	4.21E-26	0.382239	0.389712	1
cg09863247	Island	PLTP;PLTP	2.90E-11	4.69E-07	1.02E-08	4.21E-06	0.184524	0.249149	2.90E-11	0.115918	0.115918	Tumor up vs Normal	48.574	48.574	0.612728	26.8023	0.338092	35.1736	0.443691	0.204809	-0.0172771	0	0.184747	0	-0.197282	0	0	0	3.10312	2.13E-15	0.242398	0.251525	1
cg19396867	N_Shore		5.88E-23	2.93E-09	1.02E-08	4.21E-06	0.210275	0.320892	5.88E-23	0.154035	0.154035	Tumor up vs Normal	119.675	119.675	1.08195	37.9567	0.343155	35.1648	0.317914	0.280033	-0.0705381	0	0.170246	0	-0.166995	0	0	0	2.22401	2.73E-26	0.383223	0.390654	1
cg14179389	Island	GFI1;GFI1;GFI1	3.19E-16	2.16E-11	1.07E-08	4.36E-06	0.172542	0.270922	3.19E-16	0.151679	0.151679	Tumor up vs Normal	76.7727	76.7727	1.04909	49.2657	0.673212	35.0574	0.479056	0.217162	-0.0491817	0	0.224002	0	-0.204994	0	0	0	3.36157	2.55E-22	0.335275	0.343284	1
cg23695485	Island	KLHL28;FAM179B	7.68E-16	1.60E-08	1.09E-08	4.42E-06	0.0608773	0.156836	7.68E-16	0.149122	0.149122	Tumor up vs Normal	74.5007	74.5007	1.01403	34.1597	0.464948	35.018	0.476631	0.108065	-0.0468853	0	0.203214	0	-0.204474	0	0	0	3.34831	7.72E-20	0.303419	0.311812	1
cg00785738	Island	CD72	1.68E-18	3.62E-09	1.11E-08	4.47E-06	0.0936349	0.180813	1.68E-18	0.128766	0.128766	Tumor up vs Normal	90.6766	90.6766	0.756081	37.4845	0.312554	34.9808	0.291678	0.141748	-0.0487884	0	0.162768	0	-0.159956	0	0	0	2.0512	1.94E-22	0.336764	0.344754	1
cg25701114	Island	HIST1H3B	4.84E-15	4.03E-10	1.12E-08	4.51E-06	0.121405	0.202636	4.84E-15	0.128526	0.128526	Tumor up vs Normal	69.8004	69.8004	0.753269	42.4682	0.458306	34.9552	0.377229	0.156747	-0.0375729	0	0.191206	0	-0.181907	0	0	0	2.65477	1.87E-20	0.311466	0.319761	1
cg01842720	S_Shore	PPFIBP2	3.70E-21	3.29E-07	1.16E-08	4.64E-06	0.289846	0.383402	3.70E-21	0.132886	0.132886	Tumor up vs Normal	107.664	107.664	0.805241	27.5628	0.206148	34.8776	0.260857	0.349113	-0.0572521	0	0.142871	0	-0.151269	0	0	0	1.83989	2.67E-23	0.347456	0.355318	1
cg11588197	N_Shore	ETS1;ETS1;ETS1	1.48E-34	7.67E-08	1.16E-08	4.64E-06	0.213538	0.414521	1.48E-34	0.255395	0.255395	Tumor up vs Normal	207.756	207.756	2.97433	30.7188	0.439783	34.8751	0.499287	0.365838	-0.150756	0	0.202844	0	-0.209277	0	0	0	3.52184	2.31E-36	0.48969	0.495838	1
cg14572967	Island	CD72	2.18E-19	2.86E-08	1.22E-08	4.80E-06	0.0657829	0.174049	2.18E-19	0.157491	0.157491	Tumor up vs Normal	96.2409	96.2409	1.13103	32.8782	0.386388	34.7704	0.408625	0.129238	-0.0628278	0	0.186714	0	-0.189326	0	0	0	2.89102	1.62E-22	0.337741	0.34572	1
cg11509907	Island	ARL4C	3.91E-26	1.45E-09	1.40E-08	5.40E-06	0.1135	0.2433	3.91E-26	0.174526	0.174526	Tumor up vs Normal	141.912	141.912	1.38894	39.5434	0.387024	34.4674	0.337343	0.200547	-0.0885147	0	0.178138	0	-0.172022	0	0	0	2.40768	2.41E-29	0.417679	0.424695	1
cg13776499	Island	TRIB2;TRIB2;TRIB2	2.76E-20	1.46E-10	1.42E-08	5.48E-06	0.124307	0.233207	2.76E-20	0.156045	0.156045	Tumor up vs Normal	101.987	101.987	1.11036	44.8116	0.487879	34.4275	0.374823	0.186623	-0.0653818	0	0.1941	0	-0.181326	0	0	0	2.67828	6.60E-25	0.366925	0.374553	1
cg15696662	Island	C1orf190;POMGNT1	7.76E-07	3.68E-08	1.50E-08	5.70E-06	0.232965	0.271424	7.76E-07	0.0962897	0.0962897	Tumor up vs Normal	25.7225	25.7225	0.42279	32.3247	0.531307	34.3138	0.564001	0.218826	0.0149238	0	0.219155	0	-0.222427	0	0	0	4.0434	1.06E-13	0.217627	0.227053	1
cg24881657	Island	SLC5A5	4.45E-18	3.34E-09	1.64E-08	6.15E-06	0.209876	0.310057	4.45E-18	0.148132	0.148132	Tumor up vs Normal	88.0408	88.0408	1.00061	37.6662	0.428088	34.1173	0.387754	0.264672	-0.0559187	0	0.189105	0	-0.184427	0	0	0	2.79586	4.33E-22	0.332395	0.340439	1
cg19045644	Island	IGFBP7	1.36E-09	1.43E-07	1.64E-08	6.15E-06	0.109841	0.164227	1.36E-09	0.105008	0.105008	Tumor up vs Normal	39.6938	39.6938	0.502815	29.3612	0.371928	34.1148	0.432144	0.119188	-0.00765873	0	0.187661	0	-0.194698	0	0	0	3.11616	1.18E-14	0.231647	0.240905	1
cg08113245	Island	SNRPF	6.65E-18	2.57E-10	1.65E-08	6.18E-06	0.184029	0.271549	6.65E-18	0.12978	0.12978	Tumor up vs Normal	86.9626	86.9626	0.768037	43.5049	0.384227	34.1006	0.30117	0.230014	-0.0485116	0	0.173062	0	-0.162537	0	0	0	2.17263	8.98E-23	0.340942	0.348882	1
cg27372920	S_Shore	FST;FST	3.78E-15	4.70E-07	1.65E-08	6.19E-06	0.120422	0.199553	3.78E-15	0.12399	0.12399	Tumor up vs Normal	70.4279	70.4279	0.701036	26.797	0.266736	34.0933	0.339362	0.160493	-0.0377224	0	0.16275	0	-0.172536	0	0	0	2.44867	3.81E-18	0.280777	0.289442	1
cg23076537	N_Shelf		2.88E-11	1.78E-10	1.79E-08	6.62E-06	0.382016	0.445974	2.88E-11	0.113095	0.113095	Tumor up vs Normal	48.5915	48.5915	0.583249	44.3489	0.532324	33.9224	0.407174	0.397364	-0.0186006	0	0.20254	0	-0.18899	0	0	0	2.95276	4.76E-18	0.279454	0.288135	1
cg22369786	N_Shore	SPRY2	8.43E-14	4.53E-09	1.82E-08	6.72E-06	0.285148	0.375063	8.43E-14	0.145588	0.145588	Tumor up vs Normal	62.6541	62.6541	0.966532	36.9787	0.57045	33.8834	0.5227	0.322524	-0.0385239	0	0.218912	0	-0.214128	0	0	0	3.79491	1.15E-18	0.287792	0.296373	1
cg01825831	Island	CCDC13	8.21E-16	2.90E-09	1.87E-08	6.86E-06	0.115798	0.194769	8.21E-16	0.121642	0.121642	Tumor up vs Normal	74.3296	74.3296	0.67473	37.9798	0.344764	33.826	0.307057	0.154206	-0.0395826	0	0.169011	0	-0.164118	0	0	0	2.23308	2.53E-20	0.309761	0.318077	1
cg01476568		C10orf18	1.62E-27	3.36E-07	1.89E-08	6.92E-06	0.161531	0.339947	1.62E-27	0.236369	0.236369	Tumor up vs Normal	152.019	152.019	2.54768	27.5145	0.461113	33.796	0.566386	0.289065	-0.12492	0	0.212007	0	-0.222897	0	0	0	4.1227	3.79E-29	0.415526	0.422568	1
cg02743713	S_Shore		5.49E-11	2.00E-08	1.89E-08	6.92E-06	0.280008	0.344027	5.49E-11	0.114433	0.114433	Tumor up vs Normal	47.0813	47.0813	0.597125	33.6725	0.427063	33.794	0.428603	0.297533	-0.0174833	0	0.193725	0	-0.193899	0	0	0	3.11998	3.40E-16	0.253739	0.26273	1
cg21506800	Island	CCDC151	7.76E-22	1.09E-08	1.90E-08	6.93E-06	0.174597	0.274346	7.76E-22	0.139587	0.139587	Tumor up vs Normal	112.148	112.148	0.888501	35.0141	0.277402	33.7825	0.267645	0.23724	-0.0629755	0	0.154608	0	-0.153224	0	0	0	1.94895	6.66E-25	0.366879	0.374507	1
cg03222868	Island	KCNH3	1.37E-34	4.06E-07	2.20E-08	7.83E-06	0.397285	0.511098	1.37E-34	0.143518	0.143518	Tumor up vs Normal	208.32	208.32	0.938043	27.118	0.122109	33.4745	0.150732	0.484652	-0.0859875	0	0.109311	0	-0.115061	0	0	0	1.10321	4.58E-36	0.488226	0.494416	1
cg01207684		ADCY9	1.34E-09	9.98E-09	2.30E-08	8.10E-06	0.345147	0.405265	1.34E-09	0.114841	0.114841	Tumor up vs Normal	39.7344	39.7344	0.601395	35.2137	0.532971	33.3656	0.505	0.354062	-0.0096053	0	0.213347	0	-0.210472	0	0	0	3.7233	1.56E-15	0.244318	0.253423	1
cg10409919	Island	CACNA1D;CACNA1D;CACNA1D	5.76E-29	9.70E-07	2.46E-08	8.56E-06	0.233556	0.37763	5.76E-29	0.188289	0.188289	Tumor up vs Normal	162.891	162.891	1.61664	25.2489	0.250587	33.2179	0.329677	0.339432	-0.103261	0	0.159158	0	-0.170056	0	0	0	2.44147	2.81E-30	0.427829	0.434723	1
cg23363754	Island	PRR15	8.94E-13	1.16E-13	2.47E-08	8.59E-06	0.167666	0.242112	8.94E-13	0.123524	0.123524	Tumor up vs Normal	56.8765	56.8765	0.695775	61.8673	0.756828	33.2045	0.406194	0.188541	-0.0291433	0	0.223211	0	-0.188762	0	0	0	3.00934	1.41E-21	0.325911	0.334033	1
cg18949300	Island	RPS6KA2	1.17E-12	2.85E-09	2.51E-08	8.69E-06	0.224076	0.297148	1.17E-12	0.121667	0.121667	Tumor up vs Normal	56.2298	56.2298	0.675005	38.0219	0.45643	33.174	0.398234	0.250709	-0.028215	0	0.193499	0	-0.186903	0	0	0	2.95308	5.83E-18	0.278251	0.286947	1
cg14678774	Island	MAST1	4.02E-10	1.27E-05	2.85E-08	9.64E-06	0.332011	0.390807	4.02E-10	0.1084	0.1084	Tumor up vs Normal	42.4723	42.4723	0.535826	19.8588	0.250537	32.8911	0.41495	0.350123	-0.0130073	0	0.169516	0	-0.190786	0	0	0	3.10351	2.64E-13	0.211716	0.221213	1
cg10408284		WFIKKN2	3.58E-15	4.91E-08	2.87E-08	9.67E-06	0.344318	0.436851	3.58E-15	0.143444	0.143444	Tumor up vs Normal	70.5697	70.5697	0.938277	31.6928	0.42138	32.8746	0.437092	0.390283	-0.0455395	0	0.194034	0	-0.19581	0	0	0	3.27075	7.59E-19	0.290229	0.298781	1
cg15229747	N_Shore		5.48E-18	6.28E-09	3.20E-08	1.06E-05	0.188909	0.274569	5.48E-18	0.125528	0.125528	Tumor up vs Normal	87.4821	87.4821	0.718533	36.2492	0.297732	32.6355	0.268051	0.236775	-0.0488579	0	0.157474	0	-0.15334	0	0	0	2.02052	9.08E-22	0.328333	0.336425	1
cg01554060	Island	TMED7-TICAM2;TICAM2;TICAM2;TMED7-TICAM2	4.22E-14	5.04E-08	3.95E-08	1.26E-05	0.0658	0.152116	4.22E-14	0.13649	0.13649	Tumor up vs Normal	64.3707	64.3707	0.849503	31.6377	0.417525	32.1686	0.42453	0.105994	-0.040002	0	0.192176	0	-0.192975	0	0	0	3.24647	5.64E-18	0.278451	0.287145	1
cg02874942	Island	ACP5;ACP5;ACP5;ACP5	1.72E-15	8.48E-08	4.35E-08	1.35E-05	0.126199	0.215762	1.72E-15	0.136823	0.136823	Tumor up vs Normal	72.4383	72.4383	0.85366	30.4998	0.359429	31.9611	0.376651	0.172642	-0.0459394	0	0.179666	0	-0.181768	0	0	0	2.89902	7.12E-19	0.290606	0.299153	1
cg06056028	S_Shore	COPS3	1.51E-11	7.66E-10	4.54E-08	1.41E-05	0.222311	0.289109	1.51E-11	0.11412	0.11412	Tumor up vs Normal	50.1078	50.1078	0.593864	40.9993	0.485912	31.8637	0.377639	0.242494	-0.0231167	0	0.194231	0	-0.182006	0	0	0	2.91552	1.47E-17	0.272766	0.281528	1
cg18085176	N_Shore	AFAP1;AFAP1	1.86E-10	4.04E-05	5.09E-08	1.54E-05	0.405666	0.466797	1.86E-10	0.109076	0.109076	Tumor up vs Normal	44.2462	44.2462	0.542529	17.4813	0.214348	31.616	0.387662	0.428213	-0.0168731	0	0.160764	0	-0.184406	0	0	0	3.01635	5.14E-13	0.207373	0.216923	1
cg20597013	Island		8.40E-11	1.55E-08	5.52E-08	1.64E-05	0.0987171	0.161577	8.40E-11	0.110176	0.110176	Tumor up vs Normal	46.0906	46.0906	0.553531	34.2341	0.411139	31.4381	0.37756	0.11695	-0.0191829	0	0.185947	0	-0.181987	0	0	0	2.95437	5.73E-16	0.250532	0.259562	1
cg12018098	Island	SPRED3	2.71E-28	2.95E-07	5.96E-08	1.74E-05	0.205801	0.363048	2.71E-28	0.204609	0.204609	Tumor up vs Normal	157.808	157.808	1.90904	27.7997	0.336299	31.2695	0.378273	0.320579	-0.11353	0	0.176957	0	-0.182159	0	0	0	2.97591	5.47E-30	0.424703	0.431635	1
cg17264670	Island	RGS17	1.34E-06	1.85E-08	6.59E-08	1.89E-05	0.260793	0.301672	1.34E-06	0.0984267	0.0984267	Tumor up vs Normal	24.5613	24.5613	0.441764	33.8491	0.608817	31.0507	0.558484	0.247381	0.0122415	0	0.226216	0	-0.221336	0	0	0	4.42461	1.92E-13	0.213784	0.223256	1
cg01243879	Island	PRR18	8.26E-21	3.53E-07	6.86E-08	1.95E-05	0.284231	0.388523	8.26E-21	0.145223	0.145223	Tumor up vs Normal	105.387	105.387	0.961697	27.412	0.250145	30.9614	0.282534	0.351856	-0.0665093	0	0.152779	0	-0.157428	0	0	0	2.24484	6.39E-23	0.342781	0.3507	1
cg09025324	N_Shore	DSE;DSE	3.53E-23	1.17E-09	7.10E-08	2.00E-05	0.231347	0.338341	3.53E-23	0.145083	0.145083	Tumor up vs Normal	121.179	121.179	0.959842	40.0306	0.317076	30.8871	0.244652	0.300749	-0.071836	0	0.156634	0	-0.146495	0	0	0	1.94853	9.39E-27	0.388579	0.395945	1
cg12806001	Island		1.33E-15	3.73E-08	7.49E-08	2.10E-05	0.129597	0.219907	1.33E-15	0.136296	0.136296	Tumor up vs Normal	73.0907	73.0907	0.847089	32.2984	0.374324	30.7703	0.356615	0.176939	-0.0478621	0	0.179036	0	-0.176867	0	0	0	2.85103	3.50E-19	0.294721	0.303219	1
cg01340952	Island	KLHL28;FAM179B	4.40E-16	1.18E-08	7.58E-08	2.12E-05	0.11279	0.2105	4.40E-16	0.146025	0.146025	Tumor up vs Normal	75.9388	75.9388	0.972347	34.8411	0.446118	30.7442	0.393659	0.164462	-0.0531121	0	0.191824	0	-0.185827	0	0	0	3.14987	6.02E-20	0.304833	0.313208	1
cg03209642	Island	FES;FES;FES;FES	6.43E-25	1.60E-08	7.83E-08	2.18E-05	0.1097	0.265645	6.43E-25	0.207787	0.207787	Tumor up vs Normal	133.245	133.245	1.96879	34.1622	0.504772	30.6734	0.453223	0.216467	-0.108092	0	0.204907	0	-0.19939	0	0	0	3.63483	1.37E-27	0.398118	0.405369	1
cg20361909	Island	RPS6KA2;RPS6KA2	9.88E-13	1.09E-08	8.44E-08	2.32E-05	0.202196	0.288503	9.88E-13	0.139578	0.139578	Tumor up vs Normal	56.6347	56.6347	0.888376	35.0249	0.549402	30.5086	0.47856	0.237573	-0.0371339	0	0.212209	0	-0.204888	0	0	0	3.85877	2.23E-17	0.270251	0.279043	1
cg17558126	Island	RASSF5;RASSF5	1.58E-24	1.16E-06	8.50E-08	2.33E-05	0.167503	0.271044	1.58E-24	0.138306	0.138306	Tumor up vs Normal	130.497	130.497	0.872267	24.8772	0.166284	30.4927	0.203818	0.240506	-0.0714505	0	0.127243	0	-0.133712	0	0	0	1.64431	5.15E-26	0.380002	0.387472	1
cg07708622	Island		1.24E-10	8.33E-09	9.81E-08	2.60E-05	0.211991	0.278202	1.24E-10	0.115144	0.115144	Tumor up vs Normal	45.187	45.187	0.604574	35.6164	0.476525	30.1808	0.403801	0.231083	-0.0210418	0	0.196328	0	-0.188205	0	0	0	3.29133	5.64E-16	0.250623	0.259652	1
cg06223834		ADCY9	4.65E-08	1.62E-07	9.98E-08	2.64E-05	0.435515	0.489217	4.65E-08	0.108748	0.108748	Tumor up vs Normal	31.8121	31.8121	0.539267	29.0861	0.493057	30.143	0.510973	0.438856	-0.00289129	0	0.20984	0	-0.211712	0	0	0	4.1701	2.65E-13	0.211681	0.221179	1
cg11331678	Island	PLTP;PLTP	2.75E-15	1.36E-08	1.05E-07	2.74E-05	0.0800947	0.183944	2.75E-15	0.156798	0.156798	Tumor up vs Normal	71.2366	71.2366	1.1211	34.5236	0.543323	30.0417	0.472788	0.133309	-0.0549737	0	0.21098	0	-0.203648	0	0	0	3.87148	3.11E-19	0.295406	0.303895	1
cg01327552	Island	RPS6KA2	3.90E-14	9.66E-09	1.05E-07	2.74E-05	0.110613	0.2062	3.90E-14	0.148121	0.148121	Tumor up vs Normal	64.5621	64.5621	1.00046	35.2878	0.546822	30.0344	0.465415	0.155672	-0.0470941	0	0.210534	0	-0.202054	0	0	0	3.81204	1.91E-18	0.28484	0.293456	1
cg16374663	Island	LTK;LTK;LTK	2.83E-15	2.75E-07	1.06E-07	2.75E-05	0.213803	0.299242	2.83E-15	0.129002	0.129002	Tumor up vs Normal	71.1677	71.1677	0.758858	27.9466	0.297993	30.0136	0.320033	0.259734	-0.0452273	0	0.164614	0	-0.16755	0	0	0	2.62309	3.15E-18	0.281899	0.290551	1
cg05449136	Island	LOC389333	1.15E-18	0.000296606	1.12E-07	2.88E-05	0.1621	0.25243	1.15E-18	0.128469	0.128469	Tumor up vs Normal	91.7059	91.7059	0.752593	13.4743	0.110578	29.8906	0.2453	0.223008	-0.0551246	0	0.122588	0	-0.146688	0	0	0	2.01882	5.98E-19	0.291619	0.300154	1
cg18316974	Island	GFI1;GFI1;GFI1	3.45E-16	3.04E-10	1.12E-07	2.89E-05	0.493613	0.589696	3.45E-16	0.14232	0.14232	Tumor up vs Normal	76.5686	76.5686	0.923624	43.115	0.520084	29.8871	0.36052	0.542725	-0.0534033	0	0.195712	0	-0.177833	0	0	0	2.96742	3.28E-21	0.321222	0.3294	1
cg27327588	Island	ZNF345	6.05E-18	2.06E-08	1.13E-07	2.91E-05	0.0874934	0.179671	6.05E-18	0.131989	0.131989	Tumor up vs Normal	87.3327	87.3327	0.783137	33.6298	0.301568	29.8833	0.267972	0.141176	-0.0547807	0	0.159113	0	-0.154416	0	0	0	2.18801	1.72E-21	0.326989	0.335163	1
cg07468260	Island	MYCN;MYCNOS	3.61E-17	1.90E-09	1.13E-07	2.91E-05	0.130878	0.219027	3.61E-17	0.128297	0.128297	Tumor up vs Normal	82.471	82.471	0.750576	38.9351	0.354352	29.8659	0.271813	0.179341	-0.0510903	0	0.165359	0	-0.154412	0	0	0	2.23887	2.11E-21	0.323668	0.331816	1
cg27280575	Island	PLTP;PLTP	2.28E-13	2.62E-09	1.16E-07	2.96E-05	0.132398	0.216167	2.28E-13	0.132114	0.132114	Tumor up vs Normal	60.2085	60.2085	0.79591	38.2074	0.505073	29.8173	0.394162	0.168595	-0.0391416	0	0.198216	0	-0.185945	0	0	0	3.25193	2.68E-18	0.282837	0.291478	1
cg02114084	N_Shore	JDP2;JDP2;JDP2	2.36E-22	1.94E-07	1.21E-07	3.06E-05	0.240311	0.33868	2.36E-22	0.133596	0.133596	Tumor up vs Normal	115.602	115.602	0.81386	28.7015	0.202064	29.7242	0.209264	0.306446	-0.0658526	0	0.134311	0	-0.135486	0	0	0	1.73189	1.68E-24	0.362078	0.369764	1
cg01377358	S_Shore	ASXL1;ASXL1	4.42E-32	3.22E-07	1.31E-07	3.27E-05	0.216231	0.357415	4.42E-32	0.177933	0.177933	Tumor up vs Normal	187.3	187.3	1.4437	27.6104	0.212819	29.5461	0.22774	0.324058	-0.107263	0	0.138986	0	-0.141341	0	0	0	1.89616	8.92E-34	0.464267	0.470721	1
cg04101194	N_Shore	SLC34A2	1.73E-18	2.04E-08	1.35E-07	3.33E-05	0.183992	0.276103	1.73E-18	0.130968	0.130968	Tumor up vs Normal	90.596	90.596	0.782164	33.6267	0.290318	29.4919	0.25462	0.23902	-0.0562438	0	0.154516	0	-0.149449	0	0	0	2.12385	9.63E-22	0.328008	0.336104	1
cg09872233	Island	ALOX15	5.81E-19	6.89E-09	1.42E-07	3.47E-05	0.148282	0.245287	5.81E-19	0.136894	0.136894	Tumor up vs Normal	93.5555	93.5555	0.854538	36.0424	0.329212	29.3766	0.268327	0.206484	-0.060184	0	0.161678	0	-0.153419	0	0	0	2.24697	1.72E-22	0.337425	0.345408	1
cg01233722	Island	NFATC4;NFATC4	6.85E-20	2.85E-06	1.60E-07	3.79E-05	0.168889	0.274592	6.85E-20	0.147096	0.147096	Tumor up vs Normal	99.4494	99.4494	0.986659	22.9664	0.227855	29.1237	0.288943	0.238522	-0.0674942	0	0.15029	0	-0.159204	0	0	0	2.44062	1.90E-21	0.324245	0.332387	1
cg27559661	N_Shore	CPNE2	6.83E-17	8.42E-09	1.63E-07	3.87E-05	0.195247	0.300652	6.83E-17	0.15319	0.15319	Tumor up vs Normal	80.7899	80.7899	1.07011	35.5933	0.471454	29.0727	0.385084	0.254193	-0.0612947	0	0.193576	0	-0.183791	0	0	0	3.25841	1.15E-20	0.314219	0.322482	1
cg16705744	N_Shore		3.84E-17	2.23E-06	1.70E-07	3.99E-05	0.335578	0.428254	3.84E-17	0.134046	0.134046	Tumor up vs Normal	82.3072	82.3072	0.81936	23.4845	0.233785	28.9931	0.288624	0.391976	-0.0544884	0	0.15116	0	-0.159116	0	0	0	2.44891	4.39E-19	0.293419	0.301932	1
cg03229627	N_Shore	RADIL	1.00E-21	3.56E-09	1.75E-07	4.09E-05	0.316215	0.421779	1.00E-21	0.143618	0.143618	Tumor up vs Normal	111.41	111.41	0.940546	37.519	0.316743	28.9257	0.244197	0.384214	-0.0704384	0	0.156523	0	-0.146358	0	0	0	2.07678	3.99E-25	0.369534	0.37713	1
cg18786593	S_Shore		1.40E-13	1.83E-06	1.92E-07	4.40E-05	0.230919	0.323055	1.40E-13	0.143002	0.143002	Tumor up vs Normal	61.398	61.398	0.932503	23.9077	0.363106	28.7287	0.436327	0.278162	-0.045183	0	0.187054	0	-0.195638	0	0	0	3.73621	3.52E-16	0.25353	0.262524	1
cg03247892	Island	ICAM4;ICAM4;ICAM4	6.17E-32	4.05E-07	1.95E-07	4.46E-05	0.10409	0.24162	6.17E-32	0.17281	0.17281	Tumor up vs Normal	186.136	186.136	1.36176	27.1126	0.198354	28.6909	0.2099	0.209508	-0.104964	0	0.133799	0	-0.135692	0	0	0	1.79972	1.29E-33	0.462655	0.469129	1
cg12506775		C10orf18	9.63E-22	6.97E-08	2.08E-07	4.70E-05	0.119033	0.250066	9.63E-22	0.177818	0.177818	Tumor up vs Normal	111.523	111.523	1.44184	30.9274	0.399848	28.5514	0.36913	0.205999	-0.0878461	0	0.183613	0	-0.179944	0	0	0	3.18043	3.00E-24	0.359042	0.366764	1
cg06861426	Island	SQSTM1;SQSTM1	8.91E-20	7.52E-09	2.26E-07	4.99E-05	0.24738	0.345346	8.91E-20	0.135407	0.135407	Tumor up vs Normal	98.7922	98.7922	0.835008	35.8559	0.30306	28.3802	0.239874	0.308052	-0.0628317	0	0.15415	0	-0.14515	0	0	0	2.07078	3.53E-23	0.34709	0.354988	1
cg15909056	S_Shelf	LGR5	2.91E-30	0.000102889	2.27E-07	5.01E-05	0.367026	0.496859	2.91E-30	0.164473	0.164473	Tumor up vs Normal	172.878	172.878	1.23354	15.5874	0.111221	28.3603	0.202359	0.469018	-0.0978569	0	0.116003	0	-0.133232	0	0	0	1.75529	1.43E-30	0.430985	0.43784	1
cg06537894	Island	MAST1	9.22E-12	3.63E-07	2.30E-07	5.05E-05	0.130594	0.215448	9.22E-12	0.138314	0.138314	Tumor up vs Normal	51.2819	51.2819	0.872365	27.3511	0.465273	28.3327	0.481971	0.166531	-0.0355058	0	0.20382	0	-0.205617	0	0	0	4.18475	2.59E-15	0.241172	0.250314	1
cg21494776	Island	ICAM4;ICAM4;ICAM4	2.95E-30	1.14E-07	2.38E-07	5.19E-05	0.217944	0.360309	2.95E-30	0.18027	0.18027	Tumor up vs Normal	172.834	172.834	1.48188	29.86	0.25602	28.2595	0.242297	0.324832	-0.107377	0	0.147824	0	-0.145788	0	0	0	2.10921	2.81E-32	0.448947	0.455586	1
cg05347431	Island	GPC4	1.40E-09	0.000635547	2.42E-07	5.27E-05	0.269551	0.331724	1.40E-09	0.110789	0.110789	Tumor up vs Normal	39.6317	39.6317	0.559699	11.9748	0.169115	28.2232	0.398583	0.29467	-0.017296	0	0.154391	0	-0.186985	0	0	0	3.47414	3.61E-11	0.179043	0.188934	1
cg18779601	N_Shore	ARL10	5.58E-16	7.08E-07	2.51E-07	5.43E-05	0.114973	0.228943	5.58E-16	0.167081	0.167081	Tumor up vs Normal	75.321	75.321	1.27298	25.9189	0.438047	28.1468	0.475702	0.180907	-0.064944	0	0.200149	0	-0.204275	0	0	0	4.15758	1.96E-18	0.284689	0.293307	1
cg24631970	Island	XKR6	3.88E-13	1.58E-07	2.52E-07	5.44E-05	0.0627625	0.144646	3.88E-13	0.127823	0.127823	Tumor up vs Normal	58.9066	58.9066	0.745046	29.1459	0.368635	28.1393	0.355903	0.101864	-0.0394777	0	0.178257	0	-0.176691	0	0	0	3.11139	1.25E-16	0.259849	0.268766	1
cg23793397	Island	C17orf96	1.68E-32	1.27E-08	2.52E-07	5.45E-05	0.251618	0.378859	1.68E-32	0.158997	0.158997	Tumor up vs Normal	190.707	190.707	1.15277	34.6846	0.209659	28.1341	0.170063	0.347929	-0.0979277	0	0.128876	0	-0.122139	0	0	0	1.487	4.54E-35	0.477132	0.483431	1
cg10594090	Island	HIF3A;HIF3A	3.96E-17	3.00E-07	2.62E-07	5.63E-05	0.129522	0.239438	3.96E-17	0.157862	0.157862	Tumor up vs Normal	82.2221	82.2221	1.13636	27.7594	0.383654	28.0495	0.387664	0.195295	-0.0656586	0	0.183928	0	-0.184406	0	0	0	3.39989	1.09E-19	0.301433	0.30985	1
cg11400774	Island	MEX3A	2.75E-21	5.52E-08	2.65E-07	5.68E-05	0.108197	0.269764	2.75E-21	0.219599	0.219599	Tumor up vs Normal	108.511	108.511	2.19899	31.4373	0.637079	28.0245	0.567918	0.214613	-0.107999	0	0.229798	0	-0.223198	0	0	0	4.9852	6.61E-24	0.354871	0.362644	1
cg23847701	Island	MAML3	1.14E-16	2.79E-07	2.67E-07	5.70E-05	0.0587561	0.15175	1.14E-16	0.13454	0.13454	Tumor up vs Normal	79.4379	79.4379	0.82541	27.918	0.290086	28.014	0.291083	0.113433	-0.0546442	0	0.159655	0	-0.159792	0	0	0	2.5561	2.57E-19	0.29651	0.304986	1
cg16414143	Island	ESPN	1.86E-19	9.04E-09	2.67E-07	5.71E-05	0.0948575	0.196661	1.86E-19	0.14137	0.14137	Tumor up vs Normal	96.6879	96.6879	0.911339	35.4345	0.333991	28.0102	0.264012	0.157859	-0.0652797	0	0.161673	0	-0.152181	0	0	0	2.31869	8.01E-23	0.34156	0.349493	1
cg26321644	Island	PLTP;PLTP	5.96E-15	9.05E-07	2.69E-07	5.75E-05	0.101857	0.19239	5.96E-15	0.135235	0.135235	Tumor up vs Normal	69.2749	69.2749	0.833959	25.3973	0.305743	27.9927	0.336987	0.152106	-0.0492698	0	0.167849	0	-0.171931	0	0	0	2.96145	1.72E-17	0.271808	0.280581	1
cg08910558	Island		1.40E-26	3.87E-10	2.70E-07	5.76E-05	0.172048	0.28208	1.40E-26	0.142613	0.142613	Tumor up vs Normal	145.282	145.282	0.92625	42.5761	0.271445	27.9941	0.178477	0.248527	-0.0800112	0	0.139805	0	-0.125203	0	0	0	1.56201	3.28E-30	0.428397	0.435312	1
cg22224597	Island	CTPS	1.26E-20	4.54E-07	2.71E-07	5.78E-05	0.218904	0.328136	1.26E-20	0.14952	0.14952	Tumor up vs Normal	104.2	104.2	1.01944	26.872	0.262902	27.9785	0.273728	0.291318	-0.0720421	0	0.153408	0	-0.154955	0	0	0	2.40674	1.14E-22	0.33965	0.347606	1
cg03894284	N_Shore	SLC19A3	4.87E-12	5.49E-07	2.78E-07	5.89E-05	0.506421	0.582899	4.87E-12	0.122972	0.122972	Tumor up vs Normal	52.8256	52.8256	0.688685	26.4684	0.345068	27.9326	0.364156	0.540547	-0.0335509	0	0.176466	0	-0.178841	0	0	0	3.19405	2.40E-15	0.242511	0.251674	1
cg05277096	N_Shore	PDZRN3	5.32E-26	5.42E-08	2.89E-07	6.08E-05	0.201808	0.310092	5.32E-26	0.140832	0.140832	Tumor up vs Normal	140.951	140.951	0.904419	31.4768	0.201972	27.8423	0.178651	0.279097	-0.0782401	0	0.129145	0	-0.125185	0	0	0	1.57847	2.48E-28	0.40648	0.413631	1
cg08884624	Island	MYCNOS;MYCN	4.31E-15	4.26E-09	3.03E-07	6.33E-05	0.145366	0.237455	4.31E-15	0.136858	0.136858	Tumor up vs Normal	70.0952	70.0952	0.854087	37.1175	0.452264	27.7395	0.337997	0.192891	-0.0507634	0	0.185684	0	-0.172188	0	0	0	2.99743	2.24E-19	0.297316	0.305782	1
cg11385684	Island	TRIB2;TRIB2	2.34E-24	1.24E-09	3.14E-07	6.50E-05	0.104684	0.241661	2.34E-24	0.180352	0.180352	Tumor up vs Normal	129.308	129.308	1.48323	39.8969	0.457639	27.6612	0.317288	0.197598	-0.0969374	0	0.183595	0	-0.16683	0	0	0	2.82175	7.42E-28	0.401141	0.408356	1
cg13947995	Island	FES;FES;FES;FES	2.87E-18	1.15E-07	3.30E-07	6.76E-05	0.112252	0.230835	2.87E-18	0.166779	0.166779	Tumor up vs Normal	89.2265	89.2265	1.26838	29.8361	0.424128	27.5573	0.391734	0.185444	-0.0740935	0	0.189128	0	-0.185372	0	0	0	3.49696	5.63E-21	0.318217	0.326431	1
cg02618319		USP2	9.92E-27	1.35E-08	3.31E-07	6.77E-05	0.562647	0.686174	9.92E-27	0.159542	0.159542	Tumor up vs Normal	146.691	146.691	1.15617	34.5647	0.272426	27.5704	0.2173	0.650988	-0.090376	0	0.146611	0	-0.138333	0	0	0	1.91524	2.68E-29	0.421051	0.428111	1
cg13750474	Island		1.09E-13	1.11E-06	3.40E-07	6.94E-05	0.197318	0.277175	1.09E-13	0.121668	0.121668	Tumor up vs Normal	62.042	62.042	0.674157	24.9683	0.271309	27.4945	0.29876	0.238906	-0.0406732	0	0.158178	0	-0.161989	0	0	0	2.66221	2.19E-16	0.257326	0.26631	1
cg10800833	Island	HOPX;HOPX;HOPX;HOPX;HOPX	1.61E-15	1.57E-07	3.49E-07	7.09E-05	0.159868	0.248399	1.61E-15	0.130123	0.130123	Tumor up vs Normal	72.6048	72.6048	0.772103	29.1606	0.310103	27.4331	0.291733	0.209411	-0.0501381	0	0.16245	0	-0.159971	0	0	0	2.61605	1.61E-18	0.285832	0.294437	1
cg15833579	Island	RLTPR	1.46E-24	5.52E-07	3.59E-07	7.25E-05	0.131961	0.240673	1.46E-24	0.142657	0.142657	Tumor up vs Normal	130.737	130.737	0.928011	26.4515	0.18776	27.3755	0.194319	0.209605	-0.0773781	0	0.129447	0	-0.130559	0	0	0	1.74618	2.59E-26	0.38349	0.390918	1
cg08253651	Island	SNRPF	2.86E-14	7.79E-09	3.89E-07	7.73E-05	0.312905	0.415966	2.86E-14	0.154462	0.154462	Tumor up vs Normal	65.3708	65.3708	1.08656	35.7764	0.594658	27.2051	0.452189	0.364213	-0.0548172	0	0.213914	0	-0.19929	0	0	0	4.07227	1.64E-18	0.286701	0.29533	1
cg16557944	Island	GPX7	1.83E-22	5.72E-07	4.05E-07	7.97E-05	0.0927825	0.226142	1.83E-22	0.178063	0.178063	Tumor up vs Normal	116.336	116.336	1.44582	26.3762	0.327804	27.117	0.33701	0.185161	-0.0920949	0	0.170754	0	-0.171937	0	0	0	3.05729	2.60E-24	0.359786	0.367499	1
cg00853733	S_Shore	SETD1B	3.55E-22	2.41E-08	4.27E-07	8.33E-05	0.116654	0.240375	3.55E-22	0.165539	0.165539	Tumor up vs Normal	114.416	114.416	1.24959	33.2553	0.363197	27.0027	0.294909	0.199656	-0.0851199	0	0.169666	0	-0.160839	0	0	0	2.68668	5.59E-25	0.367787	0.375404	1
cg11196237	N_Shore	TLX1;TLX1NB;TLX1NB	3.16E-23	1.03E-06	4.92E-07	9.28E-05	0.212057	0.323239	3.16E-23	0.147017	0.147017	Tumor up vs Normal	121.507	121.507	0.985596	25.1202	0.203761	26.6976	0.216556	0.290656	-0.0781036	0	0.13576	0	-0.137827	0	0	0	1.99542	7.15E-25	0.366516	0.374148	1
cg14482308	Island	KCNS3	3.92E-28	3.14E-06	5.24E-07	9.76E-05	0.150436	0.343007	3.92E-28	0.24505	0.24505	Tumor up vs Normal	156.601	156.601	2.73826	22.7662	0.39808	26.5609	0.464432	0.296362	-0.14413	0	0.194354	0	-0.201841	0	0	0	4.30146	2.23E-29	0.418059	0.42507	1
cg10101773	N_Shore	JDP2;JDP2;JDP2	3.16E-23	1.15E-05	5.31E-07	9.87E-05	0.256454	0.390108	3.16E-23	0.176555	0.176555	Tumor up vs Normal	121.512	121.512	1.42144	20.0649	0.234716	26.5337	0.310387	0.353089	-0.0940525	0	0.154248	0	-0.165006	0	0	0	2.87767	3.44E-24	0.358314	0.366045	1
cg21144493		CAMTA1	2.51E-17	9.85E-06	5.71E-07	0.000104699	0.352822	0.455311	2.51E-17	0.144841	0.144841	Tumor up vs Normal	83.4302	83.4302	0.956639	20.3807	0.233692	26.3807	0.30249	0.418583	-0.0633944	0	0.153035	0	-0.162893	0	0	0	2.82072	1.00E-18	0.288603	0.297174	1
cg08535600	Island	OXTR;OXTR	1.79E-12	0.000826572	5.90E-07	0.00010749	0.230073	0.328656	1.79E-12	0.155364	0.155364	Tumor up vs Normal	55.2526	55.2526	1.08509	11.4646	0.225152	26.3215	0.516923	0.287026	-0.0481308	0	0.178005	0	-0.214467	0	0	0	4.79187	5.44E-13	0.208505	0.218118	1
cg13419713	Island		1.73E-24	1.08E-05	6.16E-07	0.00011114	0.138922	0.25205	1.73E-24	0.147555	0.147555	Tumor up vs Normal	130.221	130.221	0.992819	20.1894	0.153926	26.2154	0.199869	0.222217	-0.0813496	0	0.124305	0	-0.13241	0	0	0	1.87553	1.92E-25	0.373298	0.380849	1
cg14088357	Island	HIF3A;HIF3A	9.74E-24	3.68E-08	6.17E-07	0.00011126	0.174128	0.33258	9.74E-24	0.20797	0.20797	Tumor up vs Normal	125.016	125.016	1.97226	32.3258	0.509974	26.2117	0.413518	0.284344	-0.112742	0	0.200981	0	-0.190456	0	0	0	3.88092	2.50E-26	0.383668	0.391093	1
cg09184730	Island	RPS6KA2	2.24E-13	1.90E-07	6.24E-07	0.000112093	0.0792593	0.172377	2.24E-13	0.141123	0.141123	Tumor up vs Normal	60.2812	60.2812	0.907004	28.7507	0.432589	26.195	0.394135	0.12629	-0.0480948	0	0.19049	0	-0.186057	0	0	0	3.68632	1.13E-16	0.261352	0.270287	1
cg06858186	Island		2.58E-14	3.34E-08	6.29E-07	0.000112863	0.194005	0.277985	2.58E-14	0.125055	0.125055	Tumor up vs Normal	65.5985	65.5985	0.71313	32.5432	0.353781	26.1722	0.284522	0.237888	-0.0460647	0	0.167072	0	-0.157981	0	0	0	2.6743	5.31E-18	0.278809	0.287498	1
cg00481499	Island	SPAG16;SPAG16	2.27E-13	5.29E-07	6.32E-07	0.000113193	0.0444288	0.127133	2.27E-13	0.125824	0.125824	Tumor up vs Normal	60.241	60.241	0.712585	26.5493	0.314049	26.1686	0.309545	0.087183	-0.0428948	0	0.166459	0	-0.165858	0	0	0	2.89808	1.84E-16	0.258382	0.267353	1
cg19756821	Island		8.44E-16	5.34E-07	6.49E-07	0.00011567	0.155886	0.253474	8.44E-16	0.141087	0.141087	Tumor up vs Normal	74.2566	74.2566	0.907688	26.524	0.32422	26.1048	0.319096	0.21316	-0.0574343	0	0.167974	0	-0.167305	0	0	0	3.00702	2.57E-18	0.283085	0.291723	1
cg26559804	N_Shore	ETS1;ETS1;ETS1	1.29E-20	0.000112097	6.50E-07	0.000115802	0.285056	0.394905	1.29E-20	0.148513	0.148513	Tumor up vs Normal	104.135	104.135	1.00576	15.4151	0.148882	26.1016	0.252094	0.363347	-0.0741597	0	0.131493	0	-0.148706	0	0	0	2.37592	4.95E-21	0.318934	0.32714	1
cg04508687	Island	RPS6KA2	8.56E-13	2.22E-07	6.61E-07	0.000117328	0.0967699	0.17967	8.56E-13	0.127872	0.127872	Tumor up vs Normal	56.9802	56.9802	0.74562	28.4138	0.371812	26.065	0.341076	0.137242	-0.0413868	0	0.176784	0	-0.172971	0	0	0	3.21906	3.88E-16	0.252932	0.261933	1
cg13051071	Island	ANKRD34A	1.69E-24	2.98E-08	6.69E-07	0.000118507	0.0572526	0.197526	1.69E-24	0.182756	0.182756	Tumor up vs Normal	130.305	130.305	1.52302	32.7936	0.383297	26.039	0.304348	0.155915	-0.101059	0	0.173379	0	-0.163393	0	0	0	2.87529	4.06E-27	0.392756	0.400073	1
cg07812877	Island	RGL3;RGL3;CCDC151	9.29E-16	7.25E-07	6.88E-07	0.000120963	0.111083	0.19839	9.29E-16	0.126183	0.126183	Tumor up vs Normal	74.0119	74.0119	0.726051	25.8682	0.253765	25.9818	0.254879	0.162543	-0.0514204	0	0.149362	0	-0.149525	0	0	0	2.41324	3.54E-18	0.281205	0.289865	1
cg13131095	Island	MYCN;MYCNOS	7.30E-17	4.78E-09	6.93E-07	0.000121574	0.151302	0.262042	7.30E-17	0.157102	0.157102	Tumor up vs Normal	80.6142	80.6142	1.12546	36.8586	0.514584	25.9636	0.362479	0.215149	-0.0679444	0	0.195387	0	-0.178315	0	0	0	3.43442	9.28E-21	0.315412	0.32366	1
cg19776942	Island	FAM167B	3.27E-24	2.46E-07	6.94E-07	0.000121574	0.223638	0.337294	3.27E-24	0.148361	0.148361	Tumor up vs Normal	128.301	128.301	1.00371	28.1873	0.220512	25.9635	0.203115	0.304587	-0.0816212	0	0.13628	0	-0.133481	0	0	0	1.92448	3.04E-26	0.382675	0.390113	1
cg01626681	N_Shore	CCDC151	2.75E-21	2.49E-06	7.29E-07	0.000126285	0.194234	0.314752	2.75E-21	0.161517	0.161517	Tumor up vs Normal	108.513	108.513	1.1896	23.2561	0.254952	25.8578	0.283474	0.277884	-0.0826721	0	0.153618	0	-0.15769	0	0	0	2.69685	8.68E-23	0.34113	0.349068	1
cg06818307	Island	BMP2	2.23E-20	2.25E-07	7.37E-07	0.000127168	0.182732	0.332052	2.23E-20	0.202045	0.202045	Tumor up vs Normal	102.582	102.582	1.86149	28.3799	0.514993	25.8346	0.468806	0.282212	-0.100651	0	0.207666	0	-0.202789	0	0	0	4.46402	1.17E-22	0.339537	0.347494	1
cg06936564	Island		1.63E-20	4.55E-07	7.37E-07	0.000127204	0.174602	0.325722	1.63E-20	0.204169	0.204169	Tumor up vs Normal	103.469	103.469	1.90084	26.8645	0.493529	25.8333	0.474584	0.27627	-0.102152	0	0.206051	0	-0.204035	0	0	0	4.51927	1.42E-22	0.338456	0.346427	1
cg08480458	Island	CACNA1D;CACNA1D;CACNA1D	2.37E-28	3.23E-08	7.68E-07	0.000131073	0.10057	0.280819	2.37E-28	0.22809	0.22809	Tumor up vs Normal	158.247	158.247	2.37234	32.615	0.488945	25.7467	0.38598	0.233886	-0.136087	0	0.195552	0	-0.184005	0	0	0	3.68788	7.69E-31	0.433849	0.440671	1
cg13997668	Island	SPOCK2;SPOCK2	3.33E-16	1.32E-06	8.00E-07	0.000135426	0.0946524	0.196483	3.33E-16	0.145646	0.145646	Tumor up vs Normal	76.6598	76.6598	0.967305	24.6002	0.31041	25.6577	0.323753	0.156459	-0.0613857	0	0.166766	0	-0.168521	0	0	0	3.10407	2.32E-18	0.283701	0.292331	1
cg26870725	S_Shore	MAST1	4.00E-12	1.01E-05	8.02E-07	0.000135549	0.13538	0.218723	4.00E-12	0.130398	0.130398	Tumor up vs Normal	53.2687	53.2687	0.775366	20.3236	0.295826	25.6528	0.373396	0.177675	-0.0399077	0	0.171035	0	-0.180981	0	0	0	3.58072	2.77E-14	0.226231	0.235554	1
cg23917399	Island	TNFAIP8;TNFAIP8;TNFAIP8	4.59E-16	1.29E-07	8.31E-07	0.000139332	0.122812	0.212429	4.59E-16	0.128393	0.128393	Tumor up vs Normal	75.8299	75.8299	0.751709	29.5882	0.29331	25.5786	0.253563	0.175284	-0.0538239	0	0.154771	0	-0.149139	0	0	0	2.43862	5.40E-19	0.292216	0.300743	1
cg09157302	N_Shore	SLC34A2	2.62E-18	9.37E-07	8.59E-07	0.000142976	0.115343	0.213823	2.62E-18	0.136334	0.136334	Tumor up vs Normal	89.465	89.465	0.847563	25.3225	0.239897	25.5076	0.24165	0.178944	-0.0635371	0	0.145329	0	-0.145593	0	0	0	2.33052	2.47E-20	0.309889	0.318203	1
cg20950465	Island	GPX7	4.89E-22	5.94E-06	8.63E-07	0.000143362	0.121254	0.277428	4.89E-22	0.20726	0.20726	Tumor up vs Normal	113.484	113.484	1.95883	21.4316	0.369928	25.4984	0.440125	0.232233	-0.109016	0	0.188313	0	-0.196488	0	0	0	4.24617	2.98E-23	0.346876	0.354745	1
cg03667968		APC;APC;APC	3.91E-11	3.20E-10	8.67E-07	0.000143911	0.0712317	0.146687	3.91E-11	0.121584	0.121584	Tumor up vs Normal	47.8791	47.8791	0.674093	42.9966	0.605353	25.4877	0.358844	0.0977443	-0.0328748	0	0.203928	0	-0.177419	0	0	0	3.46345	3.76E-17	0.267128	0.275957	1
cg11775528	Island	FMNL1	1.21E-28	2.19E-06	8.83E-07	0.000145833	0.0502357	0.255125	1.21E-28	0.258405	0.258405	Tumor up vs Normal	160.439	160.439	3.04485	23.5272	0.446504	25.4489	0.482976	0.206676	-0.15549	0	0.201869	0	-0.205831	0	0	0	4.66864	4.88E-30	0.425241	0.432166	1
cg00364287		P2RX7;P2RX7	2.28E-18	2.03E-07	9.16E-07	0.000150141	0.32617	0.436002	2.28E-18	0.151772	0.151772	Tumor up vs Normal	89.8424	89.8424	1.05039	28.6023	0.334401	25.3707	0.29662	0.396093	-0.0711196	0	0.166288	0	-0.161305	0	0	0	2.87609	7.25E-21	0.316799	0.32503	1
cg00227578	S_Shore	RAI14;RAI14;RAI14	2.43E-17	3.00E-09	9.34E-07	0.000152514	0.152479	0.255652	2.43E-17	0.144576	0.144576	Tumor up vs Normal	83.5115	83.5115	0.953139	37.9067	0.432639	25.3288	0.289084	0.213166	-0.0649545	0	0.177026	0	-0.159243	0	0	0	2.80766	2.61E-21	0.322497	0.33066	1
cg21748223	Island	NPY5R	9.41E-16	6.80E-07	9.80E-07	0.000158597	0.164652	0.269379	9.41E-16	0.149893	0.149893	Tumor up vs Normal	74.0215	74.0215	1.02323	26.0101	0.35955	25.2331	0.348809	0.226709	-0.0623771	0	0.17637	0	-0.175032	0	0	0	3.38675	3.44E-18	0.282338	0.291019	1
cg11944757	Island		3.99E-21	3.19E-06	1.01E-06	0.000163095	0.13136	0.261763	3.99E-21	0.17424	0.17424	Tumor up vs Normal	107.452	107.452	1.3844	22.7297	0.292846	25.1529	0.324065	0.222298	-0.0899388	0	0.164439	0	-0.168602	0	0	0	3.16942	1.43E-22	0.338426	0.346396	1
cg13776285	Island	NR2E1	1.04E-16	8.00E-06	1.07E-06	0.000170736	0.212681	0.330159	1.04E-16	0.165299	0.165299	Tumor up vs Normal	79.7408	79.7408	1.24438	20.815	0.324825	25.0369	0.390709	0.287318	-0.072676	0	0.177077	0	-0.185247	0	0	0	3.82331	3.12E-18	0.282917	0.291591	1
cg10872212	Island	KLHDC8B	1.49E-24	7.60E-07	1.09E-06	0.000171926	0.18099	0.304702	1.49E-24	0.160142	0.160142	Tumor up vs Normal	130.682	130.682	1.16943	25.7672	0.230583	25.0099	0.223807	0.270822	-0.0900845	0	0.141168	0	-0.140115	0	0	0	2.20138	2.76E-26	0.383158	0.390589	1
cg17777432	Island	NEURL1B	1.37E-09	3.51E-09	1.11E-06	0.000175941	0.224216	0.291511	1.37E-09	0.114522	0.114522	Tumor up vs Normal	39.6764	39.6764	0.598054	37.554	0.566062	24.9533	0.376129	0.242974	-0.0237008	0	0.202237	0	-0.181642	0	0	0	3.70803	3.55E-15	0.239195	0.248361	1
cg27627006		MAML2	1.29E-25	0.316445	1.12E-06	0.000177189	0.353448	0.478475	1.29E-25	0.160475	0.160475	Tumor up vs Normal	138.181	138.181	1.17431	1.00768	0.00856363	24.9355	0.21191	0.458825	-0.0923052	0	0.081874	0	-0.13634	0	0	0	2.09059	4.92E-24	0.356431	0.364185	1
cg18876786	Island	ZNF790	4.01E-18	9.97E-07	1.19E-06	0.000184764	0.0903828	0.23198	4.01E-18	0.195471	0.195471	Tumor up vs Normal	88.3243	88.3243	1.74232	25.1909	0.496925	24.8118	0.489446	0.182062	-0.0918681	0	0.207993	0	-0.207205	0	0	0	4.85269	3.82E-20	0.307424	0.315768	1
cg06226156	Island	LBX2	3.60E-23	2.54E-07	1.23E-06	0.00018967	0.164283	0.308908	3.60E-23	0.189063	0.189063	Tumor up vs Normal	121.122	121.122	1.62997	28.1174	0.378383	24.746	0.333013	0.266536	-0.103606	0	0.17655	0	-0.170914	0	0	0	3.31048	2.87E-25	0.371223	0.378799	1
cg02578368	Island	HIST1H2BH;HIST1H3F	2.55E-09	5.75E-07	1.25E-06	0.000191998	0.0933477	0.15828	2.55E-09	0.111535	0.111535	Tumor up vs Normal	38.2761	38.2761	0.567262	26.3622	0.390694	24.712	0.366239	0.114557	-0.0219157	0	0.182182	0	-0.179238	0	0	0	3.64578	3.91E-13	0.20916	0.218688	1
cg22821981	N_Shore	PARP15	4.72E-17	5.90E-06	1.25E-06	0.000192146	0.233599	0.333667	4.72E-17	0.140123	0.140123	Tumor up vs Normal	81.7633	81.7633	0.895337	21.4447	0.234827	24.7084	0.270566	0.297957	-0.0630945	0	0.148791	0	-0.154058	0	0	0	2.69379	1.28E-18	0.28716	0.295748	1
cg14337339	Island	CACNA1D;CACNA1D;CACNA1D	7.25E-24	2.92E-08	1.25E-06	0.000192398	0.123959	0.278761	7.25E-24	0.201132	0.201132	Tumor up vs Normal	125.899	125.899	1.8447	32.8373	0.481138	24.7049	0.361981	0.232725	-0.112035	0	0.191816	0	-0.178193	0	0	0	3.60444	1.47E-26	0.386337	0.393731	1
cg04728482	Island		4.02E-14	5.17E-07	1.25E-06	0.000192465	0.109139	0.19985	4.02E-14	0.133758	0.133758	Tumor up vs Normal	64.4909	64.4909	0.815843	26.5932	0.336417	24.7035	0.312512	0.159367	-0.0509734	0	0.168678	0	-0.16557	0	0	0	3.11203	7.19E-17	0.263202	0.272079	1
cg27365825	Island	KCNS3	1.96E-25	1.20E-06	1.34E-06	0.000203586	0.171837	0.332891	1.96E-25	0.206547	0.206547	Tumor up vs Normal	136.891	136.891	1.94536	24.7923	0.352325	24.5591	0.349011	0.290798	-0.119061	0	0.175386	0	-0.174971	0	0	0	3.49592	4.89E-27	0.391834	0.399162	1
cg05194618	S_Shore	KLHL28;FAM179B	4.02E-11	8.90E-08	1.35E-06	0.000204032	0.236166	0.321344	4.02E-11	0.1358	0.1358	Tumor up vs Normal	47.8283	47.8283	0.839868	30.4006	0.533837	24.5582	0.431243	0.272005	-0.0384905	0	0.205577	0	-0.194619	0	0	0	4.30222	4.42E-15	0.238675	0.247885	1
cg13331550	Island	SEMA6C	9.68E-19	1.07E-06	1.39E-06	0.000208084	0.155622	0.26617	9.68E-19	0.151034	0.151034	Tumor up vs Normal	92.1658	92.1658	1.0402	25.0395	0.2826	24.4917	0.276418	0.228591	-0.0731769	0	0.156581	0	-0.155715	0	0	0	2.7764	1.10E-20	0.314442	0.322702	1
cg01869273	S_Shore	MERTK	9.83E-18	6.43E-07	1.39E-06	0.00020872	0.10499	0.204665	9.83E-18	0.137974	0.137974	Tumor up vs Normal	85.9193	85.9193	0.868084	26.1234	0.263938	24.4832	0.247366	0.168729	-0.0643219	0	0.149732	0	-0.147305	0	0	0	2.48546	6.28E-20	0.304596	0.312974	1
cg17029019	Island	HIC1;HIC1	1.33E-20	1.14E-06	1.42E-06	0.00021168	0.093163	0.231621	1.33E-20	0.184617	0.184617	Tumor up vs Normal	104.202	104.202	1.55025	24.9089	0.370579	24.4537	0.363806	0.188145	-0.0951827	0	0.179698	0	-0.17887	0	0	0	3.63008	2.22E-22	0.338252	0.346289	1
cg08305551	Island	MAST1	1.94E-12	1.61E-06	1.43E-06	0.000213196	0.0982656	0.19013	1.94E-12	0.140573	0.140573	Tumor up vs Normal	55.006	55.006	0.90109	24.1697	0.395941	24.4239	0.400105	0.145285	-0.0469021	0	0.186853	0	-0.187342	0	0	0	4.02989	4.27E-15	0.238044	0.247224	1
cg15393490			2.05E-28	8.13E-06	1.50E-06	0.000220878	0.369772	0.513173	2.05E-28	0.180057	0.180057	Tumor up vs Normal	158.717	158.717	1.47838	20.7781	0.193539	24.327	0.226595	0.480619	-0.109565	0	0.135641	0	-0.140985	0	0	0	2.29138	1.58E-29	0.419698	0.42669	1
cg04715503	N_Shore	CLDN9;CLDN9	1.39E-13	2.03E-07	1.50E-06	0.000221334	0.251447	0.335276	1.39E-13	0.124603	0.124603	Tumor up vs Normal	61.4111	61.4111	0.707979	28.6076	0.329804	24.3197	0.28037	0.296046	-0.0461906	0	0.163456	0	-0.156824	0	0	0	2.83602	1.00E-16	0.261181	0.270082	1
cg26675876	Island	XKR6	1.24E-12	1.91E-07	1.51E-06	0.000221618	0.118771	0.213332	1.24E-12	0.14379	0.14379	Tumor up vs Normal	56.094	56.094	0.942807	28.7403	0.483056	24.3161	0.408695	0.16591	-0.0491191	0	0.197595	0	-0.189342	0	0	0	4.13467	5.58E-16	0.250693	0.259721	1
cg12180270	Island		6.76E-18	2.71E-08	1.57E-06	0.000228484	0.121066	0.217816	6.76E-18	0.133365	0.133365	Tumor up vs Normal	86.9201	86.9201	0.811053	33.0037	0.307958	24.2304	0.226094	0.181193	-0.0629506	0	0.152594	0	-0.140829	0	0	0	2.29543	4.44E-21	0.319545	0.327743	1
cg22149516	Island	SLCO4C1	1.18E-26	2.70E-06	1.57E-06	0.000229127	0.128523	0.292371	1.18E-26	0.20794	0.20794	Tumor up vs Normal	145.674	145.674	1.97169	23.081	0.312401	24.2216	0.327839	0.252156	-0.123149	0	0.167561	0	-0.169581	0	0	0	3.3296	4.80E-28	0.403264	0.410454	1
cg11668844	N_Shore	MCF2L;MCF2L	4.17E-27	7.99E-07	1.61E-06	0.000233311	0.261406	0.383659	4.17E-27	0.154643	0.154643	Tumor up vs Normal	148.986	148.986	1.0905	25.6614	0.187828	24.1722	0.176928	0.353306	-0.0923534	0	0.126469	0	-0.124579	0	0	0	1.80059	7.95E-29	0.411977	0.419061	1
cg18356974	Island		7.48E-14	4.04E-06	1.64E-06	0.000236248	0.14607	0.229824	7.48E-14	0.123536	0.123536	Tumor up vs Normal	62.9478	62.9478	0.695905	22.2393	0.245861	24.1407	0.266882	0.193841	-0.0470329	0	0.149931	0	-0.153006	0	0	0	2.7196	6.16E-16	0.250084	0.25912	1
cg06421238		WSCD1	3.61E-08	2.40E-05	1.71E-06	0.000244824	0.506795	0.568581	3.61E-08	0.11197	0.11197	Tumor up vs Normal	32.3695	32.3695	0.571704	18.5476	0.327584	24.0471	0.424716	0.525077	-0.0154615	0	0.181266	0	-0.193018	0	0	0	4.34481	5.84E-11	0.17578	0.18571	1
cg12033943	Island	ZNF345	1.89E-15	1.20E-06	1.73E-06	0.000247151	0.0883907	0.186511	1.89E-15	0.140164	0.140164	Tumor up vs Normal	72.1961	72.1961	0.895856	24.7982	0.307712	24.0233	0.298097	0.147391	-0.059311	0	0.163	0	-0.161706	0	0	0	3.05253	1.06E-17	0.274716	0.283455	1
cg12572049	S_Shore	PRDM8	3.95E-22	7.31E-07	1.75E-06	0.000249168	0.150085	0.283577	3.95E-22	0.175296	0.175296	Tumor up vs Normal	114.1	114.1	1.40122	25.8498	0.317452	23.9975	0.294705	0.244258	-0.0949041	0	0.163828	0	-0.160783	0	0	0	3.02103	5.52E-24	0.355823	0.363584	1
cg11192975	Island	FGF20	3.67E-16	4.63E-05	1.77E-06	0.000251931	0.139879	0.240027	3.67E-16	0.140896	0.140896	Tumor up vs Normal	76.4484	76.4484	0.904084	17.2048	0.203465	23.9747	0.283526	0.204767	-0.0619935	0	0.145743	0	-0.157805	0	0	0	2.89739	3.63E-17	0.268268	0.277119	1
cg17958658	Island	SPOCK2;SPOCK2	2.66E-26	8.92E-06	1.79E-06	0.000254173	0.114944	0.249075	2.66E-26	0.17037	0.17037	Tumor up vs Normal	143.126	143.126	1.32358	20.5863	0.190375	23.9487	0.221469	0.216842	-0.100679	0	0.134304	0	-0.139381	0	0	0	2.27492	2.19E-27	0.395817	0.403096	1
cg05497345	Island	ITPRIPL1;ITPRIPL1;ITPRIPL1;ITPRIPL1	1.30E-17	2.55E-06	1.85E-06	0.000260664	0.163679	0.267537	1.30E-17	0.143322	0.143322	Tumor up vs Normal	85.1741	85.1741	0.936681	23.1996	0.255132	23.8825	0.262642	0.231371	-0.0674296	0	0.150692	0	-0.151785	0	0	0	2.70532	2.21E-19	0.297373	0.305838	1
cg09582952	Island		1.32E-18	5.57E-06	1.88E-06	0.00026487	0.13466	0.236466	1.32E-18	0.138643	0.138643	Tumor up vs Normal	91.3287	91.3287	0.876514	21.5674	0.20699	23.8432	0.228831	0.203295	-0.0678032	0	0.138213	0	-0.141679	0	0	0	2.36095	4.72E-20	0.306226	0.314584	1
cg16886175	N_Shore	MDFIC;MDFIC;MDFIC	1.45E-17	1.03E-05	1.92E-06	0.000267934	0.23098	0.347045	1.45E-17	0.160173	0.160173	Tumor up vs Normal	84.8897	84.8897	1.16988	20.2956	0.279697	23.8067	0.328084	0.307891	-0.0753504	0	0.16314	0	-0.169645	0	0	0	3.39017	6.66E-19	0.290994	0.299536	1
cg27101125	Island	ANKLE1	1.55E-21	1.87E-05	1.93E-06	0.000269617	0.0860443	0.259948	1.55E-21	0.229317	0.229317	Tumor up vs Normal	110.159	110.159	2.39792	19.0615	0.414928	23.7886	0.517826	0.211479	-0.122753	0	0.201954	0	-0.213128	0	0	0	5.3549	1.79E-22	0.337206	0.345191	1
cg19788741	Island	SLCO4C1	5.67E-25	2.79E-06	2.07E-06	0.000284991	0.0818573	0.26696	5.67E-25	0.236919	0.236919	Tumor up vs Normal	133.63	133.63	2.55956	23.0111	0.440755	23.6396	0.452794	0.219449	-0.137271	0	0.197962	0	-0.199296	0	0	0	4.71189	2.18E-26	0.384351	0.391769	1
cg05736236	N_Shore	EPHA4	8.76E-38	8.49E-05	2.11E-06	0.000289003	0.158613	0.375314	8.76E-38	0.25936	0.25936	Tumor up vs Normal	235.884	235.884	3.06741	15.9746	0.207731	23.6006	0.3069	0.339426	-0.177322	0	0.149533	0	-0.164076	0	0	0	3.19896	7.56E-39	0.51298	0.518848	1
cg12409361	N_Shore	IGDCC4	1.08E-15	2.23E-06	2.19E-06	0.000298305	0.100961	0.191943	1.08E-15	0.128854	0.128854	Tumor up vs Normal	73.6236	73.6236	0.757108	23.4824	0.241481	23.5207	0.241876	0.156998	-0.056023	0	0.145602	0	-0.145661	0	0	0	2.52974	1.06E-17	0.274713	0.283451	1
cg10884288	N_Shore	RADIL	6.35E-14	5.23E-08	2.20E-06	0.000298326	0.16794	0.268688	6.35E-14	0.147472	0.147472	Tumor up vs Normal	63.3532	63.3532	0.991712	31.5572	0.493988	23.5188	0.368157	0.222144	-0.057619	0	0.193935	0	-0.179707	0	0	0	3.85081	1.94E-17	0.271083	0.279865	1
cg21105787	Island	SPOCK2;SPOCK2	2.48E-20	1.65E-06	2.35E-06	0.000314444	0.161842	0.285538	2.48E-20	0.164196	0.164196	Tumor up vs Normal	102.369	102.369	1.22782	24.1316	0.289434	23.382	0.280444	0.247265	-0.0857231	0	0.158193	0	-0.156945	0	0	0	2.93853	4.66E-22	0.33309	0.341157	1
cg11679177	N_Shore	RGS7	1.27E-21	1.30E-06	2.43E-06	0.000322858	0.165079	0.304519	1.27E-21	0.183127	0.183127	Tumor up vs Normal	110.726	110.726	1.52921	24.63	0.340161	23.3045	0.321854	0.263627	-0.0991135	0	0.170382	0	-0.168026	0	0	0	3.39746	2.39E-23	0.348039	0.355894	1
cg14239515	Island	SPRED3	1.93E-27	4.03E-06	2.46E-06	0.000326674	0.16025	0.344818	1.93E-27	0.231825	0.231825	Tumor up vs Normal	151.457	151.457	2.45067	22.2433	0.359912	23.2751	0.376607	0.301685	-0.140946	0	0.17972	0	-0.181757	0	0	0	3.98044	8.80E-29	0.411487	0.418578	1
cg09313482			1.78E-24	1.98E-05	2.54E-06	0.000334066	0.398771	0.541581	1.78E-24	0.184139	0.184139	Tumor up vs Normal	130.255	130.255	1.52617	18.9413	0.221932	23.2132	0.271986	0.506979	-0.106404	0	0.147954	0	-0.15547	0	0	0	2.87063	3.05E-25	0.372107	0.379702	1
cg03153658	Island	ZNF470	7.37E-15	1.13E-06	2.60E-06	0.000339966	0.0991665	0.194655	7.37E-15	0.136773	0.136773	Tumor up vs Normal	68.7376	68.7376	0.853037	24.9192	0.309248	23.1609	0.287428	0.155837	-0.0573803	0	0.161744	0	-0.158786	0	0	0	3.05287	3.44E-17	0.26765	0.276473	1
cg08193579	N_Shore	LRRC34	3.56E-13	3.38E-10	2.62E-06	0.000340705	0.234116	0.320133	3.56E-13	0.127508	0.127508	Tumor up vs Normal	59.116	59.116	0.741379	42.8711	0.53765	23.1494	0.290319	0.274923	-0.0477168	0	0.188376	0	-0.159582	0	0	0	3.08511	1.48E-18	0.286315	0.294914	1
cg24591770	N_Shore	RNF220	2.82E-12	1.14E-05	2.73E-06	0.000351428	0.322026	0.408319	2.82E-12	0.130148	0.130148	Tumor up vs Normal	54.1326	54.1326	0.771409	20.072	0.286034	23.0608	0.328625	0.368594	-0.0452015	0	0.164197	0	-0.169893	0	0	0	3.49134	3.03E-14	0.226466	0.235823	1
cg13779777			6.73E-13	0.000149965	2.77E-06	0.000355371	0.517379	0.607908	6.73E-13	0.134894	0.134894	Tumor up vs Normal	57.5645	57.5645	0.82975	14.8317	0.213787	23.0273	0.331922	0.570999	-0.0495766	0	0.153788	0	-0.170634	0	0	0	3.54591	6.89E-14	0.220399	0.229792	1
cg10166205	S_Shore	FUZ	4.98E-15	1.21E-06	2.78E-06	0.000355672	0.117662	0.21158	4.98E-15	0.13394	0.13394	Tumor up vs Normal	69.7311	69.7311	0.81806	24.7762	0.290665	23.025	0.270121	0.173946	-0.0569744	0	0.156804	0	-0.153931	0	0	0	2.88599	2.59E-17	0.26935	0.278153	1
cg18016254	N_Shore	PARP15;PARP15	1.16E-15	3.41E-07	2.79E-06	0.000357537	0.140509	0.232301	1.16E-15	0.129485	0.129485	Tumor up vs Normal	73.4369	73.4369	0.764541	27.4832	0.286124	23.0134	0.23959	0.195893	-0.056999	0	0.151698	0	-0.144971	0	0	0	2.56107	2.80E-18	0.282585	0.291229	1
cg00498691	Island		5.06E-18	3.66E-07	2.82E-06	0.000360115	0.231204	0.348104	5.06E-18	0.159323	0.159323	Tumor up vs Normal	87.6965	87.6965	1.1575	27.3332	0.360767	22.9942	0.303499	0.307177	-0.0777404	0	0.170529	0	-0.163165	0	0	0	3.24693	2.29E-20	0.310321	0.31863	1
cg06282270	Island	VWCE	5.30E-12	2.92E-06	2.87E-06	0.000365343	0.0721933	0.153483	5.30E-12	0.123824	0.123824	Tumor up vs Normal	52.5997	52.5997	0.69916	22.9199	0.304653	22.9531	0.305095	0.114235	-0.0420278	0	0.163534	0	-0.163593	0	0	0	3.26986	1.80E-14	0.22897	0.238259	1
cg09496915			5.94E-19	4.13E-07	2.88E-06	0.000365574	0.151224	0.252573	5.94E-19	0.136521	0.136521	Tumor up vs Normal	93.4968	93.4968	0.849892	27.0732	0.246097	22.9507	0.208623	0.218708	-0.0688818	0	0.141103	0	-0.135278	0	0	0	2.23615	3.49E-21	0.320873	0.329055	1
cg22984571	Island		1.20E-10	0.000330739	2.93E-06	0.000371258	0.18636	0.279067	1.20E-10	0.147142	0.147142	Tumor up vs Normal	45.2578	45.2578	0.987278	13.2588	0.289235	22.9078	0.499723	0.234828	-0.0424578	0	0.184327	0	-0.209369	0	0	0	5.36638	9.07E-12	0.188371	0.198149	1
cg04657224	Island	XKR6	4.25E-12	1.52E-06	3.02E-06	0.000379522	0.0452452	0.13965	4.25E-12	0.143253	0.143253	Tumor up vs Normal	53.1293	53.1293	0.935781	24.299	0.427985	22.8463	0.402397	0.0938539	-0.0493145	0	0.190818	0	-0.187878	0	0	0	4.33286	9.07E-15	0.233304	0.242542	1
cg01172183	Island		3.97E-21	1.42E-08	3.05E-06	0.000382071	0.127659	0.231863	3.97E-21	0.137051	0.137051	Tumor up vs Normal	107.467	107.467	0.856499	34.4355	0.274447	22.8284	0.181939	0.198085	-0.073885	0	0.140745	0	-0.126331	0	0	0	1.96059	3.06E-24	0.358937	0.36666	1
cg03405260	Island		5.11E-23	2.16E-06	3.11E-06	0.000388431	0.146361	0.25506	5.11E-23	0.140529	0.140529	Tumor up vs Normal	120.088	120.088	0.900522	23.5498	0.176595	22.7844	0.170856	0.225434	-0.0793172	0	0.123442	0	-0.122423	0	0	0	1.84471	1.44E-24	0.362864	0.37054	1
cg11460029	Island	EFNB3;EFNB3	7.18E-20	5.54E-06	3.14E-06	0.000390964	0.12579	0.245992	7.18E-20	0.160048	0.160048	Tumor up vs Normal	99.3191	99.3191	1.16806	21.5767	0.253758	22.7662	0.267748	0.209698	-0.0834215	0	0.151225	0	-0.153253	0	0	0	2.89314	2.98E-21	0.321761	0.329932	1
cg01873234	Island	ZNF583;ZNF583;ZNF583;ZNF583;ZNF583	3.46E-17	1.75E-05	3.21E-06	0.000398178	0.0962664	0.230444	3.46E-17	0.184502	0.184502	Tumor up vs Normal	82.5764	82.5764	1.55226	19.1898	0.360728	22.7196	0.42708	0.185871	-0.0877247	0	0.185719	0	-0.193554	0	0	0	4.62429	2.20E-18	0.284007	0.292633	1
cg25805709	Island	ZNF167;ZNF167;ZNF167;ZNF167	3.51E-18	3.80E-06	3.30E-06	0.000405542	0.0756906	0.213945	3.51E-18	0.18756	0.18756	Tumor up vs Normal	88.6808	88.6808	1.60416	22.3646	0.404556	22.6637	0.409966	0.168583	-0.0927421	0	0.189009	0	-0.189636	0	0	0	4.44992	8.81E-20	0.302659	0.311061	1
cg00931644	S_Shore	KCTD12	4.27E-15	1.19E-05	3.35E-06	0.00041075	0.452942	0.564753	4.27E-15	0.158688	0.158688	Tumor up vs Normal	70.118	70.118	1.1483	19.9805	0.327214	22.6289	0.370585	0.522787	-0.0685391	0	0.174859	0	-0.180298	0	0	0	4.02865	1.29E-16	0.259635	0.268556	1
cg22667178	Island	SERP2	1.35E-24	9.04E-06	3.38E-06	0.000413248	0.11966	0.245619	1.35E-24	0.160673	0.160673	Tumor up vs Normal	130.972	130.972	1.1772	20.5589	0.184786	22.6098	0.20322	0.214319	-0.0939151	0	0.130415	0	-0.133515	0	0	0	2.21108	9.85E-26	0.376709	0.384218	1
cg26370226	Island		3.74E-17	6.24E-07	3.62E-06	0.000436046	0.110947	0.218417	3.74E-17	0.147533	0.147533	Tumor up vs Normal	82.3732	82.3732	0.992529	26.1882	0.315546	22.4651	0.270685	0.179961	-0.0704871	0	0.160232	0	-0.154092	0	0	0	2.9641	2.08E-19	0.297725	0.306186	1
cg19685491	Island	CACNA1C;CACNA1C;CACNA1C;CACNA1C;CACNA1C;CACNA1C;CACNA1C;CACNA1C;CACNA1C;CACNA1C;CACNA1C	6.51E-15	4.00E-05	3.63E-06	0.000436308	0.272485	0.36878	6.51E-15	0.136483	0.136483	Tumor up vs Normal	69.0887	69.0887	0.84834	17.5041	0.214932	22.4675	0.275879	0.333329	-0.0586521	0	0.146529	0	-0.155662	0	0	0	3.00835	4.53E-16	0.252853	0.261891	1
cg22304507	Island	TMEM22;TMEM22;TMEM22;TMEM22;TMEM22;TMEM22	3.07E-16	2.24E-06	3.75E-06	0.000447621	0.0973049	0.200112	3.07E-16	0.142915	0.142915	Tumor up vs Normal	76.9115	76.9115	0.930173	23.4854	0.284034	22.398	0.270883	0.162649	-0.0657913	0	0.156097	0	-0.154247	0	0	0	2.96305	3.72E-18	0.281873	0.29056	1
cg08309809	Island	TNFRSF10C;TNFRSF10C	7.36E-19	1.89E-06	3.86E-06	0.000457336	0.181984	0.327445	7.36E-19	0.195232	0.195232	Tumor up vs Normal	92.9104	92.9104	1.73806	23.8325	0.445831	22.3301	0.417726	0.280744	-0.0995203	0	0.19459	0	-0.191423	0	0	0	4.60189	1.24E-20	0.313777	0.322044	1
cg20161179	N_Shore	MSX1	6.37E-22	1.83E-06	3.97E-06	0.000466321	0.140585	0.25118	6.37E-22	0.143846	0.143846	Tumor up vs Normal	112.718	112.718	0.94354	23.9066	0.200117	22.2736	0.186448	0.219935	-0.0799025	0	0.13019	0	-0.127887	0	0	0	2.05922	1.45E-23	0.350725	0.358547	1
cg19113326	Island	POU6F2;POU6F2	1.15E-11	2.81E-06	4.00E-06	0.000468741	0.0855491	0.167417	1.15E-11	0.124862	0.124862	Tumor up vs Normal	50.762	50.762	0.710924	23.0025	0.322151	22.2582	0.311727	0.127401	-0.0421809	0	0.166733	0	-0.165362	0	0	0	3.44524	3.51E-14	0.224712	0.234053	1
cg06528584	N_Shore		1.19E-19	1.90E-06	4.02E-06	0.000470109	0.179277	0.305612	1.19E-19	0.167968	0.167968	Tumor up vs Normal	97.9208	97.9208	1.28652	23.8194	0.312949	22.2485	0.29231	0.266514	-0.0879034	0	0.162907	0	-0.160129	0	0	0	3.23204	2.24E-21	0.323355	0.331508	1
cg16722964	Island	ZNF470	7.65E-16	6.96E-07	4.03E-06	0.000471321	0.172439	0.290686	7.65E-16	0.165174	0.165174	Tumor up vs Normal	74.5095	74.5095	1.24408	25.9546	0.433364	22.2416	0.371368	0.245631	-0.07493	0	0.187731	0	-0.180489	0	0	0	4.10746	3.39E-18	0.281458	0.290115	1
cg23847109	Island	COL9A2	5.58E-11	7.70E-05	4.08E-06	0.000476109	0.156601	0.241112	5.58E-11	0.131503	0.131503	Tumor up vs Normal	47.0442	47.0442	0.788567	16.1722	0.271083	22.2164	0.372398	0.200919	-0.041134	0	0.167472	0	-0.180739	0	0	0	4.12352	1.73E-12	0.199406	0.209052	1
cg07751287	Island	RCSD1	9.75E-26	0.000262411	4.10E-06	0.000477566	0.203308	0.332728	9.75E-26	0.163369	0.163369	Tumor up vs Normal	139.061	139.061	1.21704	13.717	0.12005	22.2074	0.194356	0.304746	-0.0980836	0	0.116595	0	-0.130571	0	0	0	2.15295	5.27E-26	0.379887	0.387359	1
cg27637521	Island	SOCS3	2.39E-24	2.34E-08	4.11E-06	0.000478428	0.113543	0.271499	2.39E-24	0.201353	0.201353	Tumor up vs Normal	129.242	129.242	1.84875	33.327	0.476727	22.2027	0.3176	0.22693	-0.117897	0	0.185704	0	-0.166912	0	0	0	3.51892	3.51E-27	0.393485	0.400792	1
cg25315816	Island	SNRPF	4.47E-20	1.10E-05	4.11E-06	0.000478428	0.21926	0.332951	4.47E-20	0.150432	0.150432	Tumor up vs Normal	100.639	100.639	1.03192	20.1463	0.206574	22.2014	0.227647	0.29984	-0.0797763	0	0.137962	0	-0.141312	0	0	0	2.52241	2.97E-21	0.321774	0.329946	1
cg12865888		TRAPPC9;TRAPPC9	2.21E-15	0.972471	4.20E-06	0.000486166	0.595659	0.702757	2.21E-15	0.150605	0.150605	Tumor up vs Normal	71.7961	71.7961	1.03429	0.00119332	1.72E-05	22.1581	0.31921	0.68253	-0.0669378	0	0.0842812	0	-0.167335	0	0	0	3.54387	1.21E-13	0.216788	0.226224	1
cg01211283		PEBP4	7.24E-26	7.30E-07	4.26E-06	0.00049208	0.161515	0.299102	7.24E-26	0.173443	0.173443	Tumor up vs Normal	139.988	139.988	1.37176	25.8547	0.253353	22.1248	0.216804	0.264665	-0.10449	0	0.143491	0	-0.137905	0	0	0	2.41058	1.02E-27	0.399594	0.406828	1
cg06464594	N_Shore	RNF152;RNF152	6.00E-18	6.63E-07	4.39E-06	0.000504357	0.134058	0.249497	6.00E-18	0.156314	0.156314	Tumor up vs Normal	87.2407	87.2407	1.11419	26.0588	0.332809	22.0619	0.281763	0.210127	-0.0777073	0	0.164038	0	-0.157213	0	0	0	3.14179	4.08E-20	0.307052	0.315401	1
cg10400937	Island	ZNF790	3.28E-18	4.38E-06	4.43E-06	0.00050771	0.102832	0.214716	3.28E-18	0.150989	0.150989	Tumor up vs Normal	88.8606	88.8606	1.03958	22.0693	0.258189	22.0436	0.257887	0.178609	-0.0757868	0	0.150449	0	-0.150405	0	0	0	2.87795	9.07E-20	0.302499	0.310902	1
cg13398482	Island	BARX1	1.49E-26	6.12E-05	4.44E-06	0.000508091	0.143737	0.31425	1.49E-26	0.213883	0.213883	Tumor up vs Normal	144.948	144.948	2.08602	16.6357	0.239412	22.0415	0.31721	0.276842	-0.130479	0	0.155864	0	-0.16681	0	0	0	3.54031	3.11E-27	0.394078	0.401378	1
cg01850179	Island	S1PR2	2.21E-20	4.73E-05	4.44E-06	0.000508207	0.223949	0.331602	2.21E-20	0.141508	0.141508	Tumor up vs Normal	102.687	102.687	0.911955	17.1618	0.152412	22.0446	0.195776	0.301744	-0.0759428	0	0.123415	0	-0.131131	0	0	0	2.17582	3.94E-21	0.321272	0.329482	1
cg06516476		NT5E	2.20E-48	0.000411642	4.51E-06	0.000513446	0.670284	0.481753	2.20E-48	-0.217215	-0.217215	Tumor down vs Normal	341.246	341.246	2.15152	12.8271	0.0808735	22.008	0.138758	0.5051	0.162052	0	-0.0972763	0	0.110326	0	0	0	1.551	3.09E-50	0.606746	0.611484	1
cg06992285	Island		2.91E-23	1.32E-06	4.82E-06	0.000539404	0.123372	0.277679	2.91E-23	0.197927	0.197927	Tumor up vs Normal	121.758	121.758	1.78639	24.5864	0.360724	21.8697	0.320864	0.236201	-0.114043	0	0.172825	0	-0.167768	0	0	0	3.60923	5.53E-25	0.367841	0.375457	1
cg22256433		ALOX15B;ALOX15B;ALOX15B	9.85E-17	4.34E-06	4.83E-06	0.000540628	0.27031	0.370519	9.85E-17	0.137676	0.137676	Tumor up vs Normal	79.8304	79.8304	0.864331	22.0864	0.239131	21.8634	0.236717	0.335848	-0.065626	0	0.144466	0	-0.1441	0	0	0	2.66346	2.09E-18	0.284314	0.292937	1
cg14567287	Island	DNAJB6;DNAJB6	2.32E-15	3.00E-05	5.30E-06	0.000581174	0.126148	0.227853	2.32E-15	0.142431	0.142431	Tumor up vs Normal	71.6693	71.6693	0.92507	18.0839	0.233417	21.6699	0.279704	0.191885	-0.0641121	0	0.149865	0	-0.156638	0	0	0	3.17524	1.54E-16	0.258577	0.26751	1
cg25844605		LOC149837	2.46E-06	1.00E-05	5.33E-06	0.000584627	0.42168	0.477204	2.46E-06	0.111435	0.111435	Tumor up vs Normal	23.2818	23.2818	0.558923	20.3473	0.488475	21.6597	0.519981	0.426406	-0.00395216	0	0.211658	0	-0.214965	0	0	0	5.88168	5.53E-10	0.160889	0.17104	1
cg06251289	S_Shore	CMTM3;CMTM3;CMTM3;CMTM3	6.75E-15	1.30E-06	5.36E-06	0.000586803	0.120378	0.212657	6.75E-15	0.13022	0.13022	Tumor up vs Normal	68.9958	68.9958	0.772266	24.6257	0.275634	21.6505	0.242333	0.176479	-0.0572743	0	0.150743	0	-0.145892	0	0	0	2.74227	3.93E-17	0.267774	0.276631	1
cg26926138	S_Shore		3.20E-31	7.50E-06	5.39E-06	0.000589627	0.257938	0.427038	3.20E-31	0.206236	0.206236	Tumor up vs Normal	180.426	180.426	1.93952	20.9462	0.225165	21.6346	0.232565	0.393034	-0.134821	0	0.141685	0	-0.14283	0	0	0	2.64442	1.26E-32	0.45255	0.459145	1
cg00466108	Island	DNAJC6	4.26E-21	9.72E-07	5.40E-06	0.000590213	0.121858	0.262867	4.26E-21	0.183967	0.183967	Tumor up vs Normal	107.268	107.268	1.54328	25.2445	0.363195	21.6312	0.31121	0.221621	-0.101354	0	0.171858	0	-0.165225	0	0	0	3.53923	5.64E-23	0.343445	0.351355	1
cg25623934	Island	TRIB2;TRIB2	9.25E-24	9.70E-07	5.52E-06	0.000598993	0.100909	0.257449	9.25E-24	0.199653	0.199653	Tumor up vs Normal	125.171	125.171	1.81768	25.2476	0.366634	21.5857	0.313457	0.21603	-0.116743	0	0.172577	0	-0.16582	0	0	0	3.5723	1.42E-25	0.374844	0.382376	1
cg12085570	Island	ADAMTS10	1.32E-17	4.21E-06	5.52E-06	0.000599101	0.179701	0.287786	1.32E-17	0.146023	0.146023	Tumor up vs Normal	85.1902	85.1902	0.971073	22.156	0.252553	21.5884	0.246084	0.251985	-0.0725145	0	0.147977	0	-0.147017	0	0	0	2.79273	3.10E-19	0.296425	0.304936	1
cg09567473	Island	ZNF790	2.15E-17	1.75E-06	5.56E-06	0.000602572	0.098391	0.227172	2.15E-17	0.174916	0.174916	Tumor up vs Normal	83.8411	83.8411	1.39516	23.994	0.399273	21.5701	0.358937	0.183421	-0.0861948	0	0.182294	0	-0.177442	0	0	0	4.09356	2.66E-19	0.29632	0.304798	1
cg18032533	Island	MYCN;MYCNOS	1.88E-15	9.96E-07	5.59E-06	0.000605231	0.203185	0.304524	1.88E-15	0.141563	0.141563	Tumor up vs Normal	72.2045	72.2045	0.913832	25.1929	0.318846	21.5586	0.272849	0.265891	-0.06421	0	0.160973	0	-0.154707	0	0	0	3.11342	1.00E-17	0.275038	0.283773	1
cg13443605	Island	HS3ST3B1;MGC12916	1.97E-19	3.18E-05	5.69E-06	0.000614484	0.200424	0.31603	1.97E-19	0.153229	0.153229	Tumor up vs Normal	96.5275	96.5275	1.07065	17.9709	0.199327	21.5209	0.238703	0.282799	-0.080878	0	0.138467	0	-0.144703	0	0	0	2.72856	2.48E-20	0.309869	0.318184	1
cg16192413	Island	STK11	8.23E-23	4.21E-06	5.73E-06	0.000617838	0.836413	0.722636	8.23E-23	-0.146121	-0.146121	Tumor down vs Normal	118.686	118.686	0.97362	22.15	0.181704	21.5068	0.176427	0.752715	0.0839196	0	-0.125326	0	0.124403	0	0	0	2.01802	3.19E-24	0.358715	0.366442	1
cg01525839			4.04E-25	3.36E-05	5.77E-06	0.000620856	0.576434	0.709498	4.04E-25	0.167922	0.167922	Tumor up vs Normal	134.801	134.801	1.28419	17.8595	0.170138	21.4973	0.204794	0.678734	-0.100864	0	0.12818	0	-0.134117	0	0	0	2.33399	6.33E-26	0.380159	0.387657	1
cg19188881	Island	LOC100190938;RAMP2;LOC100190938	1.19E-17	2.60E-07	5.81E-06	0.000624521	0.17843	0.292817	1.19E-17	0.154736	0.154736	Tumor up vs Normal	85.4157	85.4157	1.09181	28.0649	0.358733	21.4788	0.274547	0.252907	-0.077142	0	0.166289	0	-0.155187	0	0	0	3.14444	3.83E-20	0.307411	0.315756	1
cg15301489	Island	XKR6	9.59E-12	1.78E-06	6.01E-06	0.000641004	0.0921768	0.174251	9.59E-12	0.12366	0.12366	Tumor up vs Normal	51.1893	51.1893	0.697301	23.9576	0.32635	21.4088	0.291631	0.134755	-0.0436883	0	0.164569	0	-0.159943	0	0	0	3.35101	2.32E-14	0.227364	0.236673	1
cg18964775	N_Shore	TLX1;TLX1NB	1.21E-19	2.18E-05	6.07E-06	0.000647084	0.216868	0.347088	1.21E-19	0.17204	0.17204	Tumor up vs Normal	97.8658	97.8658	1.34966	18.7415	0.258462	21.3859	0.294931	0.309718	-0.0916174	0	0.155709	0	-0.160845	0	0	0	3.39256	1.19E-20	0.314007	0.322272	1
cg26940479	N_Shore		7.99E-15	0.00010043	6.10E-06	0.000649411	0.361463	0.454276	7.99E-15	0.130799	0.130799	Tumor up vs Normal	68.5346	68.5346	0.780144	15.636	0.177988	21.3771	0.24334	0.42175	-0.0577485	0	0.135527	0	-0.146101	0	0	0	2.80027	1.16E-15	0.246162	0.255245	1
cg23090632	Island	FAM92A1	3.95E-15	3.54E-07	6.11E-06	0.000650151	0.137555	0.233017	3.95E-15	0.133395	0.133395	Tumor up vs Normal	70.354	70.354	0.81038	27.4131	0.315761	21.3772	0.246235	0.195082	-0.059864	0	0.156798	0	-0.147062	0	0	0	2.82206	8.57E-18	0.27692	0.285667	1
cg14444140	Island	C6orf145	4.17E-13	2.41E-05	6.19E-06	0.00065588	0.0846221	0.173857	4.17E-13	0.129986	0.129986	Tumor up vs Normal	58.7269	58.7269	0.770478	18.5383	0.243217	21.3464	0.280059	0.137521	-0.0516177	0	0.151401	0	-0.156737	0	0	0	3.22744	1.30E-14	0.23105	0.240315	1
cg07027116	Island	DNAJC6	1.74E-20	6.20E-06	6.34E-06	0.00066815	0.190879	0.335962	1.74E-20	0.189928	0.189928	Tumor up vs Normal	103.287	103.287	1.64491	21.3432	0.339906	21.2955	0.339146	0.294544	-0.103688	0	0.172577	0	-0.172481	0	0	0	3.91772	7.64E-22	0.329285	0.337366	1
cg25968569	S_Shore	KCTD12	2.76E-17	1.67E-06	6.43E-06	0.000674979	0.444233	0.566012	2.76E-17	0.165223	0.165223	Tumor up vs Normal	83.1736	83.1736	1.24481	24.095	0.360617	21.2666	0.318286	0.524618	-0.0816765	0	0.172475	0	-0.167092	0	0	0	3.68174	3.22E-19	0.295201	0.303692	1
cg00330929	S_Shelf	C19orf35	5.84E-24	2.50E-06	6.50E-06	0.000680446	0.124351	0.256522	5.84E-24	0.167954	0.167954	Tumor up vs Normal	126.551	126.551	1.28632	23.2432	0.236253	21.2444	0.215937	0.222731	-0.0991398	0	0.140794	0	-0.137629	0	0	0	2.50044	1.60E-25	0.37422	0.38176	1
cg23023970		INPP5A	2.09E-40	0.00688763	6.62E-06	0.00068929	0.353981	0.212399	2.09E-40	-0.166274	-0.166274	Tumor down vs Normal	260.025	260.025	1.2607	7.42676	0.0360077	21.2072	0.102821	0.217052	0.118788	0	-0.0193845	0	0.0949702	0	0	0	1.1927	4.57E-41	0.532865	0.538493	1
cg27576755	Island	EFNB3;EFNB3	6.09E-19	2.69E-05	6.73E-06	0.000697849	0.055962	0.17818	6.09E-19	0.162423	0.162423	Tumor up vs Normal	93.4276	93.4276	1.20298	18.3097	0.235757	21.1709	0.272598	0.142367	-0.0851052	0	0.149221	0	-0.154635	0	0	0	3.16752	6.45E-20	0.30444	0.31282	1
cg09396196	Island	KCNK4	2.00E-16	1.32E-06	6.86E-06	0.000708641	0.121353	0.249417	2.00E-16	0.175597	0.175597	Tumor up vs Normal	77.9754	77.9754	1.40604	24.5945	0.443484	21.1305	0.381022	0.203811	-0.0841871	0	0.190028	0	-0.182819	0	0	0	4.43583	1.66E-18	0.285653	0.294259	1
cg13563298	S_Shore	WNK2	6.12E-09	7.93E-05	6.87E-06	0.000708754	0.359061	0.430769	6.12E-09	0.118861	0.118861	Tumor up vs Normal	36.3049	36.3049	0.644237	16.1119	0.285909	21.1297	0.37495	0.390003	-0.0281828	0	0.169861	0	-0.181357	0	0	0	4.36531	7.89E-11	0.173725	0.18368	1
cg26147098	Island		1.79E-19	9.52E-06	6.88E-06	0.000709809	0.148942	0.269794	1.79E-19	0.159631	0.159631	Tumor up vs Normal	96.7976	96.7976	1.16198	20.4505	0.245493	21.1262	0.253604	0.234286	-0.0850558	0	0.147949	0	-0.149151	0	0	0	2.95305	9.61E-21	0.315216	0.323466	1
cg13334650	Island	APBB1;APBB1	1.38E-21	1.01E-05	6.98E-06	0.000717656	0.0803338	0.273087	1.38E-21	0.24943	0.24943	Tumor up vs Normal	110.483	110.483	2.83703	20.3304	0.522053	21.0967	0.541731	0.221248	-0.140435	0	0.215994	0	-0.217991	0	0	0	6.31691	8.85E-23	0.34102	0.34896	1
cg14523810	Island	ZNF583;ZNF583;ZNF583;ZNF583	2.95E-19	1.15E-05	7.14E-06	0.000730802	0.122774	0.229856	2.95E-19	0.141687	0.141687	Tumor up vs Normal	95.4172	95.4172	0.915431	20.0509	0.192368	21.0488	0.201942	0.198297	-0.0751398	0	0.131498	0	-0.133095	0	0	0	2.36012	1.77E-20	0.311773	0.320065	1
cg24718866	Island	POMC;POMC	2.69E-24	1.81E-05	7.14E-06	0.00073095	0.0840135	0.234256	2.69E-24	0.190212	0.190212	Tumor up vs Normal	128.893	128.893	1.64983	19.1212	0.244752	21.0475	0.269408	0.198226	-0.113348	0	0.150126	0	-0.153728	0	0	0	3.14881	2.56E-25	0.371826	0.379394	1
cg13709496		TBC1D2	3.19E-34	0.00161628	7.17E-06	0.0007325	0.695882	0.553982	3.19E-34	-0.170151	-0.170151	Tumor down vs Normal	205.509	205.509	1.31679	10.1676	0.0651483	21.0481	0.134865	0.576134	0.115698	0	-0.0923003	0	0.108907	0	0	0	1.56342	1.56E-34	0.474598	0.480979	1
cg27166649	Island	CERKL;CERKL;CERKL;CERKL;CERKL;CERKL;CERKL	1.20E-12	9.62E-06	7.24E-06	0.000737314	0.0681457	0.162048	1.20E-12	0.137705	0.137705	Tumor up vs Normal	56.17	56.17	0.864697	20.4282	0.314478	21.0181	0.323558	0.121901	-0.0534697	0	0.16728	0	-0.16847	0	0	0	3.78699	1.61E-14	0.229688	0.238969	1
cg20023898	Island		7.56E-24	5.09E-06	7.34E-06	0.00074432	0.305573	0.42716	7.56E-24	0.154371	0.154371	Tumor up vs Normal	125.889	125.889	1.08528	21.7576	0.18757	20.9949	0.180995	0.396628	-0.091329	0	0.127218	0	-0.126083	0	0	0	2.11211	3.47E-25	0.371442	0.379045	1
cg16175263	Island	TNFRSF10C	1.23E-19	6.45E-06	7.38E-06	0.000746994	0.245906	0.36754	1.23E-19	0.160214	0.160214	Tumor up vs Normal	97.8268	97.8268	1.17048	21.2606	0.254379	20.9787	0.251005	0.331808	-0.0860212	0	0.148882	0	-0.148385	0	0	0	2.94334	5.08E-21	0.318782	0.32699	1
cg11567001	Island	SMARCD3;SMARCD3;SMARCD3	2.14E-16	5.92E-05	7.62E-06	0.000765402	0.0702116	0.180857	2.14E-16	0.151542	0.151542	Tumor up vs Normal	77.8518	77.8518	1.03366	16.7058	0.221807	20.9167	0.277717	0.145157	-0.0729921	0	0.148749	0	-0.1571	0	0	0	3.25293	2.06E-17	0.271679	0.280489	1
cg16353006	S_Shore	LHX9	7.26E-16	2.52E-06	7.66E-06	0.000768224	0.194082	0.289174	7.26E-16	0.131191	0.131191	Tumor up vs Normal	74.6448	74.6448	0.784829	23.2286	0.24423	20.9015	0.219762	0.254949	-0.0617698	0	0.142606	0	-0.138843	0	0	0	2.58649	8.65E-18	0.275915	0.284638	1
cg09047734	N_Shore		4.28E-24	2.88E-06	7.68E-06	0.000769922	0.467158	0.611848	4.28E-24	0.184444	0.184444	Tumor up vs Normal	127.6	127.6	1.53123	22.9533	0.275444	20.8998	0.250801	0.576095	-0.109797	0	0.152874	0	-0.149293	0	0	0	2.94004	1.69E-25	0.375146	0.382705	1
cg11173579	S_Shore	HUNK	5.44E-15	0.000105469	7.71E-06	0.000771501	0.572242	0.672877	5.44E-15	0.140762	0.140762	Tumor up vs Normal	69.5046	69.5046	0.903519	15.5376	0.20198	20.8888	0.271542	0.638384	-0.0635944	0	0.143721	0	-0.154336	0	0	0	3.19786	8.63E-16	0.248002	0.257063	1
cg01545587	Island	TMEM121	1.28E-30	2.58E-05	7.86E-06	0.000782102	0.142595	0.375521	1.28E-30	0.283715	0.283715	Tumor up vs Normal	175.882	175.882	3.66585	18.3977	0.383457	20.8534	0.434641	0.330053	-0.186023	0	0.189452	0	-0.195384	0	0	0	5.10645	1.04E-31	0.444369	0.45109	1
cg16836311	Island	MAN1C1	1.10E-12	7.88E-05	7.90E-06	0.000785056	0.512336	0.605555	1.10E-12	0.136315	0.136315	Tumor up vs Normal	56.3727	56.3727	0.84733	16.1255	0.24238	20.8383	0.313218	0.568166	-0.0534368	0	0.155785	0	-0.165757	0	0	0	3.6976	7.71E-14	0.219671	0.229073	1
cg13605398	Island	KCNAB3	1.10E-11	2.64E-06	7.97E-06	0.000790115	0.192176	0.276649	1.10E-11	0.126593	0.126593	Tumor up vs Normal	50.8548	50.8548	0.730774	23.1283	0.33235	20.8201	0.29918	0.23672	-0.045593	0	0.166372	0	-0.162	0	0	0	3.53497	3.77E-14	0.224261	0.233607	1
cg05873889	Island	SERP2;SERP2	1.67E-23	1.97E-06	7.98E-06	0.000790561	0.148925	0.291636	1.67E-23	0.181468	0.181468	Tumor up vs Normal	123.405	123.405	1.50164	23.7419	0.2889	20.8176	0.253317	0.254645	-0.106935	0	0.154129	0	-0.149066	0	0	0	2.99343	3.73E-25	0.369885	0.377477	1
cg27544219	Island	ZNF470	3.70E-13	2.74E-06	8.03E-06	0.000794829	0.221374	0.323741	3.70E-13	0.148085	0.148085	Tumor up vs Normal	59.0188	59.0188	0.999973	23.0498	0.390541	20.8039	0.352487	0.280429	-0.060165	0	0.180465	0	-0.175841	0	0	0	4.16805	2.26E-15	0.242028	0.25116	1
cg09938462	Island	5-Sep	4.88E-27	7.59E-05	8.06E-06	0.000797068	0.145651	0.313079	4.88E-27	0.207881	0.207881	Tumor up vs Normal	148.489	148.489	1.97059	16.2007	0.214998	20.7959	0.275981	0.277928	-0.130085	0	0.146461	0	-0.155592	0	0	0	3.26464	9.32E-28	0.400021	0.40725	1
cg00893875	Island		1.70E-15	2.84E-06	8.44E-06	0.000823349	0.229977	0.330714	1.70E-15	0.13951	0.13951	Tumor up vs Normal	72.4635	72.4635	0.887516	22.9736	0.281376	20.6996	0.253524	0.293966	-0.0649465	0	0.153116	0	-0.149127	0	0	0	3.01295	2.05E-17	0.270774	0.27956	1
cg03383941	Island	WFDC2	4.28E-11	1.85E-06	8.58E-06	0.000833785	0.160067	0.243642	4.28E-11	0.127089	0.127089	Tumor up vs Normal	47.6664	47.6664	0.736513	23.8752	0.368905	20.6659	0.319318	0.201971	-0.0434075	0	0.173626	0	-0.167363	0	0	0	3.80105	8.65E-14	0.218931	0.228341	1
cg22674110	Island		1.34E-18	0.000652192	8.75E-06	0.000847205	0.184215	0.313529	1.34E-18	0.171772	0.171772	Tumor up vs Normal	91.283	91.283	1.34545	11.9243	0.175757	20.6249	0.303998	0.279033	-0.0901224	0	0.143732	0	-0.163299	0	0	0	3.62588	1.22E-18	0.287466	0.296051	1
cg22806837	Island	ZNF773;ZNF773	1.89E-22	3.46E-05	8.88E-06	0.000857288	0.0567788	0.196014	1.89E-22	0.17825	0.17825	Tumor up vs Normal	116.244	116.244	1.44884	17.7955	0.2218	20.5946	0.256686	0.161269	-0.103222	0	0.14477	0	-0.150054	0	0	0	3.06609	2.65E-23	0.347491	0.355353	1
cg07825094	Island	ZNF790	2.02E-16	6.71E-06	9.07E-06	0.000871947	0.0964022	0.211715	2.02E-16	0.157314	0.157314	Tumor up vs Normal	77.9554	77.9554	1.12849	21.1785	0.306582	20.5507	0.297495	0.172651	-0.0765424	0	0.162767	0	-0.161543	0	0	0	3.56112	5.55E-18	0.27855	0.287242	1
cg24122124	Island	PTPRS;PTPRS;PTPRS;PTPRS	5.55E-11	0.000399992	9.08E-06	0.000872507	0.167113	0.259885	5.55E-11	0.141338	0.141338	Tumor up vs Normal	47.0579	47.0579	0.910921	12.8837	0.249394	20.5486	0.397768	0.219721	-0.0479408	0	0.167351	0	-0.186794	0	0	0	4.76193	7.66E-12	0.189507	0.199272	1
cg25534244	N_Shore	HLF	7.30E-18	1.19E-06	9.09E-06	0.000873404	0.123777	0.230524	7.30E-18	0.142929	0.142929	Tumor up vs Normal	86.7733	86.7733	0.930356	24.8211	0.266124	20.5492	0.220322	0.195485	-0.0733743	0	0.145997	0	-0.139109	0	0	0	2.62681	7.62E-20	0.304515	0.312928	1
cg27272677	Island	TLX1NB;TLX1;TLX1	7.63E-22	1.09E-05	9.12E-06	0.000875448	0.182506	0.344548	7.63E-22	0.208411	0.208411	Tumor up vs Normal	112.195	112.195	1.98064	20.173	0.356124	20.5391	0.362588	0.301937	-0.11924	0	0.177544	0	-0.178342	0	0	0	4.34276	4.93E-23	0.344174	0.352075	1
cg07529534	Island	ANK1;ANK1;ANK1;ANK1;ANK1;ANK1;ANK1;ANK1	1.32E-17	1.12E-05	9.26E-06	0.000885063	0.0651905	0.19818	1.32E-17	0.178563	0.178563	Tumor up vs Normal	85.1351	85.1351	1.45394	20.1127	0.343486	20.5087	0.350249	0.156317	-0.0909222	0	0.174431	0	-0.175282	0	0	0	4.20121	6.32E-19	0.291299	0.299838	1
cg24909466	Island	COL4A2	1.10E-08	8.38E-07	9.27E-06	0.000886035	0.139439	0.208812	1.10E-08	0.115241	0.115241	Tumor up vs Normal	35.0004	35.0004	0.605592	25.5591	0.442234	20.5056	0.354798	0.164007	-0.0270332	0	0.186687	0	-0.176416	0	0	0	4.2564	3.19E-12	0.195344	0.205038	1
cg06962944	Island	TOX2;TOX2;TOX2	1.01E-24	7.60E-07	9.29E-06	0.000886853	0.127365	0.301606	1.01E-24	0.219183	0.219183	Tumor up vs Normal	131.868	131.868	2.19068	25.7682	0.42808	20.5025	0.340602	0.257611	-0.132758	0	0.183316	0	-0.172851	0	0	0	4.08673	1.18E-26	0.387441	0.394821	1
cg25520679	Island	HIC1;HIC1	1.11E-22	2.86E-05	9.30E-06	0.000887734	0.129711	0.265881	1.11E-22	0.173888	0.173888	Tumor up vs Normal	117.809	117.809	1.37881	18.1837	0.212818	20.4994	0.23992	0.232076	-0.101353	0	0.140851	0	-0.145071	0	0	0	2.87913	1.36E-23	0.351058	0.358877	1
cg16518861	N_Shore	NFKBIA	1.21E-32	2.79E-05	9.39E-06	0.000894356	0.159948	0.297935	1.21E-32	0.166228	0.166228	Tumor up vs Normal	191.856	191.856	1.26001	18.2379	0.119777	20.4792	0.134497	0.272601	-0.111919	0	0.10556	0	-0.108618	0	0	0	1.6156	6.62E-34	0.465571	0.47201	1
cg19595402	Island	SRCIN1	4.17E-10	5.49E-05	9.66E-06	0.000913073	0.0628162	0.140661	4.17E-10	0.121809	0.121809	Tumor up vs Normal	42.3889	42.3889	0.676589	16.8565	0.269055	20.4211	0.32595	0.101935	-0.0372631	0	0.16136	0	-0.169092	0	0	0	3.92652	8.33E-12	0.188941	0.198713	1
cg04719903	Island	FAM132A	2.77E-23	0.000755552	9.70E-06	0.00091641	0.274964	0.429298	2.77E-23	0.196051	0.196051	Tumor up vs Normal	121.897	121.897	1.75268	11.6372	0.167324	20.4115	0.293483	0.395506	-0.115826	0	0.1408	0	-0.16045	0	0	0	3.53707	2.67E-23	0.347459	0.355321	1
cg25203031	S_Shore	SGIP1	2.71E-13	4.15E-08	9.90E-06	0.000929297	0.192752	0.282588	2.71E-13	0.128989	0.128989	Tumor up vs Normal	59.7806	59.7806	0.758706	32.0608	0.406899	20.3696	0.25852	0.241846	-0.0536947	0	0.169758	0	-0.15059	0	0	0	3.12211	6.63E-17	0.263693	0.272564	1
cg01446950	N_Shore	EPHA4	1.80E-28	1.77E-05	1.00E-05	0.000936149	0.123009	0.303136	1.80E-28	0.22127	0.22127	Tumor up vs Normal	159.143	159.143	2.23259	19.1743	0.268993	20.3483	0.285463	0.265714	-0.142149	0	0.155926	0	-0.158242	0	0	0	3.45109	1.19E-29	0.421027	0.428003	1
cg15654259	Island		1.42E-15	4.47E-06	1.01E-05	0.000942314	0.0917766	0.19205	1.42E-15	0.138223	0.138223	Tumor up vs Normal	72.9291	72.9291	0.871217	22.0274	0.263141	20.3311	0.242878	0.156302	-0.0652419	0	0.148946	0	-0.145963	0	0	0	2.93874	2.44E-17	0.269715	0.278514	1
cg26435178	S_Shore	SPOCK2;SPOCK2	1.87E-16	0.0048152	1.01E-05	0.000943606	0.257422	0.367548	1.87E-16	0.149872	0.149872	Tumor up vs Normal	78.1549	78.1549	1.02425	8.094	0.106075	20.3279	0.266404	0.337628	-0.0734375	0	0.124665	0	-0.152869	0	0	0	3.22392	5.68E-16	0.250586	0.259615	1
cg14346208	S_Shore	PAMR1;PAMR1	4.25E-14	4.32E-06	1.05E-05	0.000974377	0.179775	0.282567	4.25E-14	0.145108	0.145108	Tumor up vs Normal	64.3526	64.3526	0.960173	22.099	0.329729	20.2393	0.30198	0.242628	-0.0637304	0	0.166413	0	-0.162756	0	0	0	3.67044	5.01E-16	0.25135	0.26037	1
cg11716270			2.06E-18	1.77E-05	1.05E-05	0.000974377	0.178922	0.293852	2.06E-18	0.152515	0.152515	Tumor up vs Normal	90.1177	90.1177	1.06069	19.1747	0.225688	20.2392	0.238217	0.259621	-0.0802372	0	0.142629	0	-0.144555	0	0	0	2.89544	1.48E-19	0.299686	0.308124	1
cg26720389	Island	ARL10;ARL10	2.17E-11	2.74E-05	1.06E-05	0.000975349	0.0402656	0.122508	2.17E-11	0.123355	0.123355	Tumor up vs Normal	49.2607	49.2607	0.693874	18.2709	0.257358	20.2364	0.285044	0.0855029	-0.0442922	0	0.154188	0	-0.158126	0	0	0	3.46509	4.45E-13	0.208315	0.217854	1
cg06480736	Island	SLCO4C1	1.74E-22	1.26E-05	1.06E-05	0.000979837	0.106877	0.255613	1.74E-22	0.189876	0.189876	Tumor up vs Normal	116.485	116.485	1.644	19.8762	0.280521	20.2237	0.285426	0.217801	-0.11076	0	0.157549	0	-0.158232	0	0	0	3.4719	1.21E-23	0.351674	0.359485	1
cg03769939	N_Shore	RUNX3;RUNX3	7.55E-29	0.0769571	1.11E-05	0.00101459	0.482456	0.622078	7.55E-29	0.170855	0.170855	Tumor up vs Normal	162.183	162.183	1.32943	3.15454	0.0258581	20.134	0.165041	0.601911	-0.110656	0	0.0840274	0	-0.120398	0	0	0	2.00829	4.98E-28	0.404346	0.411551	1
cg17806162	Island		2.50E-36	0.00154354	1.14E-05	0.0010329	0.308801	0.491258	2.50E-36	0.216195	0.216195	Tumor up vs Normal	222.98	222.98	2.13135	10.2542	0.0980146	20.0814	0.191948	0.46456	-0.151315	0	0.111242	0	-0.12976	0	0	0	2.35139	5.08E-37	0.495964	0.502037	1
cg25208017	Island	FMN2	1.29E-15	8.48E-06	1.15E-05	0.00104321	0.0979884	0.226334	1.29E-15	0.17635	0.17635	Tumor up vs Normal	73.1753	73.1753	1.41814	20.6899	0.40097	20.0527	0.388621	0.181673	-0.0840336	0	0.186089	0	-0.184634	0	0	0	4.76747	3.61E-17	0.267359	0.276186	1
cg03575641	S_Shore		6.89E-15	5.63E-06	1.17E-05	0.00105482	0.197649	0.294764	6.89E-15	0.134935	0.134935	Tumor up vs Normal	68.9073	68.9073	0.830263	21.5421	0.25956	20.0202	0.241223	0.259201	-0.062203	0	0.148178	0	-0.145465	0	0	0	2.96405	1.22E-16	0.259993	0.268909	1
cg02375258	Island	ZNF175	3.33E-14	0.000184174	1.19E-05	0.00106884	0.0516823	0.158967	3.33E-14	0.150773	0.150773	Tumor up vs Normal	64.9584	64.9584	1.0366	14.4212	0.230133	19.9857	0.31893	0.121846	-0.0671422	0	0.154671	0	-0.167261	0	0	0	3.92564	6.94E-15	0.234992	0.244209	1
cg03821121		MICAL2	9.87E-38	2.92E-05	1.21E-05	0.00107875	0.683705	0.515825	9.87E-38	-0.197834	-0.197834	Tumor down vs Normal	235.418	235.418	1.78471	18.1402	0.137521	19.959	0.15131	0.54283	0.14023	0	-0.11252	0	0.115208	0	0	0	1.86493	2.20E-39	0.517866	0.523675	1
cg22379207	Island	ZNF790;ZNF790	3.73E-17	5.58E-06	1.22E-05	0.00108461	0.0890597	0.210843	3.73E-17	0.163655	0.163655	Tumor up vs Normal	82.3818	82.3818	1.2213	21.5605	0.319631	19.9435	0.29566	0.171424	-0.0831327	0	0.164244	0	-0.161044	0	0	0	3.64691	9.98E-19	0.288634	0.297204	1
cg25775494	N_Shore	NR2E1	8.49E-18	1.85E-05	1.22E-05	0.00108656	0.185745	0.291081	8.49E-18	0.140436	0.140436	Tumor up vs Normal	86.3107	86.3107	0.899337	19.0812	0.198821	19.9387	0.207757	0.259034	-0.0729375	0	0.13353	0	-0.134997	0	0	0	2.56326	5.84E-19	0.291759	0.300292	1
cg20655070	Island		3.16E-20	4.60E-07	1.24E-05	0.00110147	0.177893	0.337191	3.16E-20	0.206919	0.206919	Tumor up vs Normal	101.608	101.608	1.95238	26.8439	0.515803	19.9026	0.382426	0.289687	-0.115341	0	0.197933	0	-0.183156	0	0	0	4.72687	2.04E-22	0.336507	0.3445	1
cg22392666	Island	FXYD7;FXYD7	1.04E-24	0.000926787	1.24E-05	0.00110425	0.18023	0.30841	1.04E-24	0.161465	0.161465	Tumor up vs Normal	131.901	131.901	1.17347	11.241	0.100006	19.8988	0.177031	0.282719	-0.0987507	0	0.109851	0	-0.125429	0	0	0	2.17966	1.14E-24	0.365274	0.372952	1
cg11536474	Island		7.41E-19	3.97E-06	1.25E-05	0.0011104	0.208031	0.362195	7.41E-19	0.202995	0.202995	Tumor up vs Normal	92.8927	92.8927	1.87903	22.274	0.450557	19.8795	0.402121	0.315801	-0.109088	0	0.193308	0	-0.187813	0	0	0	4.97608	1.90E-20	0.311367	0.319664	1
cg06873218	N_Shore	PDGFB;PDGFB	1.29E-25	0.00165249	1.28E-05	0.00112842	0.312399	0.429473	1.29E-25	0.145799	0.145799	Tumor up vs Normal	138.199	138.199	0.969332	10.1232	0.0710039	19.8387	0.139149	0.406745	-0.0905583	0	0.0947006	0	-0.110481	0	0	0	1.72545	1.51E-25	0.374521	0.382057	1
cg16875629	Island	NFKBID	3.24E-16	8.15E-05	1.28E-05	0.00113137	0.0922555	0.201374	3.24E-16	0.148331	0.148331	Tumor up vs Normal	76.7302	76.7302	1.00329	16.0579	0.209966	19.8307	0.259299	0.166991	-0.0729229	0	0.143265	0	-0.150816	0	0	0	3.2166	5.29E-17	0.265058	0.273913	1
cg07128973	N_Shore	CCDC74B	4.18E-16	5.01E-06	1.29E-05	0.0011335	0.2304	0.340059	4.18E-16	0.149289	0.149289	Tumor up vs Normal	76.0721	76.0721	1.01629	21.788	0.291079	19.8245	0.264847	0.302593	-0.073078	0	0.156106	0	-0.152421	0	0	0	3.28646	8.69E-18	0.275888	0.284612	1
cg08527124		ANKRD11	7.64E-18	1.62E-05	1.32E-05	0.00115317	0.517006	0.402291	7.64E-18	-0.152651	-0.152651	Tumor down vs Normal	86.5916	86.5916	1.06259	19.3486	0.237432	19.777	0.242689	0.437117	0.0796983	0	-0.145111	0	0.145906	0	0	0	3.01873	4.78E-19	0.292916	0.301435	1
cg02634861	Island	CASZ1;CASZ1	7.38E-15	6.37E-05	1.32E-05	0.00115732	0.515292	0.631786	7.38E-15	0.161542	0.161542	Tumor up vs Normal	68.7371	68.7371	1.18997	16.5558	0.286612	19.7678	0.342217	0.591967	-0.0749119	0	0.16591	0	-0.17326	0	0	0	4.25873	8.02E-16	0.248456	0.25751	1
cg04213841	N_Shore		4.91E-13	4.10E-05	1.35E-05	0.00117329	0.372693	0.466982	4.91E-13	0.135167	0.135167	Tumor up vs Normal	58.3304	58.3304	0.833118	17.4478	0.249202	19.7302	0.281801	0.430373	-0.0565551	0	0.152537	0	-0.157224	0	0	0	3.51355	2.49E-14	0.226904	0.236218	1
cg12614213	N_Shore	FGFR1;FGFR1;FGFR1;FGFR1;FGFR1;FGFR1;FGFR1	8.58E-22	2.72E-05	1.37E-05	0.00118822	0.114343	0.266497	8.58E-22	0.194619	0.194619	Tumor up vs Normal	111.856	111.856	1.72718	18.2883	0.28239	19.6948	0.304109	0.228011	-0.112955	0	0.160358	0	-0.163328	0	0	0	3.79849	9.34E-23	0.340729	0.348672	1
cg05746227	Island		6.82E-33	1.33E-05	1.39E-05	0.0011971	0.1897	0.345902	6.82E-33	0.18721	0.18721	Tumor up vs Normal	193.904	193.904	1.59817	19.7622	0.162882	19.6735	0.16215	0.317246	-0.127578	0	0.119398	0	-0.119263	0	0	0	2.02755	2.02E-34	0.470724	0.4771	1
cg15237265	Island	TCF4;TCF4	5.33E-16	1.95E-05	1.41E-05	0.0012093	0.193706	0.308089	5.33E-16	0.155683	0.155683	Tumor up vs Normal	75.4844	75.4844	1.1038	18.9724	0.277431	19.6483	0.287314	0.270294	-0.0762547	0	0.157478	0	-0.158856	0	0	0	3.58261	3.09E-17	0.269224	0.278064	1
cg16340268	Island	ITPKB	3.02E-28	2.01E-06	1.46E-05	0.0012483	0.118656	0.301702	3.02E-28	0.224123	0.224123	Tumor up vs Normal	157.459	157.459	2.29054	23.7081	0.34488	19.561	0.284552	0.261872	-0.145128	0	0.165961	0	-0.15799	0	0	0	3.57854	4.88E-30	0.425241	0.432166	1
cg26393015	Island		1.54E-15	8.44E-05	1.50E-05	0.00127342	0.133024	0.232916	1.54E-15	0.136711	0.136711	Tumor up vs Normal	72.7222	72.7222	0.852261	15.9863	0.18735	19.5078	0.22862	0.200539	-0.0659043	0	0.134905	0	-0.141614	0	0	0	2.88298	2.32E-16	0.25607	0.265033	1
cg09265529	Island	ZNF470	9.16E-14	1.09E-05	1.52E-05	0.00128148	0.13812	0.257192	9.16E-14	0.167824	0.167824	Tumor up vs Normal	62.4475	62.4475	1.28432	20.1707	0.414839	19.4884	0.400806	0.211801	-0.0740711	0	0.189133	0	-0.187506	0	0	0	5.05933	2.07E-15	0.242576	0.251702	1
cg24334111	Island	ZNF470	3.54E-15	7.32E-06	1.52E-05	0.00128297	0.106156	0.23019	3.54E-15	0.170655	0.170655	Tumor up vs Normal	70.5962	70.5962	1.32802	20.9964	0.394972	19.4849	0.36654	0.186336	-0.0809993	0	0.182724	0	-0.179311	0	0	0	4.62761	8.17E-17	0.262431	0.271317	1
cg07015190	Island	RPS6KA2	1.55E-12	8.22E-06	1.54E-05	0.00129496	0.0635809	0.151132	1.55E-12	0.126484	0.126484	Tumor up vs Normal	55.5439	55.5439	0.729518	20.7564	0.272617	19.4622	0.255618	0.114606	-0.0516131	0	0.152191	0	-0.149742	0	0	0	3.23098	1.98E-14	0.228372	0.237669	1
cg04982401	Island	DLC1;DLC1	1.03E-23	1.51E-06	1.54E-05	0.00129653	0.120188	0.30811	1.03E-23	0.236463	0.236463	Tumor up vs Normal	124.851	124.851	2.54972	24.3068	0.496394	19.4579	0.39737	0.260665	-0.143113	0	0.197685	0	-0.1867	0	0	0	5.02383	1.63E-25	0.374122	0.381663	1
cg19907305	Island	COMP	7.00E-15	3.69E-05	1.56E-05	0.00130911	0.218245	0.31754	7.00E-15	0.137186	0.137186	Tumor up vs Normal	68.8688	68.8688	0.85819	17.6653	0.220131	19.4291	0.24211	0.283377	-0.06432	0	0.142346	0	-0.145732	0	0	0	3.06546	5.11E-16	0.251231	0.260252	1
cg06768188	Island	PLTP;PLTP;PLTP;PLTP	3.14E-13	6.55E-07	1.56E-05	0.00131012	0.0801467	0.194785	3.14E-13	0.163146	0.163146	Tumor up vs Normal	59.4229	59.4229	1.21372	26.0859	0.532805	19.4271	0.3968	0.146455	-0.0698628	0	0.201377	0	-0.186566	0	0	0	5.02456	6.90E-16	0.249383	0.258427	1
cg24405617	S_Shore	KIF5A;KIF5A	7.83E-22	3.47E-05	1.56E-05	0.00131156	0.126861	0.241919	7.83E-22	0.146839	0.146839	Tumor up vs Normal	112.12	112.12	0.983215	17.7886	0.155994	19.4238	0.170334	0.213214	-0.0857213	0	0.119606	0	-0.122236	0	0	0	2.15726	9.73E-23	0.340508	0.348454	1
cg11186155	N_Shore	LEFTY1	6.23E-18	7.21E-05	1.58E-05	0.00132439	0.643444	0.749527	6.23E-18	0.140572	0.140572	Tumor up vs Normal	87.1408	87.1408	0.901074	16.3045	0.168596	19.3987	0.200591	0.719016	-0.0742472	0	0.12713	0	-0.132649	0	0	0	2.54375	1.11E-18	0.288007	0.296585	1
cg27487839	Island	XKR6	9.26E-12	4.10E-06	1.61E-05	0.00133916	0.0655067	0.153861	9.26E-12	0.129847	0.129847	Tumor up vs Normal	51.2736	51.2736	0.768828	22.2076	0.332994	19.3632	0.290345	0.114201	-0.0500523	0	0.165249	0	-0.15959	0	0	0	3.68868	5.25E-14	0.22214	0.231512	1
cg03623878	N_Shore	MCF2L;MCF2L	7.43E-25	5.78E-07	1.63E-05	0.00135241	0.194301	0.31465	7.43E-25	0.150143	0.150143	Tumor up vs Normal	132.802	132.802	1.02796	26.3546	0.203998	19.3397	0.1497	0.284846	-0.0928468	0	0.124182	0	-0.114593	0	0	0	1.90417	6.18E-27	0.390666	0.398007	1
cg03129964	Island	BARX1	5.51E-26	1.80E-06	1.64E-05	0.00136004	0.147549	0.271233	5.51E-26	0.153191	0.153191	Tumor up vs Normal	140.837	140.837	1.07012	23.9413	0.181914	19.3242	0.146831	0.242456	-0.0964464	0	0.119906	0	-0.11349	0	0	0	1.86918	9.10E-28	0.400141	0.407368	1
cg11267955	Island	SLCO4C1	3.57E-23	1.46E-05	1.67E-05	0.00138164	0.091706	0.26184	3.57E-23	0.21467	0.21467	Tumor up vs Normal	121.149	121.149	2.10138	19.5722	0.339489	19.2833	0.334479	0.220577	-0.129025	0	0.171929	0	-0.17129	0	0	0	4.26699	2.42E-24	0.36015	0.367859	1
cg23153655	Island	CYS1	1.28E-24	7.02E-05	1.70E-05	0.00139426	0.173652	0.333235	1.28E-24	0.199293	0.199293	Tumor up vs Normal	131.139	131.139	1.81113	16.3581	0.225918	19.2556	0.265935	0.298014	-0.122926	0	0.146754	0	-0.152734	0	0	0	3.39746	2.21E-25	0.372576	0.380136	1
cg09184853	N_Shore	HRK	1.19E-17	5.14E-06	1.70E-05	0.00139722	0.231514	0.337607	1.19E-17	0.140869	0.140869	Tumor up vs Normal	85.4063	85.4063	0.904888	21.7316	0.230248	19.2494	0.20395	0.304502	-0.0739915	0	0.137936	0	-0.133755	0	0	0	2.60639	3.13E-19	0.295371	0.303861	1
cg01453694	Island	SYNGR1;SYNGR1	7.99E-14	3.02E-05	1.71E-05	0.00140422	0.0494568	0.156677	7.99E-14	0.150555	0.150555	Tumor up vs Normal	62.7841	62.7841	1.03361	18.0757	0.297579	19.2364	0.316687	0.117289	-0.0672193	0	0.164119	0	-0.166672	0	0	0	4.04988	4.01E-15	0.238431	0.247606	1
cg05661139	N_Shore	ZNF93;ZNF93	3.50E-12	1.84E-05	1.74E-05	0.00141808	0.0759866	0.162587	3.50E-12	0.125749	0.125749	Tumor up vs Normal	53.5941	53.5941	0.72106	19.0922	0.256868	19.2099	0.258452	0.126506	-0.0504639	0	0.150339	0	-0.15057	0	0	0	3.30971	7.58E-14	0.219781	0.229181	1
cg15645638	Island	TMEM74	7.82E-18	1.39E-05	1.74E-05	0.00141989	0.0400579	0.182364	7.82E-18	0.18848	0.18848	Tumor up vs Normal	86.531	86.531	1.61993	19.6725	0.368286	19.2059	0.35955	0.139484	-0.0996834	0	0.178666	0	-0.177594	0	0	0	4.60532	4.26E-19	0.293591	0.302102	1
cg11025763	Island		1.03E-13	8.57E-05	1.77E-05	0.00144071	0.133773	0.227992	1.03E-13	0.132467	0.132467	Tumor up vs Normal	62.1616	62.1616	0.800167	15.9551	0.20538	19.1652	0.246702	0.194233	-0.0589135	0	0.140665	0	-0.147107	0	0	0	3.1666	1.11E-14	0.232009	0.241262	1
cg15473186	Island	CACNA1D;CACNA1D;CACNA1D	2.36E-23	0.00219658	1.79E-05	0.00145221	0.376622	0.5137	2.36E-23	0.172506	0.172506	Tumor up vs Normal	122.481	122.481	1.35525	9.57917	0.105993	19.1465	0.211855	0.485753	-0.104301	0	0.116448	0	-0.136409	0	0	0	2.71091	3.97E-23	0.346459	0.354364	1
cg22434763	Island	FAM159A	5.43E-21	0.000910323	1.85E-05	0.00148806	0.373643	0.48596	5.43E-21	0.143956	0.143956	Tumor up vs Normal	106.659	106.659	0.943775	11.2758	0.0997742	19.0857	0.16888	0.460112	-0.0830604	0	0.107702	0	-0.121791	0	0	0	2.16789	5.96E-21	0.318955	0.327193	1
cg06360976	Island	TTC15	1.56E-21	2.88E-05	1.91E-05	0.00152297	0.797404	0.661138	1.56E-21	-0.173825	-0.173825	Tumor down vs Normal	110.129	110.129	1.37781	18.169	0.227309	19.0155	0.2379	0.695418	0.101596	0	-0.142833	0	0.144459	0	0	0	3.07766	1.64E-22	0.337671	0.34565	1
cg14608384	Island		2.38E-33	2.90E-05	1.95E-05	0.00154931	0.101819	0.29682	2.38E-33	0.23245	0.23245	Tumor up vs Normal	197.661	197.661	2.46391	18.1594	0.226362	18.9732	0.236506	0.262626	-0.160432	0	0.142474	0	-0.144035	0	0	0	3.06646	8.51E-35	0.474449	0.480781	1
cg21868211	Island	ZNF345	2.75E-16	9.83E-06	1.96E-05	0.00155884	0.0872243	0.208116	2.75E-16	0.16284	0.16284	Tumor up vs Normal	77.1952	77.1952	1.19353	20.3869	0.315205	18.9609	0.293158	0.168663	-0.0821357	0	0.164388	0	-0.161408	0	0	0	3.78798	6.63E-18	0.278451	0.287179	1
cg05211768	Island	FES;FES;FES;FES	1.60E-15	1.14E-06	1.98E-05	0.00156726	0.168635	0.267901	1.60E-15	0.135166	0.135166	Tumor up vs Normal	72.6123	72.6123	0.833109	24.906	0.285756	18.9438	0.217349	0.232333	-0.066127	0	0.148201	0	-0.138079	0	0	0	2.82245	9.81E-18	0.275166	0.283899	1
cg19900387	S_Shore	PLEKHG5;PLEKHG5;PLEKHG5;PLEKHG5;PLEKHG5	8.00E-17	0.00474974	1.99E-05	0.00157415	0.614854	0.719351	8.00E-17	0.13947	0.13947	Tumor up vs Normal	80.4242	80.4242	0.885881	8.12025	0.0894454	18.9338	0.208558	0.692257	-0.0717987	0	0.111989	0	-0.135344	0	0	0	2.6987	2.35E-16	0.256891	0.26588	1
cg17667773		ADAP1	2.14E-14	3.03E-05	2.01E-05	0.001586	0.876871	0.772772	2.14E-14	-0.144217	-0.144217	Tumor down vs Normal	66.0634	66.0634	0.948408	18.064	0.259328	18.906	0.271415	0.809387	0.0670669	0	-0.152562	0	0.154299	0	0	0	3.53158	1.23E-15	0.245792	0.254879	1
cg22582862	Island		1.97E-20	6.12E-06	2.03E-05	0.00159604	0.104003	0.263914	1.97E-20	0.205736	0.205736	Tumor up vs Normal	102.938	102.938	1.93013	21.3698	0.400693	18.8873	0.354144	0.220266	-0.11761	0	0.181866	0	-0.176253	0	0	0	4.6126	7.04E-22	0.329732	0.337807	1
cg24828151	Island		4.56E-33	3.42E-05	2.04E-05	0.00160167	0.160488	0.36607	4.56E-33	0.245223	0.245223	Tumor up vs Normal	195.335	195.335	2.74214	17.8218	0.250184	18.8778	0.265009	0.329997	-0.16899	0	0.150305	0	-0.152468	0	0	0	3.45338	1.82E-34	0.471186	0.477557	1
cg03020810	N_Shore	TLX1;TLX1NB	8.58E-21	3.04E-05	2.05E-05	0.00160808	0.118883	0.26679	8.58E-21	0.189655	0.189655	Tumor up vs Normal	105.28	105.28	1.64019	18.0591	0.281347	18.8671	0.293935	0.228669	-0.109369	0	0.158835	0	-0.160573	0	0	0	3.83249	9.17E-22	0.328276	0.336369	1
cg20803796	Island		8.68E-16	6.96E-06	2.06E-05	0.00161514	0.18509	0.288974	8.68E-16	0.140792	0.140792	Tumor up vs Normal	74.1866	74.1866	0.903907	21.1019	0.257111	18.8549	0.229733	0.253917	-0.0698136	0	0.146068	0	-0.141958	0	0	0	2.99732	2.15E-17	0.270467	0.279256	1
cg24079361	Island	SERP2;SERP2	2.76E-28	1.85E-05	2.07E-05	0.00161731	0.117221	0.316536	2.76E-28	0.242996	0.242996	Tumor up vs Normal	157.749	157.749	2.69255	19.0821	0.325704	18.8518	0.321774	0.276092	-0.158993	0	0.168517	0	-0.168005	0	0	0	4.19887	1.44E-29	0.420121	0.427107	1
cg08846783	Island	ZNF167;ZNF167	1.14E-17	6.31E-05	2.09E-05	0.00163187	0.0711127	0.21148	1.14E-17	0.185665	0.185665	Tumor up vs Normal	85.5322	85.5322	1.5719	16.5744	0.304603	18.8286	0.34603	0.170958	-0.098554	0	0.168842	0	-0.174222	0	0	0	4.52097	1.76E-18	0.285323	0.293934	1
cg11721803	Island	COL2A1;COL2A1	1.08E-18	1.87E-05	2.11E-05	0.00164533	0.116741	0.242431	1.08E-18	0.164362	0.164362	Tumor up vs Normal	91.8595	91.8595	1.23188	19.0594	0.255596	18.8063	0.252202	0.206615	-0.0899932	0	0.149237	0	-0.148738	0	0	0	3.29898	7.63E-20	0.303483	0.311875	1
cg17285225	Island	OXTR;OXTR	4.37E-11	0.00264438	2.11E-05	0.00164621	0.162791	0.24688	4.37E-11	0.124903	0.124903	Tumor up vs Normal	47.6187	47.6187	0.711389	9.22501	0.137815	18.8037	0.280914	0.214849	-0.0464143	0	0.133463	0	-0.156976	0	0	0	3.67506	3.20E-11	0.17987	0.189751	1
cg02038168	Island		2.37E-13	3.49E-06	2.12E-05	0.00164735	0.0833628	0.179366	2.37E-13	0.13537	0.13537	Tumor up vs Normal	60.1117	60.1117	0.835619	22.5426	0.313366	18.8005	0.261347	0.141301	-0.0596644	0	0.158603	0	-0.151411	0	0	0	3.41967	2.04E-15	0.242658	0.251782	1
cg07636178	N_Shore	HIST1H3C	1.22E-15	1.64E-05	2.14E-05	0.00165682	0.0949125	0.220443	1.22E-15	0.170376	0.170376	Tumor up vs Normal	73.3068	73.3068	1.32368	19.3239	0.348927	18.783	0.33916	0.178751	-0.0841342	0	0.173717	0	-0.172485	0	0	0	4.44196	5.59E-17	0.264727	0.273586	1
cg02031245	Island	CSMD2	3.23E-18	3.93E-05	2.17E-05	0.00167363	0.125313	0.252467	3.23E-18	0.166242	0.166242	Tumor up vs Normal	89.1439	89.1439	1.2392	17.547	0.243922	18.7654	0.26086	0.215875	-0.0899683	0	0.150029	0	-0.152547	0	0	0	3.36407	2.59E-19	0.300536	0.309101	1
cg04482794	Island	ITPKB	1.29E-29	1.39E-06	2.23E-05	0.0017034	0.0783221	0.285712	1.29E-29	0.250936	0.250936	Tumor up vs Normal	167.879	167.879	2.87139	24.478	0.418668	18.6972	0.319795	0.242616	-0.167192	0	0.179563	0	-0.167488	0	0	0	4.20755	1.27E-31	0.442131	0.448852	1
cg09555914	Island	ZNF773;ZNF773	3.96E-21	4.19E-05	2.28E-05	0.00173669	0.09181	0.228317	3.96E-21	0.174252	0.174252	Tumor up vs Normal	107.47	107.47	1.38459	17.4064	0.224254	18.6488	0.240262	0.194066	-0.101665	0	0.142715	0	-0.145174	0	0	0	3.16934	5.14E-22	0.331459	0.339514	1
cg16831623	N_Shore	BMP2	4.37E-18	1.24E-06	2.31E-05	0.00175595	0.162455	0.275107	4.37E-18	0.148044	0.148044	Tumor up vs Normal	88.0914	88.0914	0.99941	24.7223	0.280478	18.6194	0.21124	0.239949	-0.0799813	0	0.146489	0	-0.136124	0	0	0	2.79091	4.19E-20	0.306893	0.315244	1
cg21207028	Island	NRSN2;NRSN2	5.02E-12	1.06E-05	2.32E-05	0.00175746	0.190307	0.278092	5.02E-12	0.127037	0.127037	Tumor up vs Normal	52.729	52.729	0.735914	20.225	0.282271	18.6167	0.259825	0.241094	-0.0515528	0	0.154162	0	-0.150969	0	0	0	3.4333	7.00E-14	0.220296	0.22969	1
cg01858517	Island	KCNMA1;KCNMA1;KCNMA1;KCNMA1	9.09E-19	1.52E-06	2.35E-05	0.00177966	0.276748	0.3862	9.09E-19	0.142754	0.142754	Tumor up vs Normal	92.3354	92.3354	0.929275	24.3003	0.244561	18.5846	0.187037	0.353253	-0.07871	0	0.137278	0	-0.128089	0	0	0	2.47578	1.08E-20	0.314579	0.322837	1
cg17971936	Island	AP3B2	8.98E-20	4.23E-05	2.40E-05	0.00180668	0.164238	0.301641	8.98E-20	0.177387	0.177387	Tumor up vs Normal	98.6987	98.6987	1.43485	17.3879	0.252779	18.5444	0.269593	0.265319	-0.100496	0	0.151344	0	-0.153781	0	0	0	3.57627	1.14E-20	0.314238	0.3225	1
cg27315333	Island		1.43E-21	5.85E-06	2.49E-05	0.0018563	0.237444	0.355082	1.43E-21	0.14937	0.14937	Tumor up vs Normal	110.467	110.467	1.00425	21.4668	0.195153	18.4716	0.167924	0.32462	-0.0882902	0	0.126927	0	-0.12216	0	0	0	2.22728	3.13E-23	0.347744	0.355634	1
cg24586376		ADAP1	2.33E-13	4.23E-05	2.49E-05	0.00185734	0.870804	0.772894	2.33E-13	-0.137537	-0.137537	Tumor down vs Normal	60.1539	60.1539	0.862587	17.3842	0.249283	18.4669	0.264809	0.808928	0.0613318	0	-0.150142	0	0.15241	0	0	0	3.52756	1.39E-14	0.230612	0.239882	1
cg03284113	Island	C19orf26	7.90E-14	0.00310035	2.54E-05	0.00188552	0.532332	0.643901	7.90E-14	0.155315	0.155315	Tumor up vs Normal	62.8144	62.8144	1.09999	8.92322	0.156261	18.4291	0.322726	0.609661	-0.0711877	0	0.142666	0	-0.168254	0	0	0	4.30789	1.27E-13	0.216434	0.225875	1
cg01017397		ADAP1	3.73E-13	4.11E-05	2.56E-05	0.00189907	0.883696	0.790468	3.73E-13	-0.131393	-0.131393	Tumor down vs Normal	59.0005	59.0005	0.787245	17.4433	0.232747	18.4088	0.245629	0.825228	0.0579996	0	-0.144837	0	0.146787	0	0	0	3.28239	2.08E-14	0.228061	0.237361	1
cg09433135	Island	FLJ40125	4.65E-31	5.48E-05	2.58E-05	0.00190677	0.192395	0.358913	4.65E-31	0.19979	0.19979	Tumor up vs Normal	179.356	179.356	1.81786	16.8618	0.170902	18.4022	0.186515	0.328852	-0.135795	0	0.125255	0	-0.127991	0	0	0	2.48319	3.25E-32	0.449632	0.456289	1
cg06260709	Island		1.65E-18	6.15E-06	2.58E-05	0.0019111	0.42157	0.533671	1.65E-18	0.146372	0.146372	Tumor up vs Normal	90.7222	90.7222	0.976969	21.3596	0.230017	18.3928	0.198069	0.500808	-0.0804659	0	0.136929	0	-0.131812	0	0	0	2.64912	5.08E-20	0.305801	0.314164	1
cg18465484		CPAMD8	4.92E-17	2.90E-05	2.62E-05	0.00192925	0.309521	0.447183	4.92E-17	0.182728	0.182728	Tumor up vs Normal	81.6511	81.6511	1.52257	18.1567	0.338573	18.3681	0.342514	0.405702	-0.0960608	0	0.172835	0	-0.173335	0	0	0	4.58722	4.03E-18	0.280433	0.289103	1
cg03867465	Island	MGC45800	8.89E-16	5.93E-05	2.65E-05	0.00195154	0.262438	0.392243	8.89E-16	0.175091	0.175091	Tumor up vs Normal	74.1244	74.1244	1.39796	16.7001	0.314957	18.338	0.345848	0.351396	-0.0880029	0	0.170196	0	-0.174177	0	0	0	4.63946	1.06E-16	0.260857	0.269762	1
cg16374999	Island	PRPH;PRPH	6.17E-18	0.000290588	2.69E-05	0.00197193	0.271085	0.412348	6.17E-18	0.185459	0.185459	Tumor up vs Normal	87.1668	87.1668	1.56842	13.5149	0.243178	18.3072	0.329407	0.374423	-0.100466	0	0.15802	0	-0.169986	0	0	0	4.42636	2.75E-18	0.282703	0.291345	1
cg20650138	Island	MRC2	1.77E-18	0.00010873	2.71E-05	0.00198306	0.126433	0.245072	1.77E-18	0.15483	0.15483	Tumor up vs Normal	90.5349	90.5349	1.09313	15.4764	0.186864	18.2935	0.220878	0.213005	-0.085232	0	0.133612	0	-0.139195	0	0	0	2.97024	4.06E-19	0.293873	0.302381	1
cg27009208	Island	ZNF583;ZNF583;ZNF583	2.18E-17	8.25E-05	2.78E-05	0.0020168	0.0653764	0.21588	2.18E-17	0.198724	0.198724	Tumor up vs Normal	83.7965	83.7965	1.80079	16.033	0.34455	18.2465	0.392119	0.172762	-0.105992	0	0.179656	0	-0.185463	0	0	0	5.28657	3.87E-18	0.280672	0.289339	1
cg25438963	Island	HIST1H3C	2.56E-17	1.92E-05	2.84E-05	0.00205456	0.0945301	0.242659	2.56E-17	0.195658	0.195658	Tumor up vs Normal	83.3812	83.3812	1.74566	19.0026	0.397837	18.1962	0.380953	0.198306	-0.104256	0	0.184806	0	-0.182803	0	0	0	5.15023	1.59E-18	0.285925	0.294529	1
cg05270634	Island	RND2	7.73E-19	1.12E-05	2.88E-05	0.00206947	0.114508	0.251263	7.73E-19	0.177637	0.177637	Tumor up vs Normal	92.7793	92.7793	1.4389	20.1091	0.311868	18.1738	0.281854	0.212546	-0.0990173	0	0.161319	0	-0.157239	0	0	0	3.81518	3.66E-20	0.307661	0.316002	1
cg06466031	Island	ZNF790	9.71E-15	7.05E-06	2.90E-05	0.00208162	0.135567	0.249249	9.71E-15	0.155436	0.155436	Tumor up vs Normal	68.0435	68.0435	1.10171	21.0734	0.341204	18.1584	0.294007	0.209217	-0.0751392	0	0.166798	0	-0.160593	0	0	0	3.98305	2.00E-16	0.256978	0.26593	1
cg06619066	Island	CHST9;CHST9	5.42E-16	1.16E-05	3.04E-05	0.00216377	0.206232	0.308414	5.42E-16	0.137065	0.137065	Tumor up vs Normal	75.3985	75.3985	0.856677	20.0397	0.227691	18.0603	0.205201	0.275356	-0.0699826	0	0.137745	0	-0.134164	0	0	0	2.79505	1.99E-17	0.270938	0.279722	1
cg11250941	Island	SQSTM1;SQSTM1	4.33E-14	1.60E-05	3.11E-05	0.00220282	0.139624	0.25122	4.33E-14	0.153968	0.153968	Tumor up vs Normal	64.3683	64.3683	1.07821	19.3835	0.324687	18.0185	0.301822	0.211392	-0.0725062	0	0.165952	0	-0.162923	0	0	0	4.08717	1.57E-15	0.24601	0.255168	1
cg14210287	Island	FCRLB	3.11E-12	2.78E-05	3.16E-05	0.00222629	0.199578	0.289562	3.11E-12	0.128627	0.128627	Tumor up vs Normal	53.8747	53.8747	0.754446	18.2433	0.255475	17.9827	0.251825	0.253762	-0.0543134	0	0.149163	0	-0.148627	0	0	0	3.44492	1.02E-13	0.217877	0.2273	1
cg16899920	Island	TDRD10;SHE;TDRD10;SHE	1.55E-18	4.28E-05	3.16E-05	0.00222751	0.122149	0.244108	1.55E-18	0.158654	0.158654	Tumor up vs Normal	90.8854	90.8854	1.1478	17.3609	0.219253	17.9813	0.227089	0.210529	-0.088085	0	0.13991	0	-0.141138	0	0	0	3.10677	1.82E-19	0.298494	0.306946	1
cg02202980	Island	C3orf15;C3orf15	7.69E-11	5.91E-05	3.18E-05	0.00223729	0.0670822	0.151025	7.69E-11	0.124168	0.124168	Tumor up vs Normal	46.2984	46.2984	0.703045	16.7051	0.253669	17.9697	0.272871	0.114559	-0.0468114	0	0.151941	0	-0.154713	0	0	0	3.73553	2.92E-12	0.195936	0.205623	1
cg20119464	N_Shore	PRPF40B	2.39E-23	4.77E-06	3.23E-05	0.00226733	0.175259	0.329283	2.39E-23	0.192314	0.192314	Tumor up vs Normal	122.338	122.338	1.6865	21.8914	0.301784	17.9345	0.247236	0.292087	-0.11868	0	0.154985	0	-0.147266	0	0	0	3.39124	6.48E-25	0.367028	0.374654	1
cg21250296	Island	HIST1H2BB;HIST1H3C	1.23E-18	7.21E-05	3.24E-05	0.00227197	0.119037	0.256304	1.23E-18	0.178305	0.178305	Tumor up vs Normal	91.5126	91.5126	1.44974	16.305	0.258304	17.9275	0.284007	0.2193	-0.0993858	0	0.154182	0	-0.157838	0	0	0	3.89713	2.08E-19	0.297739	0.3062	1
cg15042080	Island	TMEM74;TMEM74	2.76E-17	2.04E-05	3.25E-05	0.00227307	0.0934635	0.213003	2.76E-17	0.157578	0.157578	Tumor up vs Normal	83.1815	83.1815	1.13228	18.8755	0.256938	17.9258	0.244009	0.177431	-0.0844267	0	0.148215	0	-0.146302	0	0	0	3.3486	1.76E-18	0.285328	0.293939	1
cg11752440		DYNC2H1;DYNC2H1	6.40E-14	4.44E-06	3.33E-05	0.00231883	0.109025	0.206001	6.40E-14	0.133986	0.133986	Tumor up vs Normal	63.3345	63.3345	0.818622	22.0378	0.284847	17.871	0.230989	0.169951	-0.0628133	0	0.150208	0	-0.142345	0	0	0	3.17964	7.83E-16	0.248604	0.257657	1
cg11946459	S_Shore	HLA-A	4.54E-11	0.007108	3.35E-05	0.002328	0.317213	0.413083	4.54E-11	0.140444	0.140444	Tumor up vs Normal	47.5795	47.5795	0.895935	7.36991	0.138777	17.8686	0.33647	0.379161	-0.0543768	0	0.141342	0	-0.172135	0	0	0	4.57575	7.76E-11	0.175782	0.185833	1
cg00573330	Island	ZNF141	3.45E-15	3.41E-05	3.43E-05	0.00236791	0.0577368	0.180381	3.45E-15	0.165979	0.165979	Tumor up vs Normal	70.663	70.663	1.25624	17.8262	0.316911	17.8136	0.316687	0.140373	-0.0826431	0	0.166701	0	-0.166672	0	0	0	4.37335	2.49E-16	0.25565	0.264618	1
cg04927502		SV2A;SV2A	3.80E-21	0.000106641	3.53E-05	0.00242098	0.106328	0.238771	3.80E-21	0.16791	0.16791	Tumor up vs Normal	107.595	107.595	1.28563	15.5154	0.185391	17.7534	0.212133	0.207099	-0.099704	0	0.131968	0	-0.136412	0	0	0	2.93942	8.22E-22	0.328876	0.336962	1
cg11832404	Island		5.39E-20	0.000205316	3.53E-05	0.00242102	0.147407	0.267958	5.39E-20	0.154347	0.154347	Tumor up vs Normal	100.117	100.117	1.08633	14.2047	0.154129	17.7525	0.192625	0.238406	-0.0893533	0	0.123132	0	-0.129988	0	0	0	2.66925	1.85E-20	0.311517	0.319812	1
cg14195122	Island	ZNF790	2.22E-18	1.78E-05	3.54E-05	0.00242506	0.142482	0.286432	2.22E-18	0.187199	0.187199	Tumor up vs Normal	89.9107	89.9107	1.59798	19.1611	0.340551	17.7476	0.315429	0.245731	-0.104029	0	0.169589	0	-0.166341	0	0	0	4.37216	1.37E-19	0.300126	0.308558	1
cg23461615	Island	SLC26A5;SLC26A5;SLC26A5;SLC26A5;SLC26A5	2.26E-15	2.78E-06	3.56E-05	0.00243225	0.201256	0.309013	2.26E-15	0.14534	0.14534	Tumor up vs Normal	71.7337	71.7337	0.963248	23.0227	0.309152	17.7398	0.238212	0.271905	-0.0730637	0	0.154615	0	-0.144554	0	0	0	3.30332	2.58E-17	0.269381	0.278184	1
cg04505750		AADACL3;AADACL3	6.46E-30	5.54E-05	3.56E-05	0.00243404	0.525548	0.388412	6.46E-30	-0.164803	-0.164803	Tumor down vs Normal	170.19	170.19	1.23849	16.8362	0.122519	17.7373	0.129076	0.413621	0.111599	0	-0.105038	0	0.106407	0	0	0	1.79017	4.08E-31	0.436771	0.443557	1
cg18788664	Island		3.64E-40	0.253862	3.58E-05	0.00244156	0.535914	0.741497	3.64E-40	0.238046	0.238046	Tumor up vs Normal	257.764	257.764	2.58397	1.30803	0.0131125	17.7281	0.177716	0.722445	-0.175618	0	0.0793857	0	-0.124857	0	0	0	2.46604	1.29E-40	0.528893	0.534569	1
cg01157261	Island	MOSPD3;MOSPD3;MOSPD3;MOSPD3	4.60E-23	0.000137489	3.58E-05	0.0024423	0.150604	0.282095	4.60E-23	0.164267	0.164267	Tumor up vs Normal	120.401	120.401	1.23046	15.0055	0.153351	17.7272	0.181165	0.25305	-0.101236	0	0.121022	0	-0.126062	0	0	0	2.51403	1.06E-23	0.352359	0.360162	1
cg22343001		ARMCX2;ARMCX2;ARMCX2;ARMCX2	1.58E-05	0.00503021	3.64E-05	0.00247166	0.377528	0.432359	1.58E-05	0.108931	0.108931	Tumor up vs Normal	19.3977	19.3977	0.54109	8.01223	0.223497	17.6943	0.493573	0.390587	-0.00489291	0	0.174047	0	-0.208077	0	0	0	6.86206	1.06E-06	0.105741	0.116515	1
cg13727849	S_Shore	MGC16275;TTYH2	2.05E-19	0.000114757	3.65E-05	0.00247638	0.135326	0.255547	2.05E-19	0.154341	0.154341	Tumor up vs Normal	96.4791	96.4791	1.08486	15.37	0.172829	17.6907	0.198923	0.224654	-0.0882508	0	0.127693	0	-0.132181	0	0	0	2.7549	4.67E-20	0.307322	0.315701	1
cg11948055		ZNF737;ZNF737	7.24E-21	3.82E-05	3.69E-05	0.00249772	0.186094	0.311329	7.24E-21	0.159034	0.159034	Tumor up vs Normal	105.759	105.759	1.1533	17.5921	0.191843	17.6651	0.192639	0.280163	-0.0940372	0	0.129858	0	-0.129993	0	0	0	2.68264	7.89E-22	0.329106	0.337189	1
cg27307298	Island	RNF207	8.24E-22	0.000120925	3.71E-05	0.00250943	0.474463	0.34087	8.24E-22	-0.16835	-0.16835	Tumor down vs Normal	111.973	111.973	1.29239	15.2629	0.176163	17.651	0.203727	0.371829	0.101509	0	-0.128996	0	0.133682	0	0	0	2.83932	1.87E-22	0.336984	0.344972	1
cg15909319	N_Shore		6.13E-12	7.15E-06	3.72E-05	0.00250988	0.172623	0.265489	6.13E-12	0.133088	0.133088	Tumor up vs Normal	52.2531	52.2531	0.807685	21.0466	0.32532	17.6501	0.27282	0.226654	-0.0557387	0	0.161814	0	-0.154698	0	0	0	3.80246	6.45E-14	0.220823	0.23021	1
cg15424739	Island	COMP	7.07E-20	3.59E-05	3.72E-05	0.00251129	0.0778668	0.24223	7.07E-20	0.210494	0.210494	Tumor up vs Normal	99.3615	99.3615	2.02043	17.7187	0.360293	17.6487	0.35887	0.199606	-0.121781	0	0.177601	0	-0.177426	0	0	0	5.00219	7.39E-21	0.31669	0.324923	1
cg14614314	Island	CALY;CALY	9.91E-12	8.10E-05	3.73E-05	0.00251955	0.0752083	0.167426	9.91E-12	0.132782	0.132782	Tumor up vs Normal	51.1113	51.1113	0.803976	16.0702	0.252783	17.6408	0.277489	0.130835	-0.0547737	0	0.152463	0	-0.156016	0	0	0	3.86956	6.60E-13	0.205743	0.215312	1
cg10880006	N_Shore	PRDM8;PRDM8	3.64E-24	8.31E-05	3.74E-05	0.00252076	0.532362	0.667359	3.64E-24	0.167295	0.167295	Tumor up vs Normal	127.971	127.971	1.27623	16.0172	0.159737	17.6396	0.175917	0.638247	-0.105183	0	0.121298	0	-0.124223	0	0	0	2.45332	5.57E-25	0.367808	0.375425	1
cg00166216	Island	FAM43A	1.98E-25	3.22E-08	3.81E-05	0.00255999	0.143941	0.34159	1.98E-25	0.242955	0.242955	Tumor up vs Normal	136.868	136.868	2.69163	32.6172	0.641445	17.6013	0.346144	0.292215	-0.155829	0	0.205729	0	-0.174251	0	0	0	4.8378	1.94E-28	0.407667	0.414804	1
cg09949775	Island	COMP;COMP	2.51E-16	3.29E-05	3.85E-05	0.00258092	0.218429	0.33894	2.51E-16	0.160217	0.160217	Tumor up vs Normal	77.3938	77.3938	1.17053	17.8971	0.270682	17.5785	0.265863	0.302124	-0.0838603	0	0.153402	0	-0.152713	0	0	0	3.72058	2.02E-17	0.270844	0.279629	1
cg27092035	Island	ARL10	1.03E-16	3.71E-05	3.89E-05	0.00260268	0.1346	0.243443	1.03E-16	0.14398	0.14398	Tumor up vs Normal	79.7054	79.7054	0.945295	17.6556	0.209393	17.556	0.208211	0.210962	-0.0764072	0	0.135336	0	-0.135145	0	0	0	2.91753	9.42E-18	0.275408	0.284138	1
cg07186138		APOBEC3C	2.55E-20	1.20E-07	3.91E-05	0.00261036	0.115508	0.231232	2.55E-20	0.147505	0.147505	Tumor up vs Normal	102.212	102.212	0.992151	29.7508	0.288786	17.5472	0.170328	0.197465	-0.0863881	0	0.140697	0	-0.122234	0	0	0	2.38788	5.17E-23	0.343919	0.351824	1
cg24490542	Island	CSMD2	1.94E-13	8.83E-05	3.94E-05	0.00262754	0.172539	0.271927	1.94E-13	0.137977	0.137977	Tumor up vs Normal	60.5949	60.5949	0.868123	15.895	0.227722	17.5288	0.25113	0.237156	-0.0637667	0	0.144878	0	-0.148422	0	0	0	3.52436	2.11E-14	0.227946	0.237248	1
cg19235095	Island	ZNF167;ZNF167	1.25E-16	5.13E-05	3.97E-05	0.00263953	0.106509	0.211133	1.25E-16	0.138487	0.138487	Tumor up vs Normal	79.2098	79.2098	0.874551	16.9939	0.187629	17.5148	0.19338	0.180109	-0.073366	0	0.129267	0	-0.130243	0	0	0	2.71607	1.43E-17	0.272935	0.281694	1
cg04430381	Island	ZEB1;ZEB1;ZEB1;ZEB1;ZEB1	3.79E-16	7.95E-05	3.98E-05	0.00264328	0.0761221	0.18475	3.79E-16	0.144658	0.144658	Tumor up vs Normal	76.3223	76.3223	0.954223	16.1073	0.201382	17.5103	0.218923	0.152171	-0.0753692	0	0.135744	0	-0.138578	0	0	0	3.07563	5.68E-17	0.264631	0.273491	1
cg05958740	S_Shore	CPLX2	3.23E-18	4.30E-05	4.00E-05	0.00265661	0.150741	0.274967	3.23E-18	0.161478	0.161478	Tumor up vs Normal	88.903	88.903	1.18903	17.3521	0.232074	17.4978	0.234023	0.240652	-0.0898395	0	0.142978	0	-0.143277	0	0	0	3.29011	3.61E-19	0.294549	0.303048	1
cg00796360	Island	ZNF583;ZNF583;ZNF583	1.49E-16	0.000164858	4.06E-05	0.00268382	0.105738	0.247553	1.49E-16	0.187813	0.187813	Tumor up vs Normal	78.7565	78.7565	1.60848	14.6424	0.299048	17.4704	0.356805	0.206888	-0.0993558	0	0.169439	0	-0.176914	0	0	0	5.02418	3.89E-17	0.26691	0.275742	1
cg15496063	Island	CYS1	1.84E-19	9.49E-05	4.15E-05	0.00272646	0.113999	0.240428	1.84E-19	0.16224	0.16224	Tumor up vs Normal	96.7209	96.7209	1.20027	15.7501	0.195452	17.4273	0.216266	0.208187	-0.0933726	0	0.134336	0	-0.137734	0	0	0	3.05277	3.63E-20	0.307719	0.31606	1
cg15073853	Island	ISYNA1;ISYNA1;ISYNA1	7.69E-23	0.000234514	4.17E-05	0.00273991	0.147195	0.297787	7.69E-23	0.188007	0.188007	Tumor up vs Normal	118.885	118.885	1.61181	13.9402	0.188998	17.4128	0.236078	0.265067	-0.116055	0	0.136332	0	-0.143905	0	0	0	3.33521	2.42E-23	0.347991	0.355846	1
cg08491964	N_Shore	TCF4;TCF4;TCF4;TCF4	1.23E-14	0.000141072	4.21E-05	0.00275782	0.137156	0.235559	1.23E-14	0.133712	0.133712	Tumor up vs Normal	67.458	67.458	0.815279	14.954	0.18073	17.3967	0.210252	0.204153	-0.0658093	0	0.130858	0	-0.135806	0	0	0	2.97309	2.33E-15	0.241838	0.250972	1
cg09156097	Island	LOC389333	1.94E-21	0.282631	4.23E-05	0.00276761	0.353947	0.505103	1.94E-21	0.19066	0.19066	Tumor up vs Normal	109.518	109.518	1.65761	1.15946	0.0175491	17.3872	0.263164	0.482163	-0.114692	0	0.0955855	0	-0.151936	0	0	0	3.72333	4.73E-20	0.306205	0.314564	1
cg26870192	N_Shore	SLC35D3	2.18E-20	3.94E-05	4.30E-05	0.00280111	0.129134	0.277421	2.18E-20	0.188613	0.188613	Tumor up vs Normal	102.656	102.656	1.62221	17.529	0.277001	17.3546	0.274246	0.240103	-0.111062	0	0.155491	0	-0.155102	0	0	0	3.8874	2.34E-21	0.323096	0.331252	1
cg16137928			2.26E-26	0.158984	4.30E-05	0.00280463	0.589218	0.449496	2.26E-26	-0.170545	-0.170545	Tumor down vs Normal	143.632	143.632	1.32631	1.99595	0.0184307	17.3504	0.160215	0.468547	0.111271	0	-0.079379	0	0.118549	0	0	0	2.27158	1.82E-25	0.373556	0.381104	1
cg03586474	N_Shore	SLC35D3	5.73E-18	1.13E-05	4.33E-05	0.00281312	0.15876	0.274914	5.73E-18	0.151177	0.151177	Tumor up vs Normal	87.3626	87.3626	1.04216	20.1048	0.239833	17.3404	0.206856	0.241344	-0.0838245	0	0.139875	0	-0.134705	0	0	0	2.93457	2.41E-19	0.296872	0.305343	1
cg14306451	Island	BASP1;LOC285696	3.82E-21	8.86E-05	4.39E-05	0.00284585	0.175002	0.331238	3.82E-21	0.197415	0.197415	Tumor up vs Normal	107.574	107.574	1.77716	15.8879	0.262475	17.31	0.285968	0.294024	-0.118224	0	0.15506	0	-0.158382	0	0	0	4.06402	6.92E-22	0.329824	0.337899	1
cg11931731	Island	KATNAL2	1.01E-17	3.21E-05	4.39E-05	0.00284585	0.105271	0.22761	1.01E-17	0.159611	0.159611	Tumor up vs Normal	85.8356	85.8356	1.16169	17.9519	0.242959	17.3096	0.234267	0.19289	-0.0879351	0	0.144669	0	-0.143352	0	0	0	3.32934	8.84E-19	0.289342	0.297904	1
cg12949975	Island	GDF7	6.21E-18	0.000236212	4.55E-05	0.00292006	0.0998954	0.219288	6.21E-18	0.155313	0.155313	Tumor up vs Normal	87.1466	87.1466	1.09997	13.9259	0.175772	17.2383	0.217582	0.18781	-0.0862364	0	0.131162	0	-0.138153	0	0	0	3.10502	2.22E-18	0.283966	0.292593	1
cg23999932	Island		5.08E-26	2.13E-05	4.56E-05	0.00292472	0.230464	0.369714	5.08E-26	0.170177	0.170177	Tumor up vs Normal	141.096	141.096	1.32059	18.7924	0.175888	17.2345	0.161307	0.340534	-0.110701	0	0.121582	0	-0.118952	0	0	0	2.30244	2.63E-27	0.394912	0.402202	1
cg19024632	Island	KCNS3	3.47E-22	7.57E-06	4.56E-05	0.00292871	0.214427	0.330162	3.47E-22	0.144986	0.144986	Tumor up vs Normal	114.477	114.477	0.958553	20.9275	0.175233	17.2312	0.144283	0.301784	-0.0887356	0	0.118241	0	-0.112501	0	0	0	2.05984	1.18E-23	0.351798	0.359608	1
cg17432453	N_Shore	HIST1H3C	6.92E-15	2.46E-05	4.64E-05	0.00296328	0.100769	0.219574	6.92E-15	0.160508	0.160508	Tumor up vs Normal	68.8963	68.8963	1.17478	18.4965	0.315392	17.1996	0.293277	0.180367	-0.080311	0	0.163362	0	-0.160393	0	0	0	4.19465	3.70E-16	0.253221	0.262218	1
cg05218346	Island		4.70E-17	0.00106208	4.65E-05	0.00296709	0.15154	0.316077	4.70E-17	0.2162	0.2162	Tumor up vs Normal	81.8205	81.8205	2.10389	10.9767	0.282248	17.1974	0.442203	0.273283	-0.117081	0	0.178307	0	-0.198237	0	0	0	6.29979	3.44E-17	0.268593	0.277441	1
cg26247168		TRIM29	3.34E-24	0.000732469	4.65E-05	0.00296812	0.8205	0.671263	3.34E-24	-0.184337	-0.184337	Tumor down vs Normal	128.23	128.23	1.5495	11.6977	0.141353	17.1939	0.207767	0.700825	0.116837	0	-0.123176	0	0.135001	0	0	0	2.97261	1.81E-24	0.361679	0.36937	1
cg25230111	Island	CCDC106	3.65E-21	0.000159994	4.68E-05	0.00298383	0.0758546	0.249182	3.65E-21	0.218759	0.218759	Tumor up vs Normal	107.708	107.708	2.18222	14.7022	0.297874	17.1802	0.348079	0.208816	-0.131391	0	0.168192	0	-0.174738	0	0	0	4.98407	9.57E-22	0.328041	0.336137	1
cg22409420	N_Shore	TCF4;TCF4;TCF4;TCF4	3.13E-20	0.000126147	4.69E-05	0.0029906	0.0810672	0.228002	3.13E-20	0.186882	0.186882	Tumor up vs Normal	101.634	101.634	1.59258	15.1781	0.237835	17.174	0.26911	0.192232	-0.110061	0	0.149041	0	-0.153643	0	0	0	3.85474	7.24E-21	0.316808	0.325039	1
cg15235798	N_Shore		1.25E-14	4.17E-05	4.71E-05	0.00299533	0.305283	0.413493	1.25E-14	0.146711	0.146711	Tumor up vs Normal	67.408	67.408	0.981499	17.4143	0.253562	17.1684	0.249981	0.377826	-0.0726701	0	0.14861	0	-0.148082	0	0	0	3.5819	9.54E-16	0.24738	0.256447	1
cg08290850	Island	TMEM151B	3.95E-16	0.000139159	4.73E-05	0.00300555	0.222498	0.336955	3.95E-16	0.151949	0.151949	Tumor up vs Normal	76.2157	76.2157	1.05284	14.9813	0.206951	17.1598	0.237044	0.303483	-0.0798495	0	0.139467	0	-0.144199	0	0	0	3.39822	8.73E-17	0.262033	0.270924	1
cg23831143	Island	TNFRSF10C	1.97E-13	2.58E-05	4.75E-05	0.00301281	0.196364	0.294122	1.97E-13	0.135162	0.135162	Tumor up vs Normal	60.5596	60.5596	0.833053	18.3989	0.253093	17.152	0.235941	0.258978	-0.0632302	0	0.146432	0	-0.143863	0	0	0	3.38395	8.41E-15	0.233777	0.243009	1
cg18800085	Island	RCSD1	1.34E-27	8.59E-05	4.78E-05	0.00302405	0.0714903	0.287109	1.34E-27	0.261121	0.261121	Tumor up vs Normal	152.621	152.621	3.10919	15.9508	0.32495	17.1391	0.349158	0.245848	-0.173617	0	0.17192	0	-0.175008	0	0	0	5.01151	1.31E-28	0.409564	0.416678	1
cg19593767	Island	TOX2;TOX2;TOX2	1.11E-28	8.18E-06	4.82E-05	0.00304236	0.334478	0.506378	1.11E-28	0.207036	0.207036	Tumor up vs Normal	160.9	160.9	1.9521	20.7682	0.251968	17.1249	0.207766	0.472316	-0.139493	0	0.141925	0	-0.135086	0	0	0	2.97243	2.71E-30	0.429301	0.436205	1
cg08967106	Island		9.87E-17	2.63E-05	4.85E-05	0.00305878	0.0500407	0.160685	9.87E-17	0.145724	0.145724	Tumor up vs Normal	79.8239	79.8239	0.96834	18.3554	0.222668	17.1067	0.20752	0.127724	-0.0782639	0	0.137339	0	-0.134921	0	0	0	2.98422	6.86E-18	0.277288	0.285995	1
cg17054969	Island	COL2A1;COL2A1	1.69E-18	3.99E-05	4.90E-05	0.00308166	0.0729257	0.219502	1.69E-18	0.189314	0.189314	Tumor up vs Normal	90.6541	90.6541	1.63429	17.5035	0.315549	17.0857	0.308018	0.179812	-0.107126	0	0.165374	0	-0.164375	0	0	0	4.43483	1.75E-19	0.298737	0.307186	1
cg10453550		PRDM5	2.77E-31	7.29E-05	5.03E-05	0.00314593	0.374759	0.516844	2.77E-31	0.169058	0.169058	Tumor up vs Normal	180.921	180.921	1.30328	16.2814	0.117284	17.0321	0.122692	0.492224	-0.117187	0	0.102586	0	-0.103742	0	0	0	1.77208	1.39E-32	0.452111	0.458712	1
cg02979001	Island		8.38E-14	1.60E-05	5.04E-05	0.00314994	0.199191	0.326657	8.38E-14	0.174356	0.174356	Tumor up vs Normal	62.6991	62.6991	1.38447	19.3818	0.427973	17.0311	0.376068	0.281219	-0.0834844	0	0.187812	0	-0.181743	0	0	0	5.4099	2.61E-15	0.241985	0.251155	1
cg02567119	Island	TLX1;TLX1NB	7.17E-20	1.10E-05	5.09E-05	0.00317079	0.157488	0.277146	7.17E-20	0.15247	0.15247	Tumor up vs Normal	99.3222	99.3222	1.06006	20.1435	0.214992	17.0103	0.181551	0.245523	-0.0893717	0	0.131762	0	-0.126196	0	0	0	2.62556	3.11E-21	0.321526	0.3297	1
cg10626816			9.87E-16	0.000110022	5.09E-05	0.0031728	0.20055	0.327563	9.87E-16	0.169248	0.169248	Tumor up vs Normal	73.8556	73.8556	1.3062	15.4526	0.273294	17.0082	0.300806	0.289491	-0.0880282	0	0.158636	0	-0.162439	0	0	0	4.35073	1.76E-16	0.25776	0.266703	1
cg05522011	N_Shore	PRDM8;PRDM8	2.36E-25	0.000277673	5.11E-05	0.00318192	0.565497	0.722104	2.36E-25	0.191835	0.191835	Tumor up vs Normal	136.326	136.326	1.67811	13.605	0.167471	17.0013	0.209279	0.691301	-0.12409	0	0.128348	0	-0.135491	0	0	0	3.02815	5.97E-26	0.379259	0.386737	1
cg13761440	S_Shore	MPPED2	5.44E-17	3.10E-05	5.14E-05	0.00319117	0.154302	0.26797	5.44E-17	0.149092	0.149092	Tumor up vs Normal	81.3852	81.3852	1.01361	18.0194	0.224423	16.9916	0.211622	0.234783	-0.0809682	0	0.138277	0	-0.136247	0	0	0	3.06381	4.32E-18	0.280031	0.288706	1
cg04645545	N_Shore	FGF8;FGF8;FGF8;FGF8	2.29E-24	0.000131083	5.20E-05	0.00322284	0.133949	0.266973	2.29E-24	0.163884	0.163884	Tumor up vs Normal	129.369	129.369	1.22472	15.1011	0.142961	16.9648	0.160604	0.239292	-0.104538	0	0.115339	0	-0.118693	0	0	0	2.32886	4.06E-25	0.369444	0.377041	1
cg01698298	Island	VWCE	8.42E-14	2.97E-05	5.22E-05	0.00323073	0.152055	0.255444	8.42E-14	0.141731	0.141731	Tumor up vs Normal	62.6553	62.6553	0.915998	18.1067	0.264714	16.9578	0.247917	0.219462	-0.0679965	0	0.149926	0	-0.147469	0	0	0	3.59643	4.32E-15	0.237978	0.247159	1
cg00548824	Island	TTC15	8.29E-23	0.000117912	5.22E-05	0.00323084	0.907497	0.766808	8.29E-23	-0.17511	-0.17511	Tumor down vs Normal	118.664	118.664	1.39826	15.3135	0.180445	16.9574	0.199816	0.797793	0.108914	0	-0.129102	0	0.132392	0	0	0	2.89871	1.57E-23	0.350303	0.358131	1
cg25206705	Island	ABR;ABR	2.51E-18	6.32E-06	5.22E-05	0.00323101	0.116782	0.248987	2.51E-18	0.17086	0.17086	Tumor up vs Normal	89.5822	89.5822	1.3312	21.3014	0.316541	16.957	0.251983	0.21115	-0.0965228	0	0.157654	0	-0.148673	0	0	0	3.65558	6.95E-20	0.30402	0.312406	1
cg20255775	Island	COL2A1;COL2A1	3.64E-18	4.22E-05	5.27E-05	0.00324872	0.0707851	0.207161	3.64E-18	0.176516	0.176516	Tumor up vs Normal	88.5782	88.5782	1.42081	17.3893	0.278927	16.94	0.27172	0.169864	-0.0993233	0	0.155403	0	-0.154386	0	0	0	3.94587	3.82E-19	0.294213	0.302716	1
cg04779720	Island	NPPB	5.05E-12	0.000233712	5.29E-05	0.00325902	0.142795	0.235674	5.05E-12	0.131686	0.131686	Tumor up vs Normal	52.7165	52.7165	0.790761	13.947	0.209209	16.9305	0.253962	0.201507	-0.0570582	0	0.142362	0	-0.149256	0	0	0	3.69007	8.58E-13	0.204018	0.213608	1
cg10501210			6.72E-22	0.00130446	5.30E-05	0.00326126	0.43325	0.602495	6.72E-22	0.211994	0.211994	Tumor up vs Normal	112.563	112.563	2.04933	10.5783	0.192589	16.9281	0.308193	0.567167	-0.129783	0	0.147199	0	-0.164422	0	0	0	4.47869	6.29E-22	0.330353	0.338421	1
cg09280770	Island		1.99E-18	0.000213832	5.32E-05	0.00327138	0.18394	0.314545	1.99E-18	0.168569	0.168569	Tumor up vs Normal	90.205	90.205	1.29574	14.1238	0.20288	16.92	0.243045	0.281015	-0.0955621	0	0.139708	0	-0.146013	0	0	0	3.53364	6.51E-19	0.291128	0.299669	1
cg05639912	Island	DLX3	2.70E-14	4.38E-05	5.37E-05	0.00329739	0.127921	0.240811	2.70E-14	0.152997	0.152997	Tumor up vs Normal	65.5176	65.5176	1.06604	17.3188	0.281797	16.9028	0.275027	0.202979	-0.0752858	0	0.156373	0	-0.155422	0	0	0	3.98642	1.97E-15	0.243749	0.252897	1
cg19913563			3.98E-30	0.276727	5.51E-05	0.00336758	0.485001	0.334409	3.98E-30	-0.179883	-0.179883	Tumor down vs Normal	171.816	171.816	1.47552	1.18836	0.0102055	16.8484	0.144691	0.351519	0.123553	0	-0.0712899	0	0.11266	0	0	0	2.11261	1.58E-29	0.419689	0.426681	1
cg12636882		HTT	1.01E-27	0.000116692	5.59E-05	0.00340743	0.497606	0.627665	1.01E-27	0.157095	0.157095	Tumor up vs Normal	153.547	153.547	1.12536	15.3344	0.112387	16.8184	0.123263	0.603273	-0.105104	0	0.101637	0	-0.103983	0	0	0	1.80295	1.08E-28	0.410515	0.417618	1
cg12379940	Island	SERP2	3.85E-24	8.37E-05	5.69E-05	0.00344728	0.0692481	0.233384	3.85E-24	0.20225	0.20225	Tumor up vs Normal	127.802	127.802	1.86526	16.0022	0.233551	16.7844	0.244968	0.198618	-0.128955	0	0.144861	0	-0.146589	0	0	0	3.59036	5.09E-25	0.368269	0.37588	1
cg23799901	Island	GPR37	1.20E-23	3.97E-06	5.74E-05	0.0034698	0.23699	0.376732	1.20E-23	0.172716	0.172716	Tumor up vs Normal	124.392	124.392	1.36029	22.2726	0.243562	16.7674	0.18336	0.343973	-0.109304	0	0.136496	0	-0.126824	0	0	0	2.69014	2.36E-25	0.372239	0.379803	1
cg15971010	Island	SLC47A1	2.27E-21	0.000122428	5.79E-05	0.0034992	0.267146	0.415671	2.27E-21	0.186534	0.186534	Tumor up vs Normal	109.066	109.066	1.58665	15.2381	0.221678	16.7468	0.243625	0.381395	-0.113441	0	0.142817	0	-0.146187	0	0	0	3.57871	4.65E-22	0.332008	0.340056	1
cg22065923	Island		1.73E-19	2.45E-05	5.82E-05	0.00351145	0.233702	0.346936	1.73E-19	0.144453	0.144453	Tumor up vs Normal	96.8915	96.8915	0.951524	18.5033	0.181712	16.7371	0.164367	0.317377	-0.0844154	0	0.123164	0	-0.120076	0	0	0	2.41585	1.25E-20	0.31375	0.322018	1
cg14673256	Island	KCNK4	2.82E-11	3.58E-06	5.91E-05	0.00354434	0.138549	0.226669	2.82E-11	0.126293	0.126293	Tumor up vs Normal	48.6642	48.6642	0.726387	22.4956	0.335781	16.7099	0.24942	0.18799	-0.052288	0	0.159871	0	-0.14801	0	0	0	3.657	1.42E-13	0.216527	0.226005	1
cg21380341	Island	PLXNC1	8.64E-18	6.82E-05	5.93E-05	0.0035527	0.0437758	0.161438	8.64E-18	0.152556	0.152556	Tumor up vs Normal	86.3217	86.3217	1.05991	16.4178	0.201587	16.7018	0.205075	0.129366	-0.0854513	0	0.133636	0	-0.134209	0	0	0	3.00825	1.30E-18	0.288072	0.296684	1
cg14996783	Island	TRIL	5.79E-12	1.05E-05	5.99E-05	0.00357772	0.111762	0.210362	5.79E-12	0.139086	0.139086	Tumor up vs Normal	52.4104	52.4104	0.880998	20.245	0.340311	16.6829	0.280432	0.170463	-0.0606147	0	0.164914	0	-0.156942	0	0	0	4.11835	8.49E-14	0.219839	0.229277	1
cg18455523	S_Shore		4.26E-27	2.11E-06	6.03E-05	0.00359441	0.223553	0.354611	4.26E-27	0.158658	0.158658	Tumor up vs Normal	148.921	148.921	1.14786	23.5975	0.181886	16.6663	0.128462	0.326716	-0.105581	0	0.116233	0	-0.106153	0	0	0	1.89613	4.36E-29	0.41486	0.42191	1
cg19899694	Island	SPRN	1.38E-14	4.30E-05	6.06E-05	0.00360483	0.117495	0.217307	1.38E-14	0.134692	0.134692	Tumor up vs Normal	67.1634	67.1634	0.827269	17.3515	0.213723	16.6575	0.205174	0.184777	-0.0676139	0	0.135539	0	-0.134156	0	0	0	3.03005	1.06E-15	0.246732	0.255807	1
cg12758636	Island	ZEB1;ZEB1;ZEB1;ZEB1;ZEB1	4.44E-15	7.16E-05	6.22E-05	0.00367701	0.0451227	0.152907	4.44E-15	0.144332	0.144332	Tumor up vs Normal	70.023	70.023	0.949932	16.3182	0.221373	16.6047	0.225259	0.119317	-0.0740481	0	0.13996	0	-0.140569	0	0	0	3.33723	5.30E-16	0.251006	0.26003	1
cg01705587		SV2A;SV2A	1.45E-19	5.71E-05	6.25E-05	0.00368928	0.146377	0.264921	1.45E-19	0.150949	0.150949	Tumor up vs Normal	97.372	97.372	1.03902	16.7763	0.179013	16.5949	0.177077	0.234928	-0.0886327	0	0.124971	0	-0.124632	0	0	0	2.62497	1.84E-20	0.311548	0.319843	1
cg19954537	S_Shore	ARID5A	2.38E-23	0.000197107	6.25E-05	0.00369333	0.136281	0.324092	2.38E-23	0.232295	0.232295	Tumor up vs Normal	122.347	122.347	2.46061	14.2859	0.287315	16.592	0.333694	0.284511	-0.14675	0	0.164922	0	-0.171089	0	0	0	4.94748	5.60E-24	0.355747	0.363509	1
cg09336320	Island	CPLX2	5.85E-17	7.05E-05	6.30E-05	0.0037128	0.220331	0.335632	5.85E-17	0.150701	0.150701	Tumor up vs Normal	81.245	81.245	1.03429	16.3518	0.208167	16.58	0.211073	0.303067	-0.0826225	0	0.135687	0	-0.136157	0	0	0	3.11899	8.56E-18	0.276925	0.285672	1
cg05471495			1.50E-24	0.00270326	6.41E-05	0.00375768	0.483798	0.362168	1.50E-24	-0.149246	-0.149246	Tumor down vs Normal	130.661	130.661	1.01571	9.18316	0.0713863	16.5438	0.128605	0.38441	0.0961392	0	-0.0926726	0	0.106213	0	0	0	1.91231	1.51E-24	0.362634	0.370313	1
cg02856953	Island	TDRD10;SHE;TDRD10;SHE	2.75E-18	0.000104872	6.53E-05	0.00381089	0.129086	0.280928	2.75E-18	0.195547	0.195547	Tumor up vs Normal	89.335	89.335	1.74368	15.549	0.303491	16.5036	0.322124	0.241177	-0.111498	0	0.16563	0	-0.168097	0	0	0	4.80152	5.25E-19	0.292372	0.300898	1
cg12098872	Island		1.15E-20	9.33E-07	6.59E-05	0.00383623	0.265	0.399498	1.15E-20	0.169521	0.169521	Tumor up vs Normal	104.442	104.442	1.31043	25.3304	0.317819	16.4863	0.206853	0.363298	-0.10217	0	0.150836	0	-0.134703	0	0	0	3.08655	8.65E-23	0.341143	0.349081	1
cg23504474	Island	ZNF682;ZNF682	1.32E-18	2.35E-05	6.64E-05	0.00385891	0.219926	0.343881	1.32E-18	0.159087	0.159087	Tumor up vs Normal	91.3215	91.3215	1.15408	18.5891	0.234921	16.4703	0.208144	0.310441	-0.0915258	0	0.139337	0	-0.135123	0	0	0	3.10884	8.88E-20	0.302614	0.311017	1
cg20387815	Island	POMC;POMC	1.36E-17	0.00027217	6.84E-05	0.00394325	0.201532	0.330802	1.36E-17	0.167535	0.167535	Tumor up vs Normal	85.0632	85.0632	1.2799	13.6446	0.205304	16.4113	0.246933	0.297037	-0.0939472	0	0.140687	0	-0.147176	0	0	0	3.70144	4.94E-18	0.279239	0.287923	1
cg17738010	Island	TTC15	1.78E-24	5.47E-05	6.89E-05	0.00396372	0.84886	0.691812	1.78E-24	-0.192253	-0.192253	Tumor down vs Normal	130.267	130.267	1.68328	16.8674	0.217956	16.3991	0.211905	0.725052	0.12404	0	-0.137393	0	0.136425	0	0	0	3.16583	1.61E-25	0.375378	0.382934	1
cg08385249	Island	LIMS2;LIMS2;LIMS2	1.99E-13	5.70E-05	6.91E-05	0.00397132	0.0823685	0.186058	1.99E-13	0.142153	0.142153	Tumor up vs Normal	60.5409	60.5409	0.921456	16.7801	0.2554	16.3917	0.249488	0.150344	-0.0681848	0	0.148807	0	-0.147936	0	0	0	3.74422	1.56E-14	0.229868	0.239146	1
cg17518931	S_Shore	MPPED2	2.03E-17	1.23E-05	7.07E-05	0.00404394	0.128032	0.246566	2.03E-17	0.153817	0.153817	Tumor up vs Normal	83.9959	83.9959	1.07888	19.9227	0.255896	16.345	0.209943	0.212302	-0.0859642	0	0.142765	0	-0.135706	0	0	0	3.15974	8.09E-19	0.289859	0.298415	1
cg04092762	Island	LBH	7.69E-16	0.000114501	7.13E-05	0.00407186	0.082859	0.190122	7.69E-16	0.141776	0.141776	Tumor up vs Normal	74.4976	74.4976	0.916578	15.3725	0.189135	16.3266	0.200874	0.158736	-0.0754048	0	0.130774	0	-0.132742	0	0	0	3.02665	1.38E-16	0.259248	0.268172	1
cg03485172	S_Shore		3.49E-19	7.88E-06	7.21E-05	0.0041064	0.282457	0.409206	3.49E-19	0.161561	0.161561	Tumor up vs Normal	94.9518	94.9518	1.19025	20.8419	0.26126	16.3043	0.20438	0.374972	-0.0946134	0	0.142641	0	-0.133896	0	0	0	3.08369	1.09E-20	0.314513	0.322772	1
cg08741952		ISX;ISX	3.51E-14	4.71E-05	7.22E-05	0.00411081	0.487346	0.588709	3.51E-14	0.137118	0.137118	Tumor up vs Normal	64.8232	64.8232	0.857338	17.1688	0.22707	16.301	0.215593	0.55527	-0.0683579	0	0.139326	0	-0.13752	0	0	0	3.25355	2.70E-15	0.240906	0.250051	1
cg25636478	S_Shore	BMP2	2.15E-24	6.03E-05	7.29E-05	0.00414023	0.214797	0.364437	2.15E-24	0.183461	0.183461	Tumor up vs Normal	129.56	129.56	1.5348	16.6655	0.197423	16.2832	0.192894	0.333036	-0.118421	0	0.130838	0	-0.130079	0	0	0	2.91416	2.06E-25	0.372937	0.380492	1
cg08496742	Island	CCDC106;CCDC106	1.87E-24	0.000102587	7.38E-05	0.00417673	0.170924	0.361595	1.87E-24	0.233637	0.233637	Tumor up vs Normal	129.995	129.995	2.48912	15.5933	0.298579	16.2584	0.311314	0.322344	-0.15101	0	0.163544	0	-0.165252	0	0	0	4.71038	2.45E-25	0.372034	0.3796	1
cg13607709	Island	PTH1R	1.99E-15	4.55E-05	7.51E-05	0.00423626	0.225287	0.331517	1.99E-15	0.141024	0.141024	Tumor up vs Normal	72.0572	72.0572	0.90688	17.2358	0.216922	16.2215	0.204156	0.298905	-0.0741126	0	0.135883	0	-0.133822	0	0	0	3.09604	1.74E-16	0.257819	0.266761	1
cg07113199	S_Shore		2.01E-14	9.72E-05	7.64E-05	0.00429085	0.210149	0.339204	2.01E-14	0.17372	0.17372	Tumor up vs Normal	66.2167	66.2167	1.37615	15.7013	0.326312	16.1884	0.336435	0.298286	-0.0878251	0	0.170488	0	-0.17179	0	0	0	5.1125	2.75E-15	0.240801	0.249948	1
cg00053373	Island	ATP1B2;ATP1B2	4.68E-22	0.000119121	7.71E-05	0.00432319	0.142151	0.259133	4.68E-22	0.145532	0.145532	Tumor up vs Normal	113.613	113.613	0.965785	15.2931	0.130001	16.1698	0.137454	0.233142	-0.0906288	0	0.108297	0	-0.109806	0	0	0	2.09116	8.24E-23	0.341407	0.349342	1
cg13849253	Island	CA9	5.60E-20	1.77E-05	7.77E-05	0.00434994	0.260146	0.397048	5.60E-20	0.17301	0.17301	Tumor up vs Normal	100.089	100.089	1.34726	19.1675	0.258008	16.1566	0.217479	0.362194	-0.103499	0	0.145222	0	-0.139022	0	0	0	3.29787	1.98E-21	0.325094	0.333258	1
cg07591885		LAMB3;LAMB3;LAMB3	1.74E-28	8.22E-05	7.77E-05	0.00435388	0.49086	0.626777	1.74E-28	0.162894	0.162894	Tumor up vs Normal	159.248	159.248	1.20997	16.0394	0.121868	16.1522	0.122725	0.601919	-0.111016	0	0.103575	0	-0.103756	0	0	0	1.86912	1.17E-29	0.421134	0.428108	1
cg07825347	Island	RET;RET	1.93E-30	0.0898025	7.82E-05	0.00437219	0.15725	0.360878	1.93E-30	0.241912	0.241912	Tumor up vs Normal	174.276	174.276	2.66858	2.90073	0.0444172	16.1414	0.247163	0.335718	-0.16829	0	0.104832	0	-0.147245	0	0	0	3.76685	3.61E-30	0.426645	0.433553	1
cg22389730	Island	FCRLB	7.23E-15	0.000144035	7.82E-05	0.00437219	0.0526138	0.170348	7.23E-15	0.15734	0.15734	Tumor up vs Normal	68.8605	68.8605	1.12596	14.9163	0.243902	16.1457	0.264004	0.134488	-0.0811529	0	0.149416	0	-0.152374	0	0	0	3.98973	1.51E-15	0.246255	0.25541	1
cg12142445	Island	ZNF813;ZNF813	2.01E-18	5.02E-05	7.88E-05	0.00439684	0.134429	0.271725	2.01E-18	0.175995	0.175995	Tumor up vs Normal	90.1802	90.1802	1.41243	17.0397	0.266882	16.1259	0.25257	0.235503	-0.101572	0	0.150926	0	-0.148846	0	0	0	3.85294	2.21E-19	0.297376	0.305842	1
cg09877947	Island	PDLIM4;PDLIM4	2.69E-20	4.11E-05	7.93E-05	0.0044181	0.128916	0.287672	2.69E-20	0.2001	0.2001	Tumor up vs Normal	102.059	102.059	1.82583	17.4456	0.3121	16.1132	0.288263	0.248735	-0.120592	0	0.162238	0	-0.159016	0	0	0	4.40091	2.54E-21	0.32265	0.330811	1
cg05498007	N_Shore	KATNAL2	4.49E-16	0.000108919	7.99E-05	0.00444747	0.119551	0.235213	4.49E-16	0.152087	0.152087	Tumor up vs Normal	75.8856	75.8856	1.05474	15.4729	0.21506	16.0975	0.223741	0.20192	-0.0820396	0	0.138722	0	-0.140094	0	0	0	3.41919	7.80E-17	0.262715	0.271598	1
cg17880199	Island	MYH11;MYH11;MYH11;MYH11;MYH11;MYH11;MYH11;MYH11	2.87E-17	0.00233807	8.04E-05	0.00446644	0.105197	0.212718	2.87E-17	0.139142	0.139142	Tumor up vs Normal	83.1247	83.1247	0.881709	9.46011	0.100344	16.087	0.170636	0.186553	-0.0779307	0	0.108151	0	-0.122422	0	0	0	2.59873	4.43E-17	0.267057	0.275923	1
cg07821427	Island	VAT1L	1.07E-24	1.63E-05	8.23E-05	0.0045428	0.0820114	0.308395	1.07E-24	0.27657	0.27657	Tumor up vs Normal	131.694	131.694	3.48798	19.3422	0.512287	16.0369	0.424745	0.259794	-0.180058	0	0.202504	0	-0.193024	0	0	0	6.51541	4.16E-26	0.381085	0.388542	1
cg09873164	Island	CRCT1	2.29E-09	0.000239709	8.24E-05	0.00454669	0.211781	0.304952	2.29E-09	0.140219	0.140219	Tumor up vs Normal	38.513	38.513	0.896562	13.8967	0.323507	16.0348	0.373281	0.263023	-0.0497429	0	0.174705	0	-0.180953	0	0	0	5.72675	1.85E-10	0.167886	0.177911	1
cg24852548	Island	HOPX;HOPX;HOPX;HOPX;HOPX;HOPX;HOPX	6.54E-23	0.00032334	8.26E-05	0.00455534	0.209016	0.37649	6.54E-23	0.206902	0.206902	Tumor up vs Normal	119.363	119.363	1.95206	13.3036	0.217566	16.0293	0.262143	0.341716	-0.131081	0	0.144894	0	-0.151641	0	0	0	4.02308	1.98E-23	0.349059	0.356902	1
cg06890747	Island	LOC646999	9.60E-12	1.92E-06	8.39E-05	0.00460931	0.371601	0.468555	9.60E-12	0.136538	0.136538	Tumor up vs Normal	51.2087	51.2087	0.839114	23.8072	0.390109	16.0004	0.262184	0.427894	-0.0602168	0	0.169419	0	-0.152643	0	0	0	4.01461	2.58E-14	0.227484	0.236829	1
cg24481868	Island	PHF11;PHF11	1.49E-08	0.000207486	8.41E-05	0.00461656	0.29565	0.378642	1.49E-08	0.12866	0.12866	Tumor up vs Normal	34.3248	34.3248	0.754835	14.1837	0.311914	15.9937	0.351716	0.337715	-0.0408359	0	0.17053	0	-0.175648	0	0	0	5.40977	7.60E-10	0.15808	0.168223	1
cg11207983	Island	C1orf51	1.22E-17	1.53E-06	8.44E-05	0.00462627	0.140348	0.286905	1.22E-17	0.189119	0.189119	Tumor up vs Normal	85.3505	85.3505	1.63092	24.2771	0.463899	15.987	0.305487	0.243054	-0.107269	0	0.182712	0	-0.163698	0	0	0	4.70069	1.07E-19	0.301577	0.309991	1
cg10177207	Island	SPEG	3.62E-16	2.12E-05	8.57E-05	0.00468147	0.121541	0.251988	3.62E-16	0.171095	0.171095	Tumor up vs Normal	76.4426	76.4426	1.33487	18.7993	0.32828	15.9558	0.278625	0.212865	-0.092927	0	0.163015	0	-0.156336	0	0	0	4.29574	1.90E-17	0.271204	0.279985	1
cg05646373	Island	HIST1H2BB;HIST1H3C	1.32E-17	9.24E-05	8.61E-05	0.00469361	0.0582879	0.21136	1.32E-17	0.197527	0.197527	Tumor up vs Normal	85.1344	85.1344	1.77918	15.8045	0.33029	15.9472	0.333272	0.170417	-0.112037	0	0.170597	0	-0.170981	0	0	0	5.14103	2.16E-18	0.284125	0.29275	1
cg06982544	Island	C1orf51	1.25E-17	6.24E-06	8.66E-05	0.00471473	0.122537	0.29288	1.25E-17	0.21973	0.21973	Tumor up vs Normal	85.2874	85.2874	2.20163	21.3292	0.550596	15.9345	0.411336	0.243713	-0.124754	0	0.20486	0	-0.189953	0	0	0	6.3503	2.98E-19	0.295649	0.304135	1
cg06445348	Island	ILDR2	2.40E-22	2.90E-05	8.81E-05	0.0047744	0.141022	0.329994	2.40E-22	0.234133	0.234133	Tumor up vs Normal	115.553	115.553	2.49972	18.1554	0.39275	15.8992	0.343943	0.286877	-0.147285	0	0.179654	0	-0.173696	0	0	0	5.32165	1.58E-23	0.350255	0.358083	1
cg22467470	Island	STK11	1.68E-18	9.50E-05	8.83E-05	0.00478005	0.942557	0.827841	1.68E-18	-0.146644	-0.146644	Tumor down vs Normal	90.662	90.662	0.980599	15.7482	0.170332	15.8943	0.171912	0.857246	0.0852433	0	-0.122518	0	0.122801	0	0	0	2.66073	2.82E-19	0.295984	0.304466	1
cg20779944	Island		1.56E-18	2.14E-05	8.85E-05	0.00478243	0.130421	0.243264	1.56E-18	0.1442	0.1442	Tumor up vs Normal	90.8694	90.8694	0.948193	18.78	0.195964	15.891	0.165817	0.213059	-0.0838981	0	0.125857	0	-0.120604	0	0	0	2.56693	9.22E-20	0.302405	0.31081	1
cg12352960	Island		5.32E-12	0.000277645	8.92E-05	0.0048103	0.184556	0.277917	5.32E-12	0.130702	0.130702	Tumor up vs Normal	52.5911	52.5911	0.778987	13.6052	0.201522	15.8756	0.235151	0.244727	-0.0588911	0	0.138289	0	-0.143622	0	0	0	3.64379	1.07E-12	0.202584	0.212192	1
cg07408114	Island	SIRPA;SIRPA;SIRPA;SIRPA	1.16E-17	6.73E-05	8.93E-05	0.00481492	0.109788	0.250933	1.16E-17	0.181907	0.181907	Tumor up vs Normal	85.4766	85.4766	1.50891	16.4448	0.290299	15.8727	0.2802	0.212971	-0.103519	0	0.158177	0	-0.156777	0	0	0	4.34262	1.51E-18	0.286228	0.294828	1
cg10374564		FRYL	4.21E-22	0.548746	8.94E-05	0.00481818	0.533094	0.652464	4.21E-22	0.148119	0.148119	Tumor up vs Normal	113.914	113.914	1.00042	0.360563	0.00316657	15.871	0.139384	0.641195	-0.0928314	0	0.0469539	0	-0.110574	0	0	0	2.16045	9.56E-21	0.315249	0.323499	1
cg19485202	Island	COMP;COMP	1.99E-14	0.000244724	9.00E-05	0.00484427	0.287056	0.407332	1.99E-14	0.161316	0.161316	Tumor up vs Normal	66.2439	66.2439	1.18664	13.8555	0.248196	15.8563	0.284036	0.370684	-0.0823926	0	0.152699	0	-0.157846	0	0	0	4.40663	5.35E-15	0.23663	0.245828	1
cg18141830	N_Shore	SLC35D3	2.44E-20	1.09E-05	9.03E-05	0.00485472	0.202544	0.336098	2.44E-20	0.167918	0.167918	Tumor up vs Normal	102.336	102.336	1.28576	20.1792	0.253531	15.8501	0.199141	0.302342	-0.101834	0	0.140649	0	-0.132168	0	0	0	3.09074	8.96E-22	0.328404	0.336495	1
cg00655913	Island		3.93E-21	3.56E-05	9.05E-05	0.00486122	0.146026	0.281061	3.93E-21	0.168715	0.168715	Tumor up vs Normal	107.583	107.583	1.29634	17.7421	0.213785	15.8486	0.19097	0.249076	-0.10396	0	0.13327	0	-0.129511	0	0	0	2.95216	3.40E-22	0.334824	0.34287	1
cg06580551	Island	ZNF662;ZNF662;ZNF662	9.02E-13	4.05E-05	9.06E-05	0.0048629	0.157612	0.26276	9.02E-13	0.144934	0.144934	Tumor up vs Normal	56.8544	56.8544	0.957867	17.4746	0.294407	15.8445	0.266943	0.225113	-0.0684224	0	0.156863	0	-0.153023	0	0	0	4.14453	4.82E-14	0.222686	0.232051	1
cg00347904	Island	SCUBE3	3.05E-21	0.000586386	9.12E-05	0.00488881	0.251623	0.397917	3.05E-21	0.182611	0.182611	Tumor up vs Normal	108.218	108.218	1.52061	12.1323	0.170476	15.8296	0.222426	0.366481	-0.11277	0	0.130984	0	-0.139682	0	0	0	3.45663	1.52E-21	0.325489	0.333616	1
cg07471461			1.90E-16	8.37E-07	9.24E-05	0.00493997	0.149699	0.267604	1.90E-16	0.153902	0.153902	Tumor up vs Normal	78.1134	78.1134	1.08007	25.5632	0.353462	15.8033	0.218512	0.229861	-0.0846783	0	0.157266	0	-0.138447	0	0	0	3.40144	9.40E-19	0.288987	0.297553	1
cg16695890	N_Shore	PGLYRP2	3.45E-24	0.000754529	9.29E-05	0.0049564	0.21557	0.348347	3.45E-24	0.16243	0.16243	Tumor up vs Normal	128.138	128.138	1.20308	11.6399	0.109286	15.7935	0.148284	0.322912	-0.105405	0	0.10598	0	-0.11405	0	0	0	2.30968	1.45E-24	0.362829	0.370506	1
cg04360049	Island	CD1D	9.11E-19	0.000116977	9.30E-05	0.0049613	0.0909464	0.213731	9.11E-19	0.156422	0.156422	Tumor up vs Normal	92.3318	92.3318	1.11573	15.3295	0.18524	15.7902	0.190807	0.182909	-0.0917349	0	0.128423	0	-0.129373	0	0	0	2.97264	1.73E-19	0.29878	0.307229	1
cg20286956	Island	MACF1	1.12E-18	2.71E-05	9.49E-05	0.00503658	0.426171	0.549249	1.12E-18	0.156871	0.156871	Tumor up vs Normal	91.7804	91.7804	1.12215	18.2948	0.22368	15.7503	0.19257	0.516844	-0.0918861	0	0.135022	0	-0.129969	0	0	0	3.0077	7.66E-20	0.303461	0.311853	1
cg10162691	Island	RND2	9.93E-19	0.000111011	9.54E-05	0.00505726	0.11974	0.261466	9.93E-19	0.180536	0.180536	Tumor up vs Normal	92.0959	92.0959	1.48625	15.4346	0.249085	15.7399	0.254011	0.225816	-0.105901	0	0.148543	0	-0.149271	0	0	0	3.96996	1.81E-19	0.298522	0.306973	1
cg25489866	N_Shore	FAM81A	2.81E-12	3.32E-05	9.72E-05	0.00512743	0.125942	0.220524	2.81E-12	0.131381	0.131381	Tumor up vs Normal	54.1183	54.1183	0.787104	17.8791	0.260037	15.7018	0.228369	0.185416	-0.0606135	0	0.146283	0	-0.141536	0	0	0	3.57786	1.16E-13	0.217038	0.226472	1
cg04599403	Island		3.80E-23	2.73E-06	9.81E-05	0.00516482	0.2145	0.359732	3.80E-23	0.178689	0.178689	Tumor up vs Normal	120.962	120.962	1.456	23.0601	0.27757	15.6828	0.188771	0.325566	-0.114349	0	0.14236	0	-0.128681	0	0	0	2.96105	4.93E-25	0.368442	0.376051	1
cg15248935		DNAJB6	3.95E-28	7.62E-05	0.000100807	0.00526104	0.368552	0.239809	3.95E-28	-0.154051	-0.154051	Tumor down vs Normal	156.583	156.583	1.08216	16.1929	0.11191	15.6285	0.10801	0.263379	0.105382	0	-0.0982082	0	0.0973372	0	0	0	1.70012	2.34E-29	0.417836	0.42485	1
cg26961808	Island	FLNC;FLNC	2.21E-20	0.00029461	0.000101707	0.00529447	0.0987317	0.249796	2.21E-20	0.189498	0.189498	Tumor up vs Normal	102.612	102.612	1.63748	13.4877	0.215235	15.6106	0.249113	0.215568	-0.115586	0	0.142615	0	-0.147824	0	0	0	3.92565	7.21E-21	0.316826	0.325057	1
cg06641285	Island	TIMP2	2.34E-23	0.000260042	0.000101721	0.00529463	0.177433	0.358678	2.34E-23	0.222578	0.222578	Tumor up vs Normal	122.405	122.405	2.25906	13.735	0.253488	15.6103	0.288098	0.321708	-0.143092	0	0.154044	0	-0.158971	0	0	0	4.54007	5.43E-24	0.35591	0.36367	1
cg13794807		FHDC1	3.53E-21	0.00119276	0.000102801	0.00533545	0.403373	0.52723	3.53E-21	0.154386	0.154386	Tumor up vs Normal	107.804	107.804	1.08688	10.7511	0.108392	15.5891	0.157169	0.501439	-0.0956773	0	0.107463	0	-0.117417	0	0	0	2.48016	2.68E-21	0.322338	0.330503	1
cg03448766	Island	SCARF2;SCARF2	4.21E-13	6.02E-05	0.000105841	0.00544813	0.145401	0.25205	4.21E-13	0.145588	0.145588	Tumor up vs Normal	58.7049	58.7049	0.966527	16.6678	0.274421	15.5305	0.255697	0.21546	-0.0707052	0	0.152458	0	-0.149765	0	0	0	4.05018	3.25E-14	0.225205	0.23454	1
cg24119079	Island	ZNF583;ZNF583;ZNF583	1.57E-16	0.000240061	0.000105989	0.00545307	0.108552	0.252479	1.57E-16	0.18719	0.18719	Tumor up vs Normal	78.6063	78.6063	1.59782	13.8937	0.282417	15.5277	0.31563	0.213624	-0.103993	0	0.161895	0	-0.166394	0	0	0	5.00041	4.73E-17	0.265736	0.274582	1
cg22524657	Island		5.52E-10	4.89E-06	0.000107466	0.00551094	0.120141	0.20819	5.52E-10	0.128922	0.128922	Tumor up vs Normal	41.7632	41.7632	0.75694	21.8409	0.395856	15.502	0.280966	0.166964	-0.050376	0	0.171777	0	-0.157091	0	0	0	4.44052	2.59E-12	0.197454	0.207162	1
cg24914278	Island	TMEM74;TMEM74	3.54E-17	3.82E-05	0.000108004	0.00553153	0.0991127	0.227992	3.54E-17	0.166358	0.166358	Tumor up vs Normal	82.5226	82.5226	1.26198	17.593	0.269042	15.4898	0.236879	0.192259	-0.0942837	0	0.148886	0	-0.144149	0	0	0	3.76197	2.91E-18	0.282352	0.290999	1
cg20569034	Island	LOC100130776;AGAP2;AGAP2	3.68E-28	5.02E-05	0.000108242	0.00553844	0.512427	0.646267	3.68E-28	0.159982	0.159982	Tumor up vs Normal	156.813	156.813	1.1671	17.0375	0.126803	15.4854	0.115252	0.621545	-0.109708	0	0.103007	0	-0.100548	0	0	0	1.83088	1.64E-29	0.419512	0.426506	1
cg22444124		ITPKB	9.97E-25	5.51E-06	0.000108522	0.00554811	0.207868	0.364758	9.97E-25	0.190896	0.190896	Tumor up vs Normal	131.902	131.902	1.66172	21.5873	0.27196	15.4802	0.195022	0.330528	-0.125499	0	0.142624	0	-0.130795	0	0	0	3.09915	1.75E-26	0.385458	0.392863	1
cg04343891	S_Shore	PRDM8;PRDM8	1.30E-20	0.000306051	0.000109121	0.00557098	0.212945	0.35648	1.30E-20	0.179522	0.179522	Tumor up vs Normal	104.095	104.095	1.4696	13.4123	0.189352	15.4691	0.218391	0.324405	-0.110317	0	0.133644	0	-0.138409	0	0	0	3.473	4.21E-21	0.319837	0.328031	1
cg03780561	Island	GPRC5B	7.72E-16	1.51E-05	0.000109877	0.00559674	0.125666	0.236167	7.72E-16	0.144799	0.144799	Tumor up vs Normal	74.4871	74.4871	0.956084	19.4996	0.250288	15.4553	0.198377	0.202557	-0.0788416	0	0.140044	0	-0.131915	0	0	0	3.15755	2.97E-17	0.268532	0.277345	1
cg04272632	Island	CSMD2	2.11E-18	0.000144699	0.000110662	0.00562714	0.128854	0.264771	2.11E-18	0.173215	0.173215	Tumor up vs Normal	90.0493	90.0493	1.36815	14.9032	0.22643	15.441	0.234601	0.230644	-0.101488	0	0.142194	0	-0.143454	0	0	0	3.73757	4.49E-19	0.29329	0.301804	1
cg11948456	Island	MIR548N	3.16E-14	8.26E-05	0.000110671	0.00562714	0.0506828	0.154889	3.16E-14	0.139549	0.139549	Tumor up vs Normal	65.0912	65.0912	0.888012	16.0289	0.218676	15.4408	0.210653	0.121957	-0.0715816	0	0.137217	0	-0.135935	0	0	0	3.35608	3.64E-15	0.239037	0.248205	1
cg22319784	Island	BTNL9	1.09E-18	0.000241412	0.000110962	0.00563754	0.250106	0.376037	1.09E-18	0.160047	0.160047	Tumor up vs Normal	91.8543	91.8543	1.16804	13.8826	0.176535	15.4355	0.196282	0.345358	-0.0944387	0	0.127829	0	-0.131216	0	0	0	3.1282	3.26E-19	0.295141	0.303633	1
cg08908184	N_Shore	TLX1;TLX1NB	1.51E-18	1.37E-05	0.00011098	0.00563754	0.143071	0.28694	1.51E-18	0.18309	0.18309	Tumor up vs Normal	90.9496	90.9496	1.52861	19.7037	0.331163	15.4352	0.259423	0.248385	-0.107664	0	0.160645	0	-0.150852	0	0	0	4.13457	6.19E-20	0.30468	0.313057	1
cg07068756	Island	UCHL1;UCHL1	1.25E-24	0.000136286	0.000111095	0.00564162	0.113599	0.321253	1.25E-24	0.252722	0.252722	Tumor up vs Normal	131.224	131.224	2.9124	15.0231	0.333425	15.4331	0.342525	0.27993	-0.166053	0	0.172179	0	-0.173338	0	0	0	5.45975	1.61E-25	0.374192	0.381732	1
cg11610754	Island	TMEM59L	2.13E-19	0.000313965	0.000113025	0.00571272	0.088453	0.241064	2.13E-19	0.192672	0.192672	Tumor up vs Normal	96.3124	96.3124	1.69279	13.3617	0.234846	15.3985	0.270645	0.205351	-0.115632	0	0.148805	0	-0.15408	0	0	0	4.3237	7.41E-20	0.303652	0.312041	1
cg07499241	S_Shore	MIAT	2.19E-13	0.000176893	0.000114417	0.00576151	0.124512	0.243742	2.19E-13	0.161682	0.161682	Tumor up vs Normal	60.2998	60.2998	1.19204	14.5017	0.286677	15.374	0.30392	0.20512	-0.0800434	0	0.160928	0	-0.163278	0	0	0	4.86305	4.01E-14	0.223864	0.233216	1
cg16038120	Island	FOXG1	3.89E-20	0.000327529	0.000114743	0.00577495	0.266031	0.419496	3.89E-20	0.192506	0.192506	Tumor up vs Normal	101.031	101.031	1.68988	13.2781	0.222094	15.3682	0.257054	0.384727	-0.117425	0	0.14487	0	-0.150162	0	0	0	4.11467	1.33E-20	0.313385	0.321658	1
cg23540518	Island	TRIM17;TRIM17;TRIM17;TRIM17;TRIM17;TRIM17;TRIM17;TRIM17	1.49E-13	0.000304089	0.000117497	0.0058619	0.174584	0.281289	1.49E-13	0.144211	0.144211	Tumor up vs Normal	61.2469	61.2469	0.948337	13.425	0.20787	15.3206	0.237222	0.247775	-0.0720847	0	0.139644	0	-0.144253	0	0	0	3.80903	4.19E-14	0.223585	0.23294	1
cg05636175	Island	TNFRSF10C	8.08E-15	3.99E-05	0.000118778	0.0059094	0.207299	0.314396	8.08E-15	0.141623	0.141623	Tumor up vs Normal	68.5442	68.5442	0.913442	17.5076	0.233312	15.3009	0.203904	0.280891	-0.0747108	0	0.138488	0	-0.133825	0	0	0	3.26495	5.62E-16	0.251532	0.260586	1
cg00615485		CHN2;CHN2;CHN2	8.32E-28	5.17E-05	0.000120616	0.00597757	0.370152	0.531449	8.32E-28	0.192857	0.192857	Tumor up vs Normal	154.165	154.165	1.69605	16.9798	0.186802	15.268	0.167971	0.501522	-0.132165	0	0.124697	0	-0.121385	0	0	0	2.70637	3.76E-29	0.415563	0.422604	1
cg24361162	Island		1.55E-30	0.000552993	0.000121259	0.00600334	0.260523	0.430377	1.55E-30	0.200664	0.200664	Tumor up vs Normal	175.011	175.011	1.83612	12.2472	0.128491	15.2574	0.160072	0.403418	-0.141415	0	0.112331	0	-0.118497	0	0	0	2.5809	1.65E-31	0.440918	0.447654	1
cg07285764	Island	GRASP	7.09E-23	0.000500607	0.000123545	0.00608546	0.621382	0.755112	7.09E-23	0.164262	0.164262	Tumor up vs Normal	119.122	119.122	1.23037	12.4424	0.128514	15.2199	0.157202	0.72828	-0.105547	0	0.111802	0	-0.117429	0	0	0	2.54086	2.43E-23	0.34796	0.355816	1
cg15108590	Island	CBS	2.12E-32	0.00289086	0.000124039	0.00610299	0.227146	0.401083	2.12E-32	0.203955	0.203955	Tumor up vs Normal	189.887	189.887	1.89685	9.05581	0.0904621	15.2119	0.151958	0.376539	-0.146228	0	0.102267	0	-0.115454	0	0	0	2.45739	3.56E-33	0.458173	0.464701	1
cg24192660	Island	ANO8	1.94E-19	0.00162595	0.000124261	0.0061127	0.186288	0.34044	1.94E-19	0.194234	0.194234	Tumor up vs Normal	96.5699	96.5699	1.72034	10.1542	0.180892	15.2083	0.270927	0.306825	-0.117153	0	0.140064	0	-0.154161	0	0	0	4.38235	1.96E-19	0.298061	0.306518	1
cg25637655	S_Shore	HLA-A	1.27E-12	0.017815	0.000125586	0.00615979	0.229498	0.331969	1.27E-12	0.140512	0.140512	Tumor up vs Normal	56.0279	56.0279	0.900307	5.69047	0.0914396	15.187	0.244038	0.303665	-0.0673564	0	0.117936	0	-0.146311	0	0	0	3.95295	6.29E-12	0.190819	0.200568	1
cg10932018	Island		4.46E-26	7.04E-05	0.000126072	0.00617923	0.201286	0.432124	4.46E-26	0.278224	0.278224	Tumor up vs Normal	141.497	141.497	3.52984	16.3534	0.407959	15.1793	0.378668	0.387553	-0.187097	0	0.185713	0	-0.182254	0	0	0	6.1368	3.03E-27	0.394212	0.401511	1
cg09159050	N_Shore	MIB2;MIB2;MIB2;MIB2;MIB2;MIB2	1.20E-20	7.97E-05	0.000127095	0.00621494	0.926629	0.793892	1.20E-20	-0.165527	-0.165527	Tumor down vs Normal	104.423	104.423	1.23324	16.1031	0.190179	15.1651	0.179101	0.824631	0.102447	0	-0.128082	0	0.12616	0	0	0	2.89347	9.97E-22	0.328905	0.337023	1
cg25078444	Island	FOXG1	3.83E-19	0.000189183	0.000127707	0.00623924	0.229912	0.383679	3.83E-19	0.194153	0.194153	Tumor up vs Normal	94.6948	94.6948	1.71891	14.3677	0.260805	15.1534	0.275067	0.346888	-0.116486	0	0.153294	0	-0.155334	0	0	0	4.46543	9.25E-20	0.302385	0.31079	1
cg15387132	Island	HIST1H2BB;HIST1H3C	8.94E-17	0.00012575	0.000128569	0.00627262	0.109715	0.252908	8.94E-17	0.185027	0.185027	Tumor up vs Normal	80.0827	80.0827	1.56111	15.1844	0.296	15.14	0.295134	0.214263	-0.104576	0	0.161018	0	-0.1609	0	0	0	4.79546	1.65E-17	0.272066	0.280836	1
cg14998335	Island	SCARF2;SCARF2	1.69E-15	6.13E-05	0.000128822	0.00628358	0.128198	0.236864	1.69E-15	0.142538	0.142538	Tumor up vs Normal	72.4749	72.4749	0.926458	16.6323	0.212613	15.136	0.193486	0.204843	-0.0773988	0	0.133422	0	-0.130278	0	0	0	3.14466	1.74E-16	0.257828	0.266769	1
cg01940181		PRDM16;PRDM16	5.74E-15	0.000743282	0.000129239	0.00629892	0.332536	0.444883	5.74E-15	0.148382	0.148382	Tumor up vs Normal	69.3686	69.3686	1.00398	11.6691	0.168889	15.1295	0.218971	0.413646	-0.0790851	0	0.130155	0	-0.138593	0	0	0	3.56038	3.53E-15	0.239241	0.248407	1
cg00852622	Island	KCND3;KCND3;KCND3;KCND3	3.01E-15	2.92E-05	0.00012972	0.00631452	0.171752	0.29238	3.01E-15	0.158714	0.158714	Tumor up vs Normal	71.0109	71.0109	1.14867	18.1407	0.293444	15.1221	0.244615	0.255549	-0.0854724	0	0.153461	0	-0.146484	0	0	0	3.9793	1.75E-16	0.257791	0.266733	1
cg21952901	Island	MAP1B	6.88E-13	0.000125144	0.000133089	0.00643052	0.0807824	0.190324	6.88E-13	0.149279	0.149279	Tumor up vs Normal	57.5117	57.5117	1.01615	15.1941	0.268459	15.0707	0.266279	0.15357	-0.0728622	0	0.153145	0	-0.152833	0	0	0	4.34649	8.93E-14	0.218728	0.228141	1
cg02221866	Island	HIST1H2BB;HIST1H3C	3.20E-17	0.000222555	0.0001355	0.00651763	0.134607	0.284118	3.20E-17	0.192075	0.192075	Tumor up vs Normal	82.7856	82.7856	1.68231	14.0442	0.285397	15.0347	0.305525	0.245486	-0.110221	0	0.160966	0	-0.163708	0	0	0	4.99903	8.81E-18	0.275803	0.284528	1
cg04660422	N_Shore	MSX1	2.01E-32	0.00284134	0.000136138	0.00654318	0.368779	0.525362	2.01E-32	0.183395	0.183395	Tumor up vs Normal	190.08	190.08	1.53371	9.08858	0.0733332	15.0253	0.121235	0.503362	-0.131833	0	0.0916644	0	-0.103124	0	0	0	1.98491	3.14E-33	0.458733	0.465254	1
cg01577083			9.25E-21	0.000272249	0.000136286	0.00654889	0.663367	0.540809	9.25E-21	-0.152555	-0.152555	Tumor down vs Normal	105.067	105.067	1.06125	13.6441	0.137815	15.0231	0.151745	0.567847	0.0948686	0	-0.112662	0	0.115373	0	0	0	2.48479	2.54E-21	0.322649	0.33081	1
cg12825804	Island	VASH1	1.27E-13	0.000870046	0.000136298	0.00654889	0.1531	0.266529	1.27E-13	0.152573	0.152573	Tumor up vs Normal	61.6631	61.6631	1.06015	11.3637	0.195372	15.0249	0.258317	0.232734	-0.0772598	0	0.140811	0	-0.150626	0	0	0	4.21218	8.10E-14	0.220142	0.229575	1
cg11219917	Island	CPLX1	9.73E-20	8.91E-05	0.000137074	0.00657642	0.221133	0.341463	9.73E-20	0.150983	0.150983	Tumor up vs Normal	98.4771	98.4771	1.03949	15.8762	0.167584	15.0116	0.158457	0.312766	-0.0920344	0	0.119571	0	-0.117897	0	0	0	2.59669	1.34E-20	0.313329	0.321603	1
cg13025668	Island	POMC;POMC	1.76E-16	0.000263276	0.000137885	0.00660097	0.183213	0.297935	1.76E-16	0.148507	0.148507	Tumor up vs Normal	78.3571	78.3571	1.00439	13.7122	0.175764	15.0017	0.192294	0.26743	-0.0835269	0	0.127104	0	-0.129959	0	0	0	3.14043	5.69E-17	0.265547	0.274431	1
cg13338783	Island	PNMAL2	5.29E-21	7.83E-05	0.000138266	0.00661273	0.115288	0.244237	5.29E-21	0.16018	0.16018	Tumor up vs Normal	106.651	106.651	1.16999	16.1384	0.177042	14.9942	0.16449	0.214868	-0.100119	0	0.12237	0	-0.120121	0	0	0	2.69868	6.23E-22	0.330401	0.338469	1
cg10279487	Island	SOCS3	9.96E-22	2.39E-07	0.000138442	0.00662046	0.0666723	0.232299	9.96E-22	0.204664	0.204664	Tumor up vs Normal	111.427	111.427	1.91006	28.2475	0.484216	14.9917	0.256986	0.189551	-0.129593	0	0.178118	0	-0.150142	0	0	0	4.21691	2.35E-24	0.360322	0.368029	1
cg19254906	S_Shore		5.30E-22	9.48E-05	0.000140564	0.006689	0.22001	0.362783	5.30E-22	0.176046	0.176046	Tumor up vs Normal	113.252	113.252	1.41325	15.7526	0.196574	14.9612	0.186698	0.331669	-0.11206	0	0.129643	0	-0.127973	0	0	0	3.06978	6.51E-23	0.342675	0.350595	1
cg08838671	Island		1.07E-15	0.000189723	0.000141876	0.00672767	0.0925688	0.202909	1.07E-15	0.144091	0.144091	Tumor up vs Normal	73.6437	73.6437	0.946757	14.362	0.184637	14.9426	0.192101	0.17206	-0.0791854	0	0.128538	0	-0.129811	0	0	0	3.16255	2.51E-16	0.255592	0.264561	1
cg24064055	Island		2.57E-17	5.14E-05	0.000142115	0.00673445	0.0981182	0.216103	2.57E-17	0.151287	0.151287	Tumor up vs Normal	83.3686	83.3686	1.04368	16.9899	0.212695	14.9393	0.187023	0.184342	-0.0872451	0	0.132338	0	-0.128084	0	0	0	3.07965	2.48E-18	0.283302	0.291937	1
cg08980711	N_Shore	SLIT1	6.78E-21	0.00117461	0.000142376	0.00674408	0.238928	0.363119	6.78E-21	0.154321	0.154321	Tumor up vs Normal	105.946	105.946	1.08596	10.7808	0.110504	14.9356	0.153091	0.337398	-0.096379	0	0.107169	0	-0.115884	0	0	0	2.52152	4.69E-21	0.319227	0.327429	1
cg03280624	Island	ZNF583;ZNF583;ZNF583	3.40E-16	0.000340774	0.000142761	0.00675788	0.0555454	0.19793	3.40E-16	0.184813	0.184813	Tumor up vs Normal	76.6011	76.6011	1.5575	13.1998	0.268385	14.9302	0.303569	0.159936	-0.103221	0	0.15831	0	-0.163183	0	0	0	5.00181	1.24E-16	0.259916	0.268832	1
cg03447967	N_Shore		2.40E-19	1.33E-05	0.000144663	0.00682323	0.29814	0.424775	2.40E-19	0.159269	0.159269	Tumor up vs Normal	95.9857	95.9857	1.15672	19.7514	0.238024	14.9037	0.179604	0.392373	-0.0965104	0	0.135007	0	-0.125518	0	0	0	2.96454	8.97E-21	0.315604	0.32385	1
cg04621020	Island	SLCO4C1	5.68E-20	6.29E-05	0.000145379	0.00684834	0.113177	0.255258	5.68E-20	0.177758	0.177758	Tumor up vs Normal	99.9746	99.9746	1.44086	16.5813	0.238974	14.8938	0.214653	0.221417	-0.109148	0	0.141002	0	-0.13722	0	0	0	3.54541	6.02E-21	0.317841	0.326059	1
cg25306087	Island	OTOP2;USH1G	8.12E-16	0.000210129	0.000146432	0.00688593	0.127167	0.239208	8.12E-16	0.14599	0.14599	Tumor up vs Normal	74.3996	74.3996	0.970637	14.1603	0.184739	14.8813	0.194145	0.208253	-0.0806983	0	0.128982	0	-0.130583	0	0	0	3.19634	2.15E-16	0.25743	0.266413	1
cg26668151		DNAJB6	8.24E-19	0.000658182	0.000147365	0.00691441	0.446362	0.331078	8.24E-19	-0.145625	-0.145625	Tumor down vs Normal	92.6048	92.6048	0.967025	11.9065	0.124333	14.8666	0.155245	0.357614	0.0872772	0	-0.110565	0	0.116696	0	0	0	2.56885	4.51E-19	0.293253	0.301768	1
cg14923157		CPAMD8	3.76E-15	0.000297093	0.000147722	0.00692711	0.235379	0.360461	3.76E-15	0.164332	0.164332	Tumor up vs Normal	70.4445	70.4445	1.23143	13.4711	0.235486	14.8618	0.259798	0.325099	-0.0888517	0	0.147343	0	-0.150961	0	0	0	4.30029	1.18E-15	0.246074	0.255157	1
cg05711506	N_Shore	MAPK8IP3;MAPK8IP3	2.02E-13	7.01E-07	0.000148282	0.00694424	0.81762	0.715799	2.02E-13	-0.137164	-0.137164	Tumor down vs Normal	60.4964	60.4964	0.857918	25.9405	0.367871	14.8542	0.210653	0.753668	0.0691967	0	-0.157786	0	0.135935	0	0	0	3.4886	5.22E-16	0.251098	0.260121	1
cg26411015	S_Shore	HDGFRP3	5.53E-17	6.17E-05	0.000148408	0.006946	0.138913	0.269158	5.53E-17	0.167453	0.167453	Tumor up vs Normal	81.3415	81.3415	1.27865	16.6209	0.261273	14.8525	0.233475	0.233818	-0.0958986	0	0.147249	0	-0.143109	0	0	0	3.86701	5.99E-18	0.278094	0.286792	1
cg04377289			1.56E-16	6.31E-06	0.000148815	0.00695828	0.157616	0.271152	1.56E-16	0.146681	0.146681	Tumor up vs Normal	78.6272	78.6272	0.981104	21.3065	0.265861	14.8471	0.18526	0.237529	-0.0829419	0	0.140096	0	-0.127479	0	0	0	3.06957	3.18E-18	0.281843	0.290495	1
cg08372619	Island	TMEM74	1.06E-16	5.29E-05	0.000149759	0.0069909	0.103804	0.215591	1.06E-16	0.144132	0.144132	Tumor up vs Normal	79.6482	79.6482	0.9473	16.9318	0.201379	14.8344	0.176434	0.184713	-0.0819297	0	0.128657	0	-0.124405	0	0	0	2.92581	1.01E-17	0.274969	0.283705	1
cg04319276	Island		2.86E-26	0.000425813	0.000149936	0.0069965	0.224423	0.384611	2.86E-26	0.192424	0.192424	Tumor up vs Normal	142.897	142.897	1.68844	12.7605	0.150774	14.832	0.175251	0.355932	-0.13043	0	0.119496	0	-0.123988	0	0	0	2.90667	5.04E-27	0.391678	0.399007	1
cg26855801	Island		1.94E-24	2.44E-05	0.000150745	0.00702251	0.15616	0.330185	1.94E-24	0.211109	0.211109	Tumor up vs Normal	129.882	129.882	2.03225	18.5124	0.289662	14.8213	0.231907	0.293942	-0.139795	0	0.151015	0	-0.142628	0	0	0	3.84914	7.68E-26	0.377972	0.385466	1
cg05347878	Island	NCRNA00092	3.43E-13	5.80E-06	0.000150754	0.00702251	0.124624	0.224915	3.43E-13	0.135561	0.135561	Tumor up vs Normal	59.2035	59.2035	0.83798	21.4799	0.304031	14.8212	0.209782	0.189039	-0.067734	0	0.149481	0	-0.135654	0	0	0	3.48194	4.39E-15	0.237867	0.247049	1
cg04255230	Island	LBX2	1.10E-12	2.61E-05	0.000153024	0.00710441	0.461018	0.565964	1.10E-12	0.143051	0.143051	Tumor up vs Normal	56.3676	56.3676	0.933133	18.374	0.304171	14.7913	0.244861	0.528775	-0.0697719	0	0.154951	0	-0.146557	0	0	0	4.07239	4.12E-14	0.223685	0.233039	1
cg04865110	Island	JAKMIP1;JAKMIP1	2.27E-16	0.00187384	0.000155026	0.00718021	0.165963	0.316778	2.27E-16	0.195039	0.195039	Tumor up vs Normal	77.6563	77.6563	1.73464	9.88213	0.220741	14.7653	0.329817	0.279669	-0.109993	0	0.154622	0	-0.170092	0	0	0	5.49499	2.71E-16	0.255135	0.264109	1
cg18328894	Island	CPLX2	1.26E-15	0.000526763	0.000158202	0.00728715	0.139835	0.26277	1.26E-15	0.160316	0.160316	Tumor up vs Normal	73.2307	73.2307	1.17198	12.3425	0.197528	14.7247	0.235654	0.229721	-0.0884286	0	0.137704	0	-0.143776	0	0	0	3.93698	6.05E-16	0.250198	0.259231	1
cg02415779	N_Shelf		6.37E-18	0.0054575	0.000159412	0.0073295	0.568147	0.687229	6.37E-18	0.151397	0.151397	Tumor up vs Normal	87.139	87.139	1.04387	7.86043	0.0941625	14.7114	0.176232	0.661387	-0.0891901	0	0.107678	0	-0.124413	0	0	0	2.93493	1.56E-17	0.273337	0.282128	1
cg25385529	Island	MPPED2	1.35E-16	6.76E-05	0.000160888	0.00737641	0.0969455	0.221114	1.35E-16	0.160057	0.160057	Tumor up vs Normal	79.0132	79.0132	1.16819	16.4346	0.242982	14.6911	0.217204	0.187031	-0.0910406	0	0.142013	0	-0.138033	0	0	0	3.63705	1.52E-17	0.272572	0.281336	1
cg01760475	Island		3.05E-18	0.000128327	0.000162192	0.00741939	0.0703736	0.237537	3.05E-18	0.211889	0.211889	Tumor up vs Normal	89.0615	89.0615	2.04729	15.1437	0.348115	14.675	0.337339	0.195925	-0.125878	0	0.173384	0	-0.172021	0	0	0	5.6549	5.41E-19	0.292199	0.300727	1
cg20346189	N_Shore	CITED1;CITED1;CITED1;CITED1	5.01E-18	0.00564242	0.000162462	0.00742895	0.315639	0.462329	5.01E-18	0.18631	0.18631	Tumor up vs Normal	87.7233	87.7233	1.58284	7.79768	0.140698	14.6716	0.264729	0.430711	-0.110117	0	0.131741	0	-0.152387	0	0	0	4.43872	1.18E-17	0.27406	0.282806	1
cg06422467			1.05E-25	0.208782	0.000163332	0.00745623	0.540219	0.405152	1.05E-25	-0.162533	-0.162533	Tumor down vs Normal	138.821	138.821	1.20461	1.58817	0.0137813	14.661	0.12722	0.422001	0.109713	0	-0.0702042	0	0.105639	0	0	0	2.13466	5.97E-25	0.367451	0.375072	1
cg09980176	N_Shore	CCDC151	3.76E-13	0.00112332	0.000164009	0.00747996	0.291653	0.393456	3.76E-13	0.137419	0.137419	Tumor up vs Normal	58.982	58.982	0.86111	10.8671	0.158655	14.6527	0.213922	0.362861	-0.0689261	0	0.127478	0	-0.136986	0	0	0	3.59148	2.63E-13	0.211743	0.22124	1
cg10529387	Island	BOC	9.38E-16	0.000341591	0.000169253	0.00766218	0.108524	0.250314	9.38E-16	0.184362	0.184362	Tumor up vs Normal	73.9876	73.9876	1.54992	13.195	0.276414	14.5898	0.305632	0.21198	-0.102494	0	0.159726	0	-0.163737	0	0	0	5.15329	3.27E-16	0.253972	0.26296	1
cg11133524	Island		8.24E-16	0.000131948	0.00017144	0.00772527	0.0923821	0.212305	8.24E-16	0.155784	0.155784	Tumor up vs Normal	74.3207	74.3207	1.10664	15.0879	0.224661	14.5642	0.216863	0.178909	-0.0868215	0	0.139153	0	-0.137924	0	0	0	3.66297	1.45E-16	0.258967	0.267896	1
cg05842348	S_Shore	PAX9	1.82E-27	4.75E-05	0.000171683	0.00773262	0.21182	0.407805	1.82E-27	0.233632	0.233632	Tumor up vs Normal	151.635	151.635	2.48903	17.1483	0.281484	14.5614	0.23902	0.371573	-0.161233	0	0.150967	0	-0.144799	0	0	0	4.03801	6.87E-29	0.412679	0.419755	1
cg07701237	Island	HIST1H2BB;HIST1H3C	2.13E-15	0.000276795	0.000173709	0.00780578	0.102572	0.227388	2.13E-15	0.162911	0.162911	Tumor up vs Normal	71.8933	71.8933	1.21022	13.6112	0.229125	14.5379	0.244725	0.192794	-0.0896524	0	0.144143	0	-0.146517	0	0	0	4.14105	6.26E-16	0.249981	0.259018	1
cg26437112	Island		9.41E-11	0.000100376	0.000174549	0.00783481	0.152262	0.243352	9.41E-11	0.128772	0.128772	Tumor up vs Normal	45.8619	45.8619	0.745433	15.6414	0.254233	14.532	0.236202	0.207907	-0.0562854	0	0.14769	0	-0.144974	0	0	0	3.96595	5.21E-12	0.193484	0.20328	1
cg22411784	Island	ZNF773	2.72E-19	2.46E-05	0.000180193	0.00802509	0.107197	0.245288	2.72E-19	0.173097	0.173097	Tumor up vs Normal	95.6371	95.6371	1.36629	18.4918	0.264177	14.4648	0.206647	0.210864	-0.105779	0	0.143432	0	-0.134636	0	0	0	3.5144	1.46E-20	0.312879	0.321158	1
cg15032098	N_Shore	UCHL1	1.59E-23	0.00042473	0.000181259	0.00805451	0.250129	0.379843	1.59E-23	0.157773	0.157773	Tumor up vs Normal	123.559	123.559	1.13509	12.7655	0.117272	14.4531	0.132775	0.354721	-0.103812	0	0.104673	0	-0.107921	0	0	0	2.25991	3.84E-24	0.357733	0.365471	1
cg15734553	S_Shore		5.41E-17	3.99E-05	0.000181575	0.00806383	0.114908	0.232215	5.41E-17	0.150218	0.150218	Tumor up vs Normal	81.4025	81.4025	1.02898	17.5037	0.221258	14.4496	0.182653	0.200308	-0.0869286	0	0.132947	0	-0.126579	0	0	0	3.10961	4.10E-18	0.280331	0.289002	1
cg15691862	Island	FOXD2;FOXD2	1.98E-16	0.00614845	0.000182074	0.00808071	0.41858	0.531556	1.98E-16	0.145262	0.145262	Tumor up vs Normal	78.0603	78.0603	0.960979	7.63821	0.0940319	14.4459	0.17784	0.505444	-0.082772	0	0.107929	0	-0.12498	0	0	0	3.01613	5.12E-16	0.252103	0.26115	1
cg19756790	Island		1.76E-20	5.23E-05	0.000182811	0.00810082	0.106564	0.247272	1.76E-20	0.174672	0.174672	Tumor up vs Normal	103.247	103.247	1.39126	16.9546	0.228465	14.436	0.194528	0.214608	-0.109357	0	0.136097	0	-0.130629	0	0	0	3.31488	1.49E-21	0.325607	0.333732	1
cg08377398	Island	JAKMIP1;JAKMIP1	1.31E-14	0.00265046	0.000183409	0.0081251	0.157443	0.300896	1.31E-14	0.188955	0.188955	Tumor up vs Normal	67.2877	67.2877	1.6281	9.22063	0.223103	14.4295	0.349138	0.263109	-0.101453	0	0.157449	0	-0.175003	0	0	0	5.95223	1.89E-14	0.228641	0.237935	1
cg17284531		VAV1	5.74E-25	0.0029175	0.000184623	0.00816322	0.384324	0.52606	5.74E-25	0.170936	0.170936	Tumor up vs Normal	133.588	133.588	1.3324	9.03841	0.0901481	14.4164	0.143787	0.501912	-0.114783	0	0.100616	0	-0.112307	0	0	0	2.45358	3.53E-25	0.370164	0.377752	1
cg02561912	N_Shore	NFATC2;NFATC2;NFATC2	1.37E-28	4.52E-05	0.000185863	0.0082009	0.176026	0.356277	1.37E-28	0.213567	0.213567	Tumor up vs Normal	160.038	160.038	2.07986	17.2531	0.224222	14.403	0.187182	0.324071	-0.149498	0	0.134192	0	-0.128139	0	0	0	3.19703	4.02E-30	0.426145	0.433059	1
cg05939970	Island		2.38E-15	0.0056484	0.000186001	0.00820474	0.221607	0.332571	2.38E-15	0.144711	0.144711	Tumor up vs Normal	71.6032	71.6032	0.954928	7.7957	0.103967	14.4015	0.192065	0.305535	-0.0798119	0	0.112649	0	-0.129799	0	0	0	3.28075	5.95E-15	0.235964	0.245169	1
cg00803088	Island	RET;RET	1.83E-27	0.00428994	0.000186751	0.00823172	0.124092	0.349194	1.83E-27	0.268047	0.268047	Tumor up vs Normal	151.621	151.621	3.27633	8.31067	0.179582	14.3935	0.311024	0.314312	-0.18546	0	0.145343	0	-0.165175	0	0	0	5.31573	8.66E-28	0.400379	0.407604	1
cg21689228	N_Shore	MSX1	2.69E-30	0.000122462	0.000189089	0.00830551	0.345885	0.486458	2.69E-30	0.16534	0.16534	Tumor up vs Normal	173.15	173.15	1.24658	15.2376	0.109701	14.3687	0.103446	0.463255	-0.11771	0	0.0966776	0	-0.0952587	0	0	0	1.77105	1.01E-31	0.443144	0.449853	1
cg02293118	Island	CAMK2B;CAMK2B;CAMK2B;CAMK2B;CAMK2B;CAMK2B;CAMK2B;CAMK2B	7.26E-20	0.0272389	0.00018942	0.0083155	0.166707	0.301333	7.26E-20	0.167819	0.167819	Tumor up vs Normal	99.2908	99.2908	1.28425	4.93434	0.0638219	14.3652	0.185803	0.277035	-0.103987	0	0.101244	0	-0.127666	0	0	0	3.18182	3.72E-19	0.294375	0.302876	1
cg09121695	Island	GPR124	2.38E-25	5.56E-05	0.000191724	0.00838407	0.216148	0.368459	2.38E-25	0.183215	0.183215	Tumor up vs Normal	136.298	136.298	1.53069	16.8294	0.189003	14.3411	0.161058	0.338744	-0.123785	0	0.12381	0	-0.118861	0	0	0	2.7627	1.26E-26	0.387116	0.394501	1
cg08407114	Island		4.56E-18	0.000382634	0.000192326	0.00840554	0.120594	0.269529	4.56E-18	0.188503	0.188503	Tumor up vs Normal	87.9756	87.9756	1.62032	12.9711	0.238899	14.3349	0.264017	0.233896	-0.112412	0	0.148472	0	-0.152182	0	0	0	4.53078	1.66E-18	0.285671	0.294277	1
cg18039133	Island	BMP2	4.23E-25	1.13E-05	0.000195564	0.00850757	0.201717	0.338829	4.23E-25	0.165104	0.165104	Tumor up vs Normal	134.528	134.528	1.24303	20.0895	0.185626	14.3016	0.132146	0.310596	-0.111272	0	0.117635	0	-0.107665	0	0	0	2.27303	8.57E-27	0.389037	0.396398	1
cg13459498	Island	TOX2;TOX2;TOX2;TOX2;TOX2	7.37E-24	1.43E-05	0.000196193	0.00852574	0.159227	0.322524	7.37E-24	0.197997	0.197997	Tumor up vs Normal	125.852	125.852	1.78765	19.6109	0.278562	14.2952	0.203055	0.287751	-0.131267	0	0.144889	0	-0.133461	0	0	0	3.49429	1.97E-25	0.373171	0.380724	1
cg12630714	Island		1.40E-21	0.000384495	0.000196816	0.00854367	0.106469	0.253963	1.40E-21	0.181428	0.181428	Tumor up vs Normal	110.443	110.443	1.50098	12.9615	0.176154	14.2889	0.194194	0.223384	-0.11617	0	0.127411	0	-0.130516	0	0	0	3.34327	3.90E-22	0.332967	0.341003	1
cg06779449	Island	TOX2;TOX2;TOX2	2.03E-22	5.49E-05	0.000197171	0.00855468	0.16611	0.316138	2.03E-22	0.183176	0.183176	Tumor up vs Normal	116.141	116.141	1.52808	16.8605	0.221837	14.2871	0.187977	0.283709	-0.11893	0	0.134039	0	-0.128492	0	0	0	3.2235	1.46E-23	0.351801	0.359642	1
cg04518342	Island	PDLIM4;PDLIM4	6.06E-13	1.36E-05	0.000198611	0.00860464	0.331762	0.459638	6.06E-13	0.172419	0.172419	Tumor up vs Normal	57.8201	57.8201	1.35561	19.7133	0.462183	14.2708	0.334583	0.414918	-0.0867606	0	0.186334	0	-0.171317	0	0	0	5.76754	1.42E-14	0.230475	0.239746	1
cg09052083	Island	XKR6	4.89E-21	0.00015423	0.000200604	0.00866393	0.128518	0.306002	4.89E-21	0.219084	0.219084	Tumor up vs Normal	106.876	106.876	2.18871	14.7756	0.302587	14.2509	0.291843	0.267252	-0.139084	0	0.16146	0	-0.160001	0	0	0	5.03781	7.84E-22	0.329138	0.33722	1
cg23482397	Island	TCF4;TCF4	2.38E-16	0.000258132	0.000201893	0.00871033	0.0845171	0.230601	2.38E-16	0.187973	0.187973	Tumor up vs Normal	77.5287	77.5287	1.61122	13.7497	0.285748	14.2382	0.2959	0.19227	-0.107418	0	0.159715	0	-0.161109	0	0	0	5.11242	6.65E-17	0.263678	0.272549	1
cg12124922	Island	CD1D	1.23E-15	0.000200865	0.00020434	0.00879531	0.0963227	0.224529	1.23E-15	0.166288	0.166288	Tumor up vs Normal	73.2853	73.2853	1.26092	14.2483	0.245152	14.2142	0.244565	0.189356	-0.0930542	0	0.146556	0	-0.146469	0	0	0	4.2326	2.83E-16	0.25487	0.263848	1
cg07702853	N_Shore	C1orf51	3.57E-16	2.42E-05	0.000205562	0.00883605	0.130535	0.278756	3.57E-16	0.191028	0.191028	Tumor up vs Normal	76.4764	76.4764	1.66402	18.5309	0.403207	14.2023	0.309022	0.236431	-0.108707	0	0.176355	0	-0.164643	0	0	0	5.35262	1.79E-17	0.271586	0.280362	1
cg23928165	Island	PNMAL2;PNMAL2	3.90E-21	0.000169777	0.000207074	0.00888568	0.0433037	0.18221	3.90E-21	0.171256	0.171256	Tumor up vs Normal	107.519	107.519	1.33738	14.5837	0.181401	14.1877	0.176475	0.152143	-0.109046	0	0.125282	0	-0.12442	0	0	0	3.0599	6.53E-22	0.330146	0.338217	1
cg03100044		CHN2;CHN2	6.02E-19	2.17E-05	0.000207142	0.00888753	0.405651	0.52107	6.02E-19	0.144743	0.144743	Tumor up vs Normal	93.4625	93.4625	0.955347	18.7533	0.191691	14.1871	0.145016	0.491975	-0.0883502	0	0.121229	0	-0.112786	0	0	0	2.51454	2.85E-20	0.309089	0.317413	1
cg27064337			8.80E-41	0.135486	0.000208288	0.00892045	0.398589	0.244297	8.80E-41	-0.17545	-0.17545	Tumor down vs Normal	263.589	263.589	1.40369	2.24319	0.0119457	14.1761	0.0754919	0.257947	0.134762	0	-0.0568735	0	0.0813763	0	0	0	1.31003	6.16E-42	0.540435	0.545972	1
cg22491548	N_Shore	PRRT4	6.94E-15	0.000224433	0.000210222	0.00897082	0.211702	0.32007	6.94E-15	0.141792	0.141792	Tumor up vs Normal	68.8921	68.8921	0.916791	14.0275	0.186673	14.1577	0.188405	0.289287	-0.0775141	0	0.12826	0	-0.128556	0	0	0	3.27368	1.66E-15	0.243941	0.25305	1
cg17358883	N_Shore	PITX2;PITX2	1.49E-26	0.000124614	0.000211033	0.00899674	0.283312	0.416433	1.49E-26	0.158946	0.158946	Tumor up vs Normal	144.939	144.939	1.15203	15.2026	0.120836	14.15	0.11247	0.392159	-0.109283	0	0.101141	0	-0.0993266	0	0	0	1.9553	1.02E-27	0.399563	0.406798	1
cg03091337	Island	ZNF528;ZNF528	3.46E-21	0.000121768	0.000211315	0.00900163	0.129905	0.305581	3.46E-21	0.216439	0.216439	Tumor up vs Normal	107.857	107.857	2.13616	15.249	0.302013	14.1473	0.280195	0.267237	-0.138051	0	0.15977	0	-0.156775	0	0	0	4.87215	4.60E-22	0.332061	0.340108	1
cg12999453	Island	TBX2	1.72E-15	0.318338	0.000217898	0.00920206	0.339278	0.450897	1.72E-15	0.14483	0.14483	Tumor up vs Normal	72.4381	72.4381	0.95649	0.999814	0.0132018	14.0863	0.185999	0.431486	-0.0809633	0	0.0808815	0	-0.127733	0	0	0	3.24824	5.35E-14	0.222016	0.231389	1
cg21748418	Island	ZNF331	3.62E-20	0.000114263	0.000218195	0.00920632	0.193823	0.334557	3.62E-20	0.1746	0.1746	Tumor up vs Normal	101.226	101.226	1.39012	15.3767	0.211166	14.0836	0.193409	0.302595	-0.109474	0	0.133176	0	-0.130252	0	0	0	3.37829	4.95E-21	0.318928	0.327134	1
cg16307705	Island		1.59E-12	3.20E-05	0.000219815	0.00925654	0.148788	0.248314	1.59E-12	0.134833	0.134833	Tumor up vs Normal	55.4799	55.4799	0.829008	17.9528	0.26826	14.0689	0.210224	0.21361	-0.0669349	0	0.144598	0	-0.135797	0	0	0	3.67585	6.73E-14	0.220543	0.229934	1
cg04369341	Island	TOX2;TOX2;TOX2	2.82E-20	6.44E-05	0.000221241	0.00930124	0.208637	0.326678	2.82E-20	0.14629	0.14629	Tumor up vs Normal	101.931	101.931	0.975879	16.5325	0.158281	14.056	0.134571	0.299501	-0.091966	0	0.11324	0	-0.108649	0	0	0	2.35519	2.59E-21	0.322542	0.330705	1
cg19524676	Island	BASP1;LOC285696	2.74E-15	0.000235728	0.000225467	0.00943457	0.124841	0.234818	2.74E-15	0.14295	0.14295	Tumor up vs Normal	71.2445	71.2445	0.93182	13.9299	0.182192	14.0184	0.183349	0.204429	-0.0795399	0	0.126619	0	-0.12682	0	0	0	3.21748	6.85E-16	0.249423	0.258466	1
cg25429672	N_Shore	UCP2	1.26E-30	0.00475073	0.000225766	0.00944327	0.382852	0.527241	1.26E-30	0.169244	0.169244	Tumor up vs Normal	175.711	175.711	1.30615	8.11925	0.0603543	14.0158	0.104186	0.507037	-0.121445	0	0.0841801	0	-0.0955986	0	0	0	1.82863	2.83E-31	0.43846	0.445225	1
cg11344005	Island	KLHDC7B	8.53E-47	0.00419373	0.000226441	0.00946417	0.389553	0.56383	8.53E-47	0.195404	0.195404	Tumor up vs Normal	324.096	324.096	1.74112	8.3533	0.044876	14.0098	0.0752643	0.546551	-0.154777	0	0.0719975	0	-0.0812535	0	0	0	1.32157	2.91E-49	0.599495	0.60432	1
cg24384244	Island	ZNF662;ZNF662;ZNF662	6.73E-13	4.11E-05	0.000227164	0.00948294	0.146052	0.269684	6.73E-13	0.166278	0.166278	Tumor up vs Normal	57.5631	57.5631	1.26077	17.446	0.382109	14.0035	0.30671	0.228031	-0.0842655	0	0.173553	0	-0.164026	0	0	0	5.38799	3.65E-14	0.224458	0.233801	1
cg12424694	Island		4.82E-15	0.000203238	0.00022754	0.00949538	0.145169	0.253276	4.82E-15	0.140924	0.140924	Tumor up vs Normal	69.81	69.81	0.905591	14.2249	0.184529	14.0002	0.181614	0.222862	-0.0778145	0	0.126723	0	-0.126218	0	0	0	3.19116	1.07E-15	0.246672	0.255748	1
cg20956278	Island	SLC16A8	1.08E-28	2.05E-05	0.000228315	0.00951755	0.141971	0.28844	1.08E-28	0.173007	0.173007	Tumor up vs Normal	160.81	160.81	1.36488	18.8665	0.16013	13.9934	0.118769	0.26197	-0.121972	0	0.110294	0	-0.10207	0	0	0	2.08793	1.77E-30	0.429992	0.43686	1
cg09757158			8.71E-27	8.86E-05	0.000230042	0.00956853	0.650852	0.517976	8.71E-27	-0.158288	-0.158288	Tumor down vs Normal	146.645	146.645	1.14252	15.8886	0.123788	13.9785	0.108907	0.542209	0.109418	0	-0.100973	0	0.0977405	0	0	0	1.91659	4.49E-28	0.403599	0.410784	1
cg25996119	Island	NKX2-1	2.13E-16	4.58E-06	0.000233384	0.00966779	0.221363	0.352366	2.13E-16	0.167988	0.167988	Tumor up vs Normal	77.8181	77.8181	1.28684	21.9748	0.363385	13.9498	0.23068	0.313872	-0.0968633	0	0.160394	0	-0.14225	0	0	0	4.06797	3.10E-18	0.281983	0.290634	1
cg01196788	N_Shore		8.72E-21	0.000608221	0.000235525	0.00972962	0.321267	0.453244	8.72E-21	0.162774	0.162774	Tumor up vs Normal	105.233	105.233	1.20819	12.0608	0.138472	13.9316	0.159951	0.425804	-0.103548	0	0.114332	0	-0.118452	0	0	0	2.82436	3.31E-21	0.321175	0.329354	1
cg25362630	Island	TOX2;TOX2;TOX2	2.79E-25	1.39E-05	0.000238781	0.00983014	0.158632	0.287598	2.79E-25	0.154708	0.154708	Tumor up vs Normal	135.802	135.802	1.09141	19.667	0.158059	13.9044	0.111746	0.261587	-0.105204	0	0.108378	0	-0.0990066	0	0	0	1.97705	5.70E-27	0.391073	0.398409	1
cg12276123	Island	KCNJ3;KCNJ3	3.54E-17	7.25E-05	0.000238932	0.00983304	0.143798	0.268499	3.54E-17	0.158541	0.158541	Tumor up vs Normal	82.5201	82.5201	1.14617	16.2939	0.226315	13.9031	0.193108	0.235973	-0.0934655	0	0.135524	0	-0.130151	0	0	0	3.41683	3.85E-18	0.280702	0.289369	1
cg25387636	Island	SLC47A1	4.15E-20	0.00112868	0.000239139	0.00983989	0.18049	0.321768	4.15E-20	0.175081	0.175081	Tumor up vs Normal	100.844	100.844	1.39779	10.8579	0.1505	13.9014	0.192686	0.29238	-0.110077	0	0.122454	0	-0.130009	0	0	0	3.40978	2.52E-20	0.309789	0.318105	1
cg03030717	N_Shore		1.60E-13	0.00246413	0.000241094	0.00989935	0.205319	0.330485	1.60E-13	0.166429	0.166429	Tumor up vs Normal	61.079	61.079	1.26306	9.35928	0.193542	13.8852	0.287134	0.295805	-0.0870768	0	0.144501	0	-0.158705	0	0	0	5.08706	2.00E-13	0.213505	0.222981	1
cg16215203	Island	ADCY4	9.24E-24	0.000223227	0.0002436	0.00997356	0.150984	0.344563	9.24E-24	0.234091	0.234091	Tumor up vs Normal	125.175	125.175	2.49882	14.0382	0.280241	13.8647	0.276777	0.307051	-0.156183	0	0.156302	0	-0.155816	0	0	0	4.91083	1.27E-24	0.363537	0.371205	1
cg12362478			3.59E-30	0.00375446	0.000244601	0.0100028	0.504217	0.36367	3.59E-30	-0.164869	-0.164869	Tumor down vs Normal	172.165	172.165	1.23949	8.56156	0.061638	13.8565	0.0997586	0.383719	0.118096	0	-0.0835384	0	0.0935455	0	0	0	1.77105	7.50E-31	0.433967	0.440787	1
cg23684878	Island		1.20E-18	0.000584207	0.000244863	0.0100101	0.0666296	0.200639	1.20E-18	0.167983	0.167983	Tumor up vs Normal	91.5865	91.5865	1.28676	12.1396	0.170558	13.8544	0.19465	0.170281	-0.102649	0	0.126493	0	-0.13067	0	0	0	3.45622	5.25E-19	0.292377	0.300903	1
cg02781060	Island		9.68E-15	0.000141476	0.000248572	0.0101195	0.135066	0.262907	9.68E-15	0.166976	0.166976	Tumor up vs Normal	68.0517	68.0517	1.27137	14.9483	0.279271	13.8246	0.258277	0.226063	-0.0917167	0	0.153518	0	-0.150519	0	0	0	4.59589	1.60E-15	0.24419	0.253296	1
cg27594157	Island	C19orf26	1.09E-16	0.000893895	0.000251893	0.0102175	0.595484	0.718317	1.09E-16	0.156784	0.156784	Tumor up vs Normal	79.5655	79.5655	1.1209	11.31	0.159333	13.7982	0.194386	0.68846	-0.0914932	0	0.124402	0	-0.130581	0	0	0	3.46559	6.95E-17	0.263412	0.272286	1
cg04681489			7.45E-42	0.530549	0.000252089	0.0102226	0.470885	0.314662	7.45E-42	-0.176864	-0.176864	Tumor down vs Normal	273.887	273.887	1.42641	0.394457	0.00205435	13.7967	0.0718537	0.3258	0.137169	0	-0.0464076	0	0.0793911	0	0	0	1.28118	4.96E-43	0.549789	0.555213	1
cg13869942	N_Shelf	THEM4	2.01E-24	0.0154515	0.000255795	0.0103412	0.520303	0.393754	2.01E-24	-0.152354	-0.152354	Tumor down vs Normal	129.763	129.763	1.05845	5.9469	0.0485077	13.7677	0.112301	0.413492	0.102728	0	-0.0822413	0	0.0992519	0	0	0	2.00658	3.05E-24	0.358946	0.366669	1
cg23191956	Island	FOXG1	1.09E-16	0.00125579	0.000256832	0.0103702	0.244983	0.367392	1.09E-16	0.156185	0.156185	Tumor up vs Normal	79.5567	79.5567	1.11235	10.6517	0.14893	13.7597	0.192387	0.338087	-0.0912311	0	0.122103	0	-0.129908	0	0	0	3.43955	8.80E-17	0.261983	0.270875	1
cg09646197	Island	ZNF467	2.83E-24	0.00192343	0.000261581	0.0105147	0.600394	0.735985	2.83E-24	0.16332	0.16332	Tumor up vs Normal	128.731	128.731	1.21631	9.83213	0.0928983	13.7233	0.129664	0.712355	-0.109995	0	0.0984604	0	-0.106649	0	0	0	2.32432	1.29E-24	0.363447	0.371116	1
cg13516746	S_Shore	C20orf194	4.11E-17	0.000458942	0.000261826	0.0105176	0.195799	0.335458	4.11E-17	0.177357	0.177357	Tumor up vs Normal	82.1234	82.1234	1.43437	12.6131	0.2203	13.7215	0.239659	0.301377	-0.104861	0	0.142002	0	-0.144992	0	0	0	4.29663	1.61E-17	0.272205	0.280974	1
cg01163837	Island	EHD3;EHD3	1.10E-22	0.000826722	0.000267311	0.0106711	0.149152	0.27263	1.10E-22	0.149802	0.149802	Tumor up vs Normal	118.045	118.045	1.02068	11.4643	0.0991265	13.6836	0.118316	0.248996	-0.0987988	0	0.0976866	0	-0.102006	0	0	0	2.10976	4.14E-23	0.34738	0.355306	1
cg00691999	N_Shore	PDGFRA	3.66E-14	0.000137199	0.000267432	0.0106748	0.120389	0.239282	3.66E-14	0.156244	0.156244	Tumor up vs Normal	64.7229	64.7229	1.1132	15.0098	0.25816	13.6795	0.23528	0.203984	-0.0844138	0	0.147073	0	-0.143661	0	0	0	4.23108	5.61E-15	0.236325	0.245526	1
cg14702960			1.51E-34	0.139785	0.000267853	0.0106863	0.543121	0.402623	1.51E-34	-0.162133	-0.162133	Tumor down vs Normal	207.671	207.671	1.1987	2.19449	0.0126668	13.6763	0.0789411	0.416609	0.120526	0	-0.058274	0	0.0832145	0	0	0	1.41993	5.32E-35	0.476462	0.482769	1
cg10508317	Island	SOCS3	1.26E-20	2.04E-06	0.000269793	0.0107496	0.103523	0.239426	1.26E-20	0.167429	0.167429	Tumor up vs Normal	104.192	104.192	1.27829	23.6718	0.290421	13.662	0.167614	0.205722	-0.106802	0	0.140433	0	-0.121256	0	0	0	3.01808	1.02E-22	0.340264	0.348212	1
cg18827470	Island		4.17E-25	4.62E-08	0.000270013	0.010753	0.230838	0.359154	4.17E-25	0.153796	0.153796	Tumor up vs Normal	134.571	134.571	1.07858	31.8254	0.25508	13.6604	0.109488	0.329444	-0.104795	0	0.123793	0	-0.098001	0	0	0	1.97168	2.24E-28	0.40697	0.414115	1
cg11051055	Island	XKR6	6.99E-10	7.14E-07	0.000270322	0.0107636	0.143779	0.239103	6.99E-10	0.136053	0.136053	Tumor up vs Normal	41.2093	41.2093	0.844076	25.9003	0.530507	13.6581	0.279755	0.194418	-0.057727	0	0.186187	0	-0.156652	0	0	0	5.03873	7.17E-13	0.205196	0.214772	1
cg15868105	Island	CABP7	2.36E-16	0.000595637	0.000271668	0.0107977	0.344901	0.459628	2.36E-16	0.146737	0.146737	Tumor up vs Normal	77.5537	77.5537	0.981848	12.1017	0.15321	13.6483	0.172791	0.430943	-0.08518	0	0.119521	0	-0.123114	0	0	0	3.11442	1.12E-16	0.260533	0.269442	1
cg04981492	S_Shore	SYDE1	3.59E-20	2.95E-05	0.000276993	0.0109484	0.259059	0.387659	3.59E-20	0.158893	0.158893	Tumor up vs Normal	101.249	101.249	1.15126	18.1215	0.206051	13.6098	0.154751	0.357544	-0.100638	0	0.125476	0	-0.11651	0	0	0	2.79715	1.81E-21	0.324535	0.332673	1
cg07641134	Island		5.45E-22	4.72E-05	0.000278189	0.0109832	0.203648	0.338706	5.45E-22	0.164759	0.164759	Tumor up vs Normal	113.17	113.17	1.23784	17.1625	0.187721	13.6013	0.148769	0.309599	-0.107641	0	0.12128	0	-0.114236	0	0	0	2.69072	3.23E-23	0.346444	0.354318	1
cg01137760		MACROD1	2.71E-24	0.000109908	0.000279302	0.0110101	0.0980747	0.259909	2.71E-24	0.19472	0.19472	Tumor up vs Normal	128.871	128.871	1.72896	15.4547	0.207345	13.5934	0.182372	0.228548	-0.131479	0	0.130672	0	-0.126481	0	0	0	3.3004	2.08E-25	0.372886	0.380442	1
cg19729116	Island	BTN1A1	4.21E-17	0.000628462	0.000280154	0.0110374	0.119224	0.268602	4.21E-17	0.189469	0.189469	Tumor up vs Normal	82.0617	82.0617	1.63697	11.9968	0.239311	13.5873	0.27104	0.232713	-0.112372	0	0.14954	0	-0.154193	0	0	0	4.90721	2.02E-17	0.270857	0.279642	1
cg16584573	Island	FGF8;FGF8;FGF8;FGF8	2.70E-15	5.62E-05	0.000284666	0.0111654	0.133378	0.25327	2.70E-15	0.155053	0.155053	Tumor up vs Normal	71.2842	71.2842	1.09628	16.8086	0.258501	13.5557	0.208473	0.218973	-0.0874376	0	0.142907	0	-0.13523	0	0	0	3.78325	2.26E-16	0.25623	0.265191	1
cg00460049	Island	SGIP1	4.50E-19	0.00078094	0.000285141	0.0111768	0.192626	0.315708	4.50E-19	0.153312	0.153312	Tumor up vs Normal	94.2545	94.2545	1.07181	11.5728	0.1316	13.5524	0.15411	0.288863	-0.0951779	0	0.111856	0	-0.116269	0	0	0	2.79738	2.21E-19	0.297382	0.305847	1
cg25056460	N_Shore	PPAPDC1A	1.92E-19	0.000553624	0.000285884	0.0112005	0.27044	0.394143	1.92E-19	0.153618	0.153618	Tumor up vs Normal	96.6003	96.6003	1.07608	12.245	0.136403	13.5472	0.15091	0.36721	-0.0960899	0	0.11222	0	-0.115055	0	0	0	2.74033	7.24E-20	0.303786	0.312174	1
cg07804276	N_Shore	CRYBA2;CRYBA2;CRYBA2	7.13E-23	3.91E-06	0.000286122	0.0112062	0.187409	0.311404	7.13E-23	0.150363	0.150363	Tumor up vs Normal	119.107	119.107	1.03097	22.3061	0.193077	13.5456	0.117248	0.283617	-0.0996553	0	0.115778	0	-0.101415	0	0	0	2.12933	7.60E-25	0.366196	0.373832	1
cg13564825	Island	PPP1R14A	1.72E-16	0.00230147	0.000287684	0.0112556	0.118986	0.272351	1.72E-16	0.195642	0.195642	Tumor up vs Normal	78.3749	78.3749	1.74537	9.48937	0.211324	13.5348	0.301413	0.236501	-0.11434	0	0.149377	0	-0.162603	0	0	0	5.47831	2.06E-16	0.256796	0.26575	1
cg23513567	Island	NXN	4.09E-22	0.000861867	0.000288681	0.0112846	0.171887	0.34232	4.09E-22	0.207623	0.207623	Tumor up vs Normal	114.004	114.004	1.9657	11.381	0.196234	13.5279	0.233253	0.309411	-0.136103	0	0.137121	0	-0.143041	0	0	0	4.24161	1.51E-22	0.338117	0.346092	1
cg09822538	N_Shore	NTNG1;NTNG1;NTNG1;NTNG1;NTNG1;NTNG1	8.93E-26	0.00129163	0.000288971	0.0112932	0.104897	0.309374	8.93E-26	0.24401	0.24401	Tumor up vs Normal	139.333	139.333	2.71508	10.5974	0.206502	13.5259	0.263569	0.274977	-0.167984	0	0.143321	0	-0.152053	0	0	0	4.79361	2.33E-26	0.384009	0.391431	1
cg24841318	Island	PROCA1;PROCA1	1.74E-22	1.10E-05	0.000289276	0.0113005	0.18156	0.327441	1.74E-22	0.177294	0.177294	Tumor up vs Normal	116.488	116.488	1.43335	20.1532	0.24798	13.5238	0.166407	0.295244	-0.116885	0	0.134153	0	-0.120819	0	0	0	3.02696	3.74E-24	0.357871	0.365607	1
cg04560225	S_Shelf		2.50E-19	0.0209146	0.000297748	0.0115405	0.291827	0.428662	2.50E-19	0.169959	0.169959	Tumor up vs Normal	95.8673	95.8673	1.3172	5.40321	0.074239	13.4667	0.18503	0.40369	-0.106259	0	0.104049	0	-0.1274	0	0	0	3.37999	9.95E-19	0.288655	0.297225	1
cg16721177		GLT8D2	6.69E-13	5.38E-05	0.000301602	0.0116564	0.1667	0.267967	6.69E-13	0.135246	0.135246	Tumor up vs Normal	57.5779	57.5779	0.834089	16.8959	0.244759	13.4412	0.194713	0.2347	-0.0699003	0	0.138609	0	-0.130691	0	0	0	3.56362	4.39E-14	0.223285	0.232643	1
cg16428612	N_Shore	SPG7;SPG7	1.72E-22	0.000154812	0.000301938	0.0116666	0.611986	0.448894	1.72E-22	-0.198072	-0.198072	Tumor down vs Normal	116.516	116.516	1.789	14.768	0.22675	13.439	0.206344	0.481962	0.130803	0	-0.137785	0	0.134538	0	0	0	3.77711	2.01E-23	0.348987	0.35683	1
cg02982690	N_Shore	BHLHE22;BHLHE22	8.08E-16	6.72E-05	0.000306807	0.0117993	0.0787967	0.189776	8.08E-16	0.142426	0.142426	Tumor up vs Normal	74.3684	74.3684	0.924998	16.4476	0.204576	13.4074	0.166762	0.159187	-0.081952	0	0.127454	0	-0.120947	0	0	0	3.05976	7.75E-17	0.262755	0.271637	1
cg07215504	Island	ZNF469	1.97E-27	0.000463562	0.000306845	0.0117998	0.0991121	0.278428	1.97E-27	0.212145	0.212145	Tumor up vs Normal	151.392	151.392	2.05225	12.5934	0.170714	13.4071	0.181745	0.248592	-0.149013	0	0.124318	0	-0.126264	0	0	0	3.33473	2.01E-28	0.407496	0.414634	1
cg27071152	Island	LOC646999	2.84E-09	2.69E-06	0.00030884	0.0118672	0.342399	0.442332	2.84E-09	0.144541	0.144541	Tumor up vs Normal	38.0265	38.0265	0.952678	23.0891	0.578452	13.3943	0.335568	0.394713	-0.0587566	0	0.198414	0	-0.171569	0	0	0	6.16304	7.14E-12	0.189973	0.199732	1
cg05065669	Island		3.80E-17	0.000346123	0.000309206	0.0118775	0.0479236	0.173158	3.80E-17	0.15847	0.15847	Tumor up vs Normal	82.3297	82.3297	1.14514	13.169	0.18317	13.392	0.186271	0.142608	-0.0945565	0	0.127292	0	-0.127826	0	0	0	3.42165	1.17E-17	0.274127	0.282872	1
cg03671191	Island	NCRNA00085	2.57E-11	0.000417237	0.000310382	0.0119095	0.0395442	0.136848	2.57E-11	0.133686	0.133686	Tumor up vs Normal	48.8656	48.8656	0.814967	12.8005	0.213483	13.3844	0.223222	0.103635	-0.0637206	0	0.138388	0	-0.139932	0	0	0	4.10272	6.42E-12	0.190683	0.200434	1
cg12367389		HTR2A;HTR2A	2.79E-17	0.000422488	0.000311259	0.0119332	0.163768	0.321151	2.79E-17	0.198862	0.198862	Tumor up vs Normal	83.1513	83.1513	1.80331	12.7759	0.277072	13.3789	0.290148	0.283299	-0.119095	0	0.157717	0	-0.159536	0	0	0	5.33502	9.77E-18	0.275189	0.283922	1
cg13485230	Island	RAB31	6.02E-22	1.57E-05	0.000311295	0.0119332	0.184404	0.341014	6.02E-22	0.190422	0.190422	Tumor up vs Normal	113.07	113.07	1.64926	19.427	0.283367	13.3818	0.19519	0.306069	-0.124913	0	0.14444	0	-0.131018	0	0	0	3.55904	1.81E-23	0.351812	0.359685	1
cg03301498	N_Shelf	MED29	1.87E-43	0.0143347	0.000312417	0.0119611	0.550424	0.394697	1.87E-43	-0.175316	-0.175316	Tumor down vs Normal	289.629	289.629	1.40154	6.08261	0.0294344	13.3715	0.0647061	0.409835	0.137646	0	-0.063076	0	0.0753391	0	0	0	1.19042	1.93E-45	0.569704	0.574888	1
cg27595997			2.33E-10	0.000299269	0.000314676	0.0120258	0.121421	0.21861	2.33E-10	0.136387	0.136387	Tumor up vs Normal	43.7258	43.7258	0.848226	13.4566	0.261041	13.3573	0.259114	0.18236	-0.0610059	0	0.151042	0	-0.150763	0	0	0	4.7721	3.70E-11	0.178886	0.188779	1
cg00092518	Island	PHF11;PHF11;PHF11	2.95E-07	0.00337601	0.000314846	0.0120303	0.445798	0.527519	2.95E-07	0.127776	0.127776	Tumor up vs Normal	27.799	27.799	0.744502	8.7621	0.234663	13.3562	0.357701	0.489046	-0.0392082	0	0.160305	0	-0.177136	0	0	0	6.58829	1.13E-07	0.122323	0.132897	1
cg00228984		SIRPB2;SIRPB2	3.09E-32	5.32E-05	0.000315106	0.0120375	0.555737	0.418379	3.09E-32	-0.159421	-0.159421	Tumor down vs Normal	188.555	188.555	1.15892	16.9187	0.103988	13.3546	0.0820817	0.440022	0.116994	0	-0.0901807	0	0.0848537	0	0	0	1.512	3.70E-34	0.468096	0.474505	1
cg04617251	Island	CNTN5;CNTN5	1.17E-15	0.000177635	0.000315236	0.0120405	0.205397	0.32287	1.17E-15	0.150946	0.150946	Tumor up vs Normal	73.428	73.428	1.03898	14.4934	0.205077	13.3538	0.188952	0.291326	-0.0865748	0	0.131433	0	-0.128743	0	0	0	3.48083	2.25E-16	0.256277	0.265238	1
cg26124016		RARB;RARB	9.35E-11	0.000589867	0.000318835	0.0121355	0.18943	0.28373	9.35E-11	0.131047	0.131047	Tumor up vs Normal	45.8431	45.8431	0.783108	12.1208	0.207051	13.3313	0.22773	0.250597	-0.0603786	0	0.138053	0	-0.141338	0	0	0	4.20226	2.75E-11	0.180886	0.190755	1
cg03163545	S_Shore	IFT140;TMEM204	2.26E-37	0.00669771	0.000320496	0.0121792	0.569976	0.404251	2.26E-37	-0.189303	-0.189303	Tumor down vs Normal	232.192	232.192	1.6341	7.47865	0.0526325	13.321	0.0937494	0.423287	0.14396	0	-0.079316	0	0.0906842	0	0	0	1.73127	8.66E-39	0.51244	0.518314	1
cg08371659	Island		9.47E-14	0.000418216	0.000320878	0.0121899	0.0647158	0.196265	9.47E-14	0.17316	0.17316	Tumor up vs Normal	62.3649	62.3649	1.36729	12.7959	0.280539	13.3187	0.292	0.158235	-0.0931385	0	0.158458	0	-0.160044	0	0	0	5.39333	3.16E-14	0.225378	0.234711	1
cg02899206	Island	ADARB2	2.09E-25	0.00093809	0.000322358	0.0122346	0.0924872	0.316868	2.09E-25	0.26784	0.26784	Tumor up vs Normal	136.698	136.698	3.27126	11.2163	0.268413	13.3096	0.318506	0.278397	-0.184265	0	0.160297	0	-0.16715	0	0	0	5.88692	4.56E-26	0.380624	0.388086	1
cg14769786	S_Shore	RTN4RL1	6.94E-25	0.000173778	0.000322553	0.0122401	0.229075	0.431079	6.94E-25	0.241773	0.241773	Tumor up vs Normal	133.007	133.007	2.6655	14.5372	0.291328	13.3084	0.266703	0.393541	-0.165295	0	0.156407	0	-0.152954	0	0	0	4.9299	6.01E-26	0.379219	0.386698	1
cg21101743	Island	LOC646999	7.02E-12	1.85E-05	0.000325846	0.0123333	0.252701	0.350875	7.02E-12	0.133216	0.133216	Tumor up vs Normal	51.9317	51.9317	0.809237	19.0835	0.297372	13.2883	0.207068	0.315321	-0.0658291	0	0.148141	0	-0.134773	0	0	0	3.83335	1.70E-13	0.214584	0.224047	1
cg04658772	Island	VAT1L	3.16E-19	0.000113462	0.000326534	0.0123482	0.0586085	0.206352	3.16E-19	0.183354	0.183354	Tumor up vs Normal	95.2277	95.2277	1.53301	15.3908	0.247767	13.2841	0.213853	0.172225	-0.114872	0	0.142194	0	-0.136964	0	0	0	3.9602	3.96E-20	0.307217	0.315564	1
cg16969623	Island	ZNF331;ZNF331	3.74E-21	9.34E-05	0.00032735	0.0123732	0.106503	0.275664	3.74E-21	0.206962	0.206962	Tumor up vs Normal	107.638	107.638	1.95319	15.7819	0.286377	13.2792	0.240963	0.239198	-0.134269	0	0.151941	0	-0.145386	0	0	0	4.4639	3.51E-22	0.33355	0.34158	1
cg27547954	Island		4.21E-25	0.000428044	0.000329014	0.0124207	0.0989604	0.32794	4.21E-25	0.273671	0.273671	Tumor up vs Normal	134.542	134.542	3.41525	12.7502	0.323655	13.2692	0.336829	0.287094	-0.187726	0	0.170193	0	-0.171891	0	0	0	6.24455	6.00E-26	0.379228	0.386707	1
cg26820037	N_Shore	FGF8;FGF8;FGF8;FGF8	3.33E-32	0.00265294	0.000329296	0.0124247	0.318611	0.474553	3.33E-32	0.180913	0.180913	Tumor up vs Normal	188.298	188.298	1.49247	9.21886	0.0730698	13.2675	0.10516	0.453421	-0.132891	0	0.0880523	0	-0.0960444	0	0	0	1.94983	2.97E-33	0.458978	0.465496	1
cg14287235	Island	ADCY4	1.45E-24	0.000234803	0.000332258	0.0125071	0.200407	0.402981	1.45E-24	0.242756	0.242756	Tumor up vs Normal	130.766	130.766	2.68723	13.9377	0.286419	13.2498	0.272282	0.365415	-0.165483	0	0.156526	0	-0.154546	0	0	0	5.05528	1.56E-25	0.374363	0.381901	1
cg27547132			4.12E-19	0.000113105	0.000336318	0.0126185	0.562245	0.441578	4.12E-19	-0.149811	-0.149811	Tumor down vs Normal	94.4955	94.4955	1.02341	15.3971	0.166755	13.2258	0.143239	0.469543	0.0937642	0	-0.116519	0	0.112093	0	0	0	2.66424	5.15E-20	0.305728	0.314093	1
cg08350776	Island		2.18E-22	5.51E-05	0.000338792	0.0126868	0.225371	0.383263	2.18E-22	0.191526	0.191526	Tumor up vs Normal	115.834	115.834	1.67271	16.8471	0.243283	13.2113	0.190779	0.350209	-0.126844	0	0.137724	0	-0.129364	0	0	0	3.55239	1.25E-23	0.351488	0.359302	1
cg11868461			3.54E-38	0.331175	0.000339319	0.0127006	0.376599	0.209972	3.54E-38	-0.189809	-0.189809	Tumor down vs Normal	239.437	239.437	1.64285	0.94804	0.00650479	13.2082	0.0906257	0.217805	0.145229	0	-0.0326368	0	0.0891607	0	0	0	1.68788	4.92E-39	0.514682	0.520529	1
cg20771178	Island	STK33	1.56E-19	0.00203954	0.000346829	0.0129101	0.0834388	0.241089	1.56E-19	0.194967	0.194967	Tumor up vs Normal	97.1682	97.1682	1.73336	9.72001	0.173393	13.165	0.234847	0.209066	-0.123203	0	0.133429	0	-0.143529	0	0	0	4.38833	1.29E-19	0.300487	0.308915	1
cg26029345	Island	TNFRSF10C	4.33E-10	7.07E-05	0.000347814	0.0129347	0.277749	0.40449	4.33E-10	0.178514	0.178514	Tumor up vs Normal	42.304	42.304	1.45315	16.3448	0.561444	13.1594	0.452026	0.353964	-0.0789507	0	0.210524	0	-0.199127	0	0	0	8.45012	2.05E-11	0.182887	0.192732	1
cg24583766	Island	WHAMML1	8.41E-16	0.000296301	0.000349739	0.0129915	0.0486969	0.178601	8.41E-16	0.166288	0.166288	Tumor up vs Normal	74.2667	74.2667	1.26091	13.4763	0.228804	13.1485	0.223237	0.144808	-0.0963195	0	0.140803	0	-0.139936	0	0	0	4.17663	2.29E-16	0.256151	0.265113	1
cg19646112	Island	ADCY4	1.30E-22	9.70E-05	0.00035231	0.0130594	0.210735	0.345948	1.30E-22	0.163691	0.163691	Tumor up vs Normal	117.333	117.333	1.22184	15.7054	0.163548	13.134	0.136771	0.318431	-0.108925	0	0.114654	0	-0.109533	0	0	0	2.56172	1.03E-23	0.35252	0.360321	1
cg11319389	Island	TOX2;TOX2;TOX2	5.28E-26	2.30E-05	0.000354724	0.0131182	0.175029	0.322981	5.28E-26	0.175857	0.175857	Tumor up vs Normal	141.117	141.117	1.40841	18.6349	0.185985	13.122	0.130964	0.294774	-0.122232	0	0.11753	0	-0.107251	0	0	0	2.44522	1.21E-27	0.399988	0.407246	1
cg21565130	N_Shore	FEZ1;FEZ1	2.35E-21	0.00079814	0.00035807	0.013209	0.158415	0.314194	2.35E-21	0.190048	0.190048	Tumor up vs Normal	108.967	108.967	1.64699	11.5304	0.174277	13.102	0.198031	0.283541	-0.124148	0	0.127721	0	-0.1318	0	0	0	3.71819	8.33E-22	0.328805	0.336891	1
cg11932249	Island	CITED1;CITED1;CITED1;CITED1	5.39E-17	0.00522555	0.00035815	0.0132103	0.278329	0.416645	5.39E-17	0.174459	0.174459	Tumor up vs Normal	81.4609	81.4609	1.38611	7.94156	0.13513	13.1031	0.222956	0.386538	-0.10449	0	0.124441	0	-0.139938	0	0	0	4.16882	1.03E-16	0.261921	0.27085	1
cg05264510	Island	ZNF331	5.06E-22	2.11E-05	0.000360429	0.0132709	0.178582	0.323734	5.06E-22	0.176199	0.176199	Tumor up vs Normal	113.479	113.479	1.39739	18.8126	0.231659	13.0905	0.161198	0.292153	-0.116354	0	0.131586	0	-0.119689	0	0	0	3.01694	9.93E-24	0.353867	0.361683	1
cg16768966		GAS7;GAS7	1.38E-22	0.00290215	0.000361506	0.0133004	0.602006	0.477738	1.38E-22	-0.150401	-0.150401	Tumor down vs Normal	117.176	117.176	1.03149	9.04841	0.0796528	13.0832	0.11517	0.49983	0.100145	0	-0.0920504	0	0.100512	0	0	0	2.16553	9.10E-23	0.340872	0.348813	1
cg27205687	Island	GUCY1A2;GUCY1A2	5.69E-21	0.00183011	0.000361946	0.0133136	0.192694	0.362132	5.69E-21	0.207211	0.207211	Tumor up vs Normal	106.441	106.441	1.9579	9.92735	0.182606	13.0808	0.240611	0.329511	-0.134571	0	0.135921	0	-0.14528	0	0	0	4.52498	3.60E-21	0.320706	0.32889	1
cg07003542	Island	SNCB;EIF4E1B;SNCB	3.64E-20	0.000570499	0.000364233	0.0133754	0.278662	0.415896	3.64E-20	0.168769	0.168769	Tumor up vs Normal	101.212	101.212	1.29882	12.1861	0.15638	13.0683	0.167701	0.387287	-0.108125	0	0.119205	0	-0.121287	0	0	0	3.15683	1.19E-20	0.31401	0.322275	1
cg03585778	Island	MFSD4	7.32E-23	1.36E-05	0.000364976	0.0133936	0.108251	0.270784	7.32E-23	0.19636	0.19636	Tumor up vs Normal	119.03	119.03	1.75822	19.7083	0.291116	13.0643	0.192976	0.235995	-0.131307	0	0.144954	0	-0.130106	0	0	0	3.63372	1.57E-24	0.362434	0.370115	1
cg11144753	Island		8.46E-23	0.00124063	0.00036843	0.0134826	0.283119	0.436332	8.46E-23	0.185142	0.185142	Tumor up vs Normal	118.605	118.605	1.56306	10.6751	0.140685	13.0457	0.171927	0.408264	-0.123739	0	0.116947	0	-0.122806	0	0	0	3.24198	3.17E-23	0.346537	0.35441	1
cg23118464	S_Shore	AFF3;AFF3	8.07E-38	0.000929252	0.000369924	0.013522	0.15872	0.370071	8.07E-38	0.240764	0.240764	Tumor up vs Normal	236.203	236.203	2.64331	11.2347	0.125726	13.0377	0.145904	0.343893	-0.184199	0	0.109074	0	-0.113131	0	0	0	2.75295	1.01E-39	0.520918	0.52669	1
cg04765848	Island	PODN	1.23E-21	4.52E-05	0.000370231	0.0135286	0.238119	0.386661	1.23E-21	0.180783	0.180783	Tumor up vs Normal	110.827	110.827	1.49031	17.2518	0.231988	13.0361	0.175299	0.354662	-0.11878	0	0.133329	0	-0.124004	0	0	0	3.308	6.45E-23	0.34273	0.350649	1
cg11642891	Island	TTC15	7.61E-17	9.50E-05	0.000370975	0.0135418	0.812234	0.697289	7.61E-17	-0.145356	-0.145356	Tumor down vs Normal	80.5054	80.5054	0.963455	15.7487	0.188475	13.0321	0.155963	0.726754	0.0868732	0	-0.122773	0	0.116966	0	0	0	2.94403	8.96E-18	0.275703	0.284429	1
cg09047573		NME5	4.08E-22	0.00015782	0.000371432	0.0135521	0.244947	0.392367	4.08E-22	0.178863	0.178863	Tumor up vs Normal	114.005	114.005	1.45884	14.7296	0.188484	13.0297	0.166732	0.362424	-0.118395	0	0.12476	0	-0.120936	0	0	0	3.14789	4.57E-23	0.344575	0.352471	1
cg25895948	S_Shore	ALPK3	4.61E-25	0.000127728	0.000372586	0.0135846	0.244633	0.432685	4.61E-25	0.225442	0.225442	Tumor up vs Normal	134.39	134.39	2.28761	15.1551	0.257973	13.0251	0.221716	0.398565	-0.155258	0	0.145891	0	-0.140369	0	0	0	4.17044	3.41E-26	0.383305	0.390765	1
cg00533364	Island	ZNF331	1.00E-19	0.000771764	0.000375613	0.0136582	0.192358	0.342839	1.00E-19	0.185565	0.185565	Tumor up vs Normal	98.3974	98.3974	1.5702	11.5959	0.185044	13.0076	0.207572	0.311358	-0.118096	0	0.131171	0	-0.134937	0	0	0	3.92561	4.14E-20	0.306972	0.315322	1
cg16933181	Island	CHST9	4.35E-16	0.000247899	0.000382197	0.0138311	0.281972	0.398004	4.35E-16	0.147792	0.147792	Tumor up vs Normal	75.9661	75.9661	0.996013	13.8299	0.181328	12.9734	0.170097	0.368212	-0.0867163	0	0.124135	0	-0.122151	0	0	0	3.22538	1.02E-16	0.261089	0.269992	1
cg25666433	Island	ZSCAN12;ZSCAN12	1.24E-17	0.000451806	0.000382736	0.0138403	0.104682	0.221789	1.24E-17	0.146889	0.146889	Tumor up vs Normal	85.3108	85.3108	0.983889	12.6439	0.145822	12.9706	0.14959	0.194471	-0.089614	0	0.113825	0	-0.114551	0	0	0	2.83712	4.19E-18	0.280208	0.28888	1
cg03011535	Island	TOX2;TOX2;TOX2;TOX2;TOX2	5.05E-23	3.15E-05	0.000383812	0.0138699	0.151356	0.322136	5.05E-23	0.205966	0.205966	Tumor up vs Normal	120.125	120.125	1.93445	17.9863	0.289645	12.965	0.208785	0.286769	-0.138301	0	0.147364	0	-0.135331	0	0	0	3.96151	1.78E-24	0.361779	0.369469	1
cg10509323	N_Shore		4.80E-15	0.000151103	0.000385407	0.0139095	0.15952	0.270241	4.80E-15	0.142682	0.142682	Tumor up vs Normal	69.8247	69.8247	0.92833	14.8165	0.196988	12.9569	0.172263	0.239716	-0.0812188	0	0.127189	0	-0.122926	0	0	0	3.27061	7.77E-16	0.248649	0.257702	1
cg23045719	Island	NT5C1A	1.34E-17	0.00065751	0.000388716	0.0139837	0.0987278	0.232185	1.34E-17	0.167404	0.167404	Tumor up vs Normal	85.0872	85.0872	1.2779	11.9084	0.17885	12.94	0.194342	0.201486	-0.102121	0	0.12791	0	-0.130566	0	0	0	3.6946	5.89E-18	0.278193	0.286889	1
cg24066316	Island	PAX9	4.48E-23	0.000163783	0.000390949	0.0140422	0.275317	0.411771	4.48E-23	0.16447	0.16447	Tumor up vs Normal	120.476	120.476	1.2335	14.6555	0.150051	12.9287	0.132372	0.385073	-0.110592	0	0.111242	0	-0.107757	0	0	0	2.51869	4.42E-24	0.356996	0.364743	1
cg17478031	Island		1.98E-08	0.027375	0.000392525	0.0140832	0.302353	0.396765	1.98E-08	0.13925	0.13925	Tumor up vs Normal	33.6967	33.6967	0.884211	4.92555	0.129248	12.9208	0.339045	0.363293	-0.0530225	0	0.139467	0	-0.172455	0	0	0	6.4551	6.35E-08	0.126552	0.137075	1
cg02878891	Island	RFX8	1.85E-14	0.00128905	0.000392632	0.0140859	0.124587	0.253832	1.85E-14	0.167705	0.167705	Tumor up vs Normal	66.4298	66.4298	1.28249	10.6012	0.204667	12.9203	0.249439	0.220003	-0.0937443	0	0.140955	0	-0.147921	0	0	0	4.74928	1.41E-14	0.230529	0.2398	1
cg04299389	Island	LOC284798;LOC284798;LOC284798	5.38E-19	4.46E-05	0.000393376	0.0141053	0.192838	0.326945	5.38E-19	0.16618	0.16618	Tumor up vs Normal	93.7672	93.7672	1.25927	17.2785	0.232047	12.9165	0.173466	0.295022	-0.104502	0	0.133013	0	-0.123355	0	0	0	3.30373	3.38E-20	0.308128	0.316464	1
cg23048481	Island		5.22E-24	0.000593535	0.00039974	0.0142661	0.114544	0.290824	5.22E-24	0.211291	0.211291	Tumor up vs Normal	126.89	126.89	2.03577	12.1086	0.194266	12.8849	0.20672	0.259	-0.143961	0	0.1326	0	-0.13466	0	0	0	3.94672	9.81E-25	0.364874	0.372527	1
cg08630279	Island	ZNF569	1.05E-18	0.000557473	0.000400516	0.0142839	0.0656652	0.235016	1.05E-18	0.210278	0.210278	Tumor up vs Normal	91.946	91.946	2.01629	12.2314	0.268222	12.8811	0.28247	0.19772	-0.131573	0	0.1554	0	-0.15741	0	0	0	5.39454	3.75E-19	0.294324	0.302826	1
cg07022048	N_Shore	KRT7	3.42E-42	0.0301181	0.000400831	0.0142888	0.533004	0.383398	3.42E-42	-0.168493	-0.168493	Tumor down vs Normal	277.167	277.167	1.29458	4.75751	0.0222211	12.8795	0.0601569	0.397413	0.132172	0	-0.0583962	0	0.0726424	0	0	0	1.149	5.44E-44	0.557831	0.563158	1
cg02033258	Island	PDLIM4;PDLIM4	1.83E-15	0.00032227	0.000400934	0.0142888	0.0883114	0.226019	1.83E-15	0.176439	0.176439	Tumor up vs Normal	72.2717	72.2717	1.41956	13.3101	0.261436	12.879	0.252969	0.189971	-0.101957	0	0.1502	0	-0.148964	0	0	0	4.83191	5.14E-16	0.251196	0.260218	1
cg23637494	N_Shore	FOXL2;FOXL2	1.08E-22	2.88E-05	0.000402691	0.0143293	0.223904	0.361178	1.08E-22	0.165754	0.165754	Tumor up vs Normal	117.886	117.886	1.25283	18.1721	0.193124	12.8704	0.136781	0.332415	-0.110986	0	0.119847	0	-0.109537	0	0	0	2.61437	3.64E-24	0.358024	0.365758	1
cg26584545	N_Shore	NTN4	1.25E-22	0.000247155	0.000403643	0.0143488	0.263805	0.411376	1.25E-22	0.178246	0.178246	Tumor up vs Normal	117.462	117.462	1.44879	13.8359	0.170654	12.8658	0.158688	0.382536	-0.119255	0	0.120167	0	-0.117983	0	0	0	3.03419	1.67E-23	0.349957	0.357789	1
cg03018796	Island		7.76E-20	2.68E-05	0.000404604	0.01437	0.166782	0.313619	7.76E-20	0.180684	0.180684	Tumor up vs Normal	99.1051	99.1051	1.48868	18.316	0.27513	12.8611	0.19319	0.279355	-0.115594	0	0.142765	0	-0.130179	0	0	0	3.69523	3.23E-21	0.321319	0.329496	1
cg26426142	Island	HIST1H2BB;HIST1H3C	7.91E-17	0.00033156	0.000409498	0.0145046	0.113868	0.263331	7.91E-17	0.188664	0.188664	Tumor up vs Normal	80.4025	80.4025	1.62309	13.2539	0.267557	12.8374	0.259149	0.226854	-0.113278	0	0.151986	0	-0.150773	0	0	0	4.96601	2.20E-17	0.270339	0.27913	1
cg17802600	Island		2.34E-22	0.000269057	0.00041211	0.0145729	0.177713	0.348239	2.34E-22	0.206232	0.206232	Tumor up vs Normal	115.725	115.725	1.93697	13.6691	0.228789	12.8263	0.214683	0.31475	-0.137574	0	0.139536	0	-0.137317	0	0	0	4.10073	3.72E-23	0.346813	0.354714	1
cg24739382	Island	ANK1;ANK1;ANK1;ANK1;ANK1;ANK1;ANK1;ANK1	5.21E-17	0.000499869	0.000415744	0.0146657	0.0676603	0.19538	5.21E-17	0.160883	0.160883	Tumor up vs Normal	81.5023	81.5023	1.18028	12.4453	0.180228	12.8076	0.185474	0.164985	-0.0971069	0	0.126644	0	-0.127553	0	0	0	3.56248	1.91E-17	0.271192	0.279973	1
cg27305383	S_Shore	HOPX;HOPX;HOPX;HOPX;HOPX	6.37E-23	0.000908358	0.000415806	0.0146657	0.234323	0.375474	6.37E-23	0.170119	0.170119	Tumor up vs Normal	119.437	119.437	1.31968	11.2789	0.124622	12.8073	0.14151	0.349557	-0.114412	0	0.107985	0	-0.111414	0	0	0	2.7181	1.82E-23	0.349504	0.357341	1
cg26004759	N_Shore	UCP1	7.71E-16	7.07E-05	0.000417143	0.0146992	0.186428	0.31141	7.71E-16	0.159327	0.159327	Tumor up vs Normal	74.4908	74.4908	1.15756	16.3432	0.253967	12.801	0.198922	0.277648	-0.093279	0	0.140677	0	-0.132096	0	0	0	3.82275	7.14E-17	0.263247	0.272123	1
cg10734240	Island	ZNF790	9.35E-12	0.000228115	0.00042327	0.0148494	0.163797	0.26608	9.35E-12	0.138146	0.138146	Tumor up vs Normal	51.2696	51.2696	0.869138	13.9969	0.23728	12.7737	0.216544	0.232208	-0.069191	0	0.141137	0	-0.13791	0	0	0	4.15331	1.62E-12	0.200569	0.21024	1
cg07464092	Island	ABR;ABR	1.75E-14	0.000437726	0.000425823	0.0149163	0.0637394	0.173576	1.75E-14	0.142215	0.142215	Tumor up vs Normal	66.5663	66.5663	0.922266	12.7062	0.176042	12.7604	0.176794	0.14372	-0.0799491	0	0.1244	0	-0.124532	0	0	0	3.4083	5.97E-15	0.235935	0.24514	1
cg23502772	Island	MGC42105	3.79E-22	0.000636205	0.000426956	0.0149463	0.164805	0.314582	3.79E-22	0.181277	0.181277	Tumor up vs Normal	114.219	114.219	1.49848	11.9728	0.157076	12.7552	0.16734	0.285957	-0.120699	0	0.11927	0	-0.121157	0	0	0	3.22737	9.63E-23	0.340567	0.348512	1
cg13372458	Island		3.48E-18	0.00130241	0.00043753	0.0152068	0.228831	0.372378	3.48E-18	0.178696	0.178696	Tumor up vs Normal	88.7624	88.7624	1.45425	10.5823	0.173377	12.7085	0.208211	0.341342	-0.11108	0	0.129316	0	-0.135231	0	0	0	4.01399	2.39E-18	0.284501	0.293156	1
cg13847589	Island	PRHOXNB	1.15E-11	1.14E-06	0.000439181	0.0152435	0.101339	0.207183	1.15E-11	0.143051	0.143051	Tumor up vs Normal	50.7626	50.7626	0.933143	24.9112	0.457929	12.6996	0.233451	0.165961	-0.0715003	0	0.171762	0	-0.143102	0	0	0	4.52209	2.87E-14	0.22599	0.235315	1
cg27537628	Island	CCDC106;CCDC106	1.22E-22	0.000668041	0.000439274	0.0152445	0.16256	0.329201	1.22E-22	0.200997	0.200997	Tumor up vs Normal	117.534	117.534	1.84224	11.8774	0.186167	12.6992	0.199048	0.29801	-0.134928	0	0.129964	0	-0.132138	0	0	0	3.85581	2.92E-23	0.346983	0.35485	1
cg05031016	Island	ADCY4	2.24E-22	0.000408912	0.000439357	0.0152452	0.218184	0.36855	2.24E-22	0.181654	0.181654	Tumor up vs Normal	115.748	115.748	1.50471	12.8402	0.166921	12.6989	0.165083	0.339589	-0.121485	0	0.120671	0	-0.120337	0	0	0	3.19797	4.11E-23	0.345154	0.353044	1
cg05350268	N_Shore	KCNQ5;KCNQ5;KCNQ5;KCNQ5;KCNQ5	1.35E-20	0.000279766	0.000442003	0.0153053	0.176649	0.308417	1.35E-20	0.161012	0.161012	Tumor up vs Normal	103.991	103.991	1.18217	13.5901	0.154491	12.687	0.144226	0.28095	-0.104772	0	0.114445	0	-0.112478	0	0	0	2.79651	2.43E-21	0.322882	0.331041	1
cg24847259	Island	HLA-L	8.63E-21	0.0247334	0.000442121	0.0153072	0.149864	0.27619	8.63E-21	0.154155	0.154155	Tumor up vs Normal	105.262	105.262	1.08363	5.10495	0.0525533	12.6865	0.130602	0.255199	-0.100638	0	0.0874655	0	-0.107034	0	0	0	2.53247	2.59E-20	0.309631	0.317949	1
cg03612039	Island	ZNF773	1.00E-17	0.000197645	0.000446143	0.0154073	0.196279	0.329915	1.00E-17	0.16699	0.16699	Tumor up vs Normal	85.867	85.867	1.27159	14.2805	0.211477	12.6687	0.187608	0.298177	-0.102848	0	0.132242	0	-0.128284	0	0	0	3.64296	1.81E-18	0.285142	0.293755	1
cg08124446	N_Shore		8.39E-13	0.000689297	0.00044628	0.0154095	0.176416	0.28078	8.39E-13	0.138246	0.138246	Tumor up vs Normal	57.0292	57.0292	0.871502	11.8162	0.180572	12.6681	0.19359	0.25004	-0.0730891	0	0.128084	0	-0.130313	0	0	0	3.75929	3.65E-13	0.209601	0.219124	1
cg20232102	Island	PPP1R14A	1.74E-12	0.00636985	0.000447539	0.0154409	0.166434	0.275045	1.74E-12	0.144601	0.144601	Tumor up vs Normal	55.2751	55.2751	0.953465	7.57188	0.130611	12.6626	0.218422	0.245591	-0.075391	0	0.122728	0	-0.138419	0	0	0	4.24336	3.84E-12	0.194114	0.203823	1
cg11811705	Island		1.32E-18	0.00343357	0.000447694	0.0154451	0.204677	0.335193	1.32E-18	0.161856	0.161856	Tumor up vs Normal	91.3207	91.3207	1.19461	8.73015	0.114203	12.6619	0.165636	0.308718	-0.101587	0	0.110314	0	-0.120538	0	0	0	3.21804	1.54E-18	0.286081	0.294682	1
cg03625676	Island	NIPAL4	1.26E-19	0.00053854	0.000449738	0.0154947	0.0858291	0.24832	1.26E-19	0.199884	0.199884	Tumor up vs Normal	97.7623	97.7623	1.82189	12.2991	0.229204	12.6529	0.235798	0.214046	-0.127974	0	0.142807	0	-0.143819	0	0	0	4.58442	3.85E-20	0.307375	0.31572	1
cg03884783	Island	ZNF569;ZNF569	6.60E-17	0.000201207	0.000452221	0.0155549	0.104317	0.243017	6.60E-17	0.174237	0.174237	Tumor up vs Normal	80.9302	80.9302	1.38259	14.2467	0.243387	12.6435	0.215998	0.208669	-0.105369	0	0.141973	0	-0.137737	0	0	0	4.18552	1.23E-17	0.274756	0.28353	1
cg09740671	Island	ADCY2	8.87E-14	0.000314367	0.000452924	0.0155658	0.202093	0.31861	8.87E-14	0.15207	0.15207	Tumor up vs Normal	62.5267	62.5267	1.05451	13.3592	0.225302	12.639	0.213157	0.285331	-0.0836996	0	0.138661	0	-0.13674	0	0	0	4.14878	2.28E-14	0.227454	0.236761	1
cg22830113	Island		7.73E-21	0.000191696	0.000453115	0.0155702	0.0880908	0.314399	7.73E-21	0.275956	0.275956	Tumor up vs Normal	105.576	105.576	3.47252	14.3414	0.471707	12.6382	0.415686	0.267074	-0.180479	0	0.197185	0	-0.190955	0	0	0	8.09124	1.04E-21	0.32757	0.335672	1
cg17969902	Island	CIRBP;CIRBP;C19orf24	1.93E-18	0.00041207	0.000455155	0.0156137	0.953686	0.828431	1.93E-18	-0.155496	-0.155496	Tumor down vs Normal	90.2901	90.2901	1.10257	12.8251	0.156611	12.6294	0.154222	0.856453	0.0973407	0	-0.11676	0	0.116311	0	0	0	3.004	5.49E-19	0.292117	0.300646	1
cg02390209	Island	HS3ST4	1.25E-19	0.000665741	0.000456295	0.0156385	0.217545	0.347565	1.25E-19	0.159898	0.159898	Tumor up vs Normal	97.7722	97.7722	1.16587	11.8841	0.14171	12.6245	0.150538	0.320397	-0.102441	0	0.113203	0	-0.114913	0	0	0	2.93338	4.39E-20	0.30663	0.314984	1
cg08802097	Island		5.62E-17	0.000452944	0.000457385	0.0156659	0.0379387	0.157602	5.62E-17	0.150495	0.150495	Tumor up vs Normal	81.3023	81.3023	1.03278	12.639	0.160553	12.6198	0.160309	0.129131	-0.0912031	0	0.118629	0	-0.118584	0	0	0	3.12494	1.87E-17	0.271314	0.280093	1
cg14547067	Island	CREB3L1	8.59E-23	0.00292849	0.000461949	0.0157833	0.290517	0.459897	8.59E-23	0.203955	0.203955	Tumor up vs Normal	118.56	118.56	1.89684	9.03128	0.144492	12.6002	0.201592	0.45745	-0.137465	0	0.0101986	0	-0.132979	0	0	0	3.93577	4.88E-23	0.344231	0.352132	1
cg16204066		ITPR3	5.88E-28	0.000468294	0.000465101	0.0158586	0.774824	0.610806	5.88E-28	-0.19252	-0.19252	Tumor down vs Normal	155.29	155.29	1.69011	12.5734	0.136844	12.5869	0.13699	0.637108	0.137709	0	-0.109591	0	0.109621	0	0	0	2.67736	4.22E-29	0.415009	0.422057	1
cg13911723	Island	ZNF853	8.27E-18	0.000895817	0.000466366	0.0158861	0.0702136	0.203181	8.27E-18	0.165888	0.165888	Tumor up vs Normal	86.3821	86.3821	1.25486	11.3059	0.164238	12.5815	0.18277	0.173583	-0.102578	0	0.123324	0	-0.126619	0	0	0	3.5736	4.16E-18	0.280252	0.288924	1
cg06445928	Island	CMTM3;CMTM3;CMTM3;CMTM3;CMTM3	1.58E-25	0.00111854	0.000472581	0.0160326	0.187423	0.369237	1.58E-25	0.2157	0.2157	Tumor up vs Normal	137.564	137.564	2.1216	10.8753	0.167727	12.5555	0.19364	0.339042	-0.150535	0	0.125813	0	-0.13033	0	0	0	3.79397	3.00E-26	0.382733	0.39017	1
cg21401879	Island		5.53E-14	9.14E-05	0.000474523	0.0160805	0.17022	0.298857	5.53E-14	0.167234	0.167234	Tumor up vs Normal	63.6961	63.6961	1.27531	15.8265	0.316874	12.5475	0.251222	0.261037	-0.0930098	0	0.157585	0	-0.148449	0	0	0	4.92535	5.67E-15	0.236264	0.245466	1
cg21831898	Island	C1orf51	8.60E-18	8.62E-05	0.000475596	0.016109	0.0503578	0.199107	8.60E-18	0.185535	0.185535	Tumor up vs Normal	86.2765	86.2765	1.5697	15.9432	0.290068	12.543	0.228205	0.162987	-0.114792	0	0.150499	0	-0.141485	0	0	0	4.47567	8.49E-19	0.289576	0.298136	1
cg16026922	Island	UCHL1	2.04E-17	0.00394758	0.000478048	0.0161751	0.271341	0.389906	2.04E-17	0.148372	0.148372	Tumor up vs Normal	83.9723	83.9723	1.00385	8.46708	0.10122	12.5329	0.149826	0.364842	-0.0910516	0	0.104435	0	-0.114641	0	0	0	2.94083	2.88E-17	0.268713	0.277524	1
cg11603463	Island	SOX7	7.86E-19	0.000126051	0.00048029	0.0162261	0.167802	0.28626	7.86E-19	0.146443	0.146443	Tumor up vs Normal	92.7315	92.7315	0.977922	15.1796	0.16008	12.5237	0.132072	0.259124	-0.0926259	0	0.113067	0	-0.107635	0	0	0	2.59425	9.45E-20	0.302261	0.310668	1
cg04823311	Island	TRIL	3.45E-15	0.000315439	0.000483684	0.0163101	0.10829	0.223323	3.45E-15	0.147253	0.147253	Tumor up vs Normal	70.6599	70.6599	0.988759	13.3525	0.186844	12.5099	0.175054	0.193091	-0.0852937	0	0.12597	0	-0.123918	0	0	0	3.44233	9.12E-16	0.247657	0.256721	1
cg00355019		TRIM29	3.81E-22	0.134894	0.000483829	0.0163127	0.716194	0.575054	3.81E-22	-0.170479	-0.170479	Tumor down vs Normal	114.205	114.205	1.32528	2.25003	0.0261102	12.5093	0.145163	0.594338	0.114058	0	-0.0803505	0	0.112843	0	0	0	2.85468	2.19E-21	0.32346	0.331611	1
cg13631572	Island	ADCY4	7.57E-24	0.00034846	0.000488902	0.0164313	0.150062	0.330325	7.57E-24	0.21559	0.21559	Tumor up vs Normal	125.771	125.771	2.11944	13.1557	0.221694	12.4888	0.210456	0.297286	-0.147654	0	0.137662	0	-0.135872	0	0	0	4.14549	9.46E-25	0.36506	0.37271	1
cg23013309	Island		8.61E-22	0.000494461	0.000490846	0.0164727	0.0937862	0.259037	8.61E-22	0.19999	0.19999	Tumor up vs Normal	111.848	111.848	1.82382	12.4666	0.203283	12.481	0.203518	0.226979	-0.133183	0	0.133575	0	-0.133613	0	0	0	4.01132	1.83E-22	0.337088	0.345075	1
cg13419330		IRAK2	2.96E-39	0.897739	0.000491843	0.0164959	0.58448	0.414097	2.96E-39	-0.192814	-0.192814	Tumor down vs Normal	249.288	249.288	1.69528	0.016551	0.000112555	12.4771	0.0848503	0.424073	0.149678	0	-0.0415653	0	0.0862729	0	0	0	1.67292	2.74E-40	0.525983	0.531694	1
cg22301073	Island		9.01E-23	0.000166537	0.000492742	0.0165158	0.0928965	0.299808	9.01E-23	0.248921	0.248921	Tumor up vs Normal	118.418	118.418	2.82545	14.6221	0.348884	12.4735	0.297616	0.259426	-0.168133	0	0.168258	0	-0.161576	0	0	0	5.86954	8.33E-24	0.35365	0.361437	1
cg05991857	Island		4.74E-17	0.000631791	0.000493941	0.016548	0.0791576	0.200211	4.74E-17	0.151902	0.151902	Tumor up vs Normal	81.7495	81.7495	1.05218	11.9864	0.154275	12.4687	0.160482	0.172013	-0.0925776	0	0.117489	0	-0.118648	0	0	0	3.16621	1.94E-17	0.271107	0.279889	1
cg12139725	Island	EPHA10	8.11E-18	0.000122894	0.000496422	0.0166065	0.151713	0.274176	8.11E-18	0.152587	0.152587	Tumor up vs Normal	86.4335	86.4335	1.0617	15.2305	0.187082	12.4589	0.153037	0.2449	-0.0946555	0	0.121984	0	-0.115863	0	0	0	3.02172	1.01E-18	0.288566	0.297137	1
cg17596058		KIAA1026;KIAA1026	2.11E-34	0.08297	0.000500369	0.0167057	0.60591	0.448487	2.11E-34	-0.18091	-0.18091	Tumor down vs Normal	206.734	206.734	1.47311	3.03046	0.0215939	12.4447	0.0886759	0.463991	0.136523	0	-0.0662894	0	0.0887722	0	0	0	1.74577	3.30E-35	0.479879	0.486171	1
cg11332363	Island	ZNF331	6.81E-19	0.000106387	0.000504012	0.0167904	0.17148	0.313462	6.81E-19	0.175281	0.175281	Tumor up vs Normal	93.1228	93.1228	1.40099	15.5202	0.233493	12.4291	0.186989	0.28092	-0.111245	0	0.135594	0	-0.128072	0	0	0	3.70094	7.12E-20	0.303879	0.312266	1
cg04173864	S_Shelf		2.22E-35	0.0198481	0.000508313	0.0168896	0.896292	0.704395	2.22E-35	-0.219313	-0.219313	Tumor down vs Normal	214.774	214.774	2.19328	5.49674	0.0561328	12.4124	0.126756	0.725469	0.16659	0	-0.0878085	0	0.105446	0	0	0	2.51216	1.65E-36	0.491093	0.497224	1
cg18064852	Island		6.68E-17	0.00101217	0.000513887	0.0170224	0.103915	0.23396	6.68E-17	0.163285	0.163285	Tumor up vs Normal	80.8478	80.8478	1.21579	11.0689	0.166454	12.391	0.186336	0.204118	-0.0993609	0	0.124342	0	-0.127849	0	0	0	3.69935	3.77E-17	0.267101	0.275931	1
cg04193484	S_Shore		3.26E-24	0.0023613	0.000515638	0.0170676	0.128376	0.270669	3.26E-24	0.169709	0.169709	Tumor up vs Normal	128.309	128.309	1.31334	9.44046	0.0966306	12.3843	0.126763	0.246967	-0.116985	0	0.0987583	0	-0.105449	0	0	0	2.518	1.18E-24	0.363911	0.371575	1
cg03136646	Island	MMP23A;MMP23B	7.10E-23	1.47E-05	0.000516229	0.0170785	0.243499	0.379854	7.10E-23	0.16382	0.16382	Tumor up vs Normal	119.119	119.119	1.22377	19.5515	0.200862	12.3821	0.127207	0.351249	-0.111003	0	0.119186	0	-0.105634	0	0	0	2.52728	1.34E-24	0.363244	0.370916	1
cg07086492	Island	ANO8	8.98E-22	0.00152389	0.000520527	0.0171814	0.162255	0.300122	8.98E-22	0.166707	0.166707	Tumor up vs Normal	111.725	111.725	1.26729	10.2788	0.116591	12.3658	0.140264	0.274676	-0.111246	0	0.106026	0	-0.110923	0	0	0	2.79035	3.80E-22	0.333113	0.341148	1
cg10835584	Island	ONECUT2	8.00E-26	0.0065236	0.000523356	0.017253	0.122626	0.29412	8.00E-26	0.202869	0.202869	Tumor up vs Normal	139.677	139.677	1.8767	7.52756	0.101141	12.3552	0.166005	0.268336	-0.142533	0	0.107432	0	-0.120672	0	0	0	3.30527	3.72E-26	0.381657	0.389107	1
cg09999194	Island		2.08E-10	0.000299434	0.000523648	0.0172598	0.132436	0.229052	2.08E-10	0.133367	0.133367	Tumor up vs Normal	43.9905	43.9905	0.81108	13.4555	0.248088	12.3541	0.22778	0.194387	-0.0626908	0	0.144436	0	-0.141353	0	0	0	4.53565	3.41E-11	0.179442	0.189328	1
cg08332658	Island	ZNF681	1.67E-13	0.000777169	0.000528624	0.0173896	0.149649	0.26326	1.67E-13	0.148297	0.148297	Tumor up vs Normal	60.973	60.973	1.00283	11.5823	0.190495	12.3355	0.202884	0.23174	-0.0815942	0	0.131336	0	-0.133405	0	0	0	4.04599	8.10E-14	0.219356	0.228761	1
cg14169333	Island		1.57E-12	0.000723634	0.00053012	0.0174234	0.103408	0.216663	1.57E-12	0.150021	0.150021	Tumor up vs Normal	55.5095	55.5095	1.02629	11.7214	0.216712	12.33	0.227965	0.183149	-0.0793163	0	0.139643	0	-0.14141	0	0	0	4.5482	6.83E-13	0.205517	0.215089	1
cg16555856	N_Shore	TIGD3	6.41E-23	0.0470391	0.000533364	0.0175004	0.234203	0.368721	6.41E-23	0.161487	0.161487	Tumor up vs Normal	119.422	119.422	1.18916	3.98392	0.0396703	12.318	0.122658	0.349195	-0.109623	0	0.0813591	0	-0.103728	0	0	0	2.44957	1.68E-22	0.33755	0.345531	1
cg03478444		C16orf78	7.75E-27	0.000563176	0.000536262	0.0175706	0.683533	0.547865	7.75E-27	-0.159694	-0.159694	Tumor down vs Normal	147.017	147.017	1.1629	12.2114	0.0965919	12.3074	0.097351	0.57	0.113489	0	-0.0922293	0	0.0924098	0	0	0	1.94585	7.08E-28	0.401371	0.408583	1
cg14106046	N_Shelf	B3GNTL1	4.29E-48	0.541026	0.000539236	0.0176395	0.4286	0.218761	4.29E-48	-0.23294	-0.23294	Tumor down vs Normal	338.078	338.078	2.47429	0.374687	0.00274223	12.2966	0.089995	0.231284	0.188515	0	-0.0521797	0	0.0888498	0	0	0	1.8004	2.31E-50	0.607686	0.612413	1
cg21899596	Island	HOPX;HOPX;HOPX;HOPX;HOPX;HOPX	2.57E-20	0.0148367	0.000541634	0.0176965	0.339991	0.504279	2.57E-20	0.20043	0.20043	Tumor up vs Normal	102.191	102.191	1.83184	6.0203	0.107918	12.2879	0.220269	0.475924	-0.130928	0	0.118149	0	-0.139003	0	0	0	4.40972	5.58E-20	0.305274	0.313644	1
cg09401099	Island		1.40E-07	1.01E-05	0.000543138	0.0177301	0.244412	0.33194	1.40E-07	0.131256	0.131256	Tumor up vs Normal	29.4195	29.4195	0.784598	20.3298	0.542182	12.2838	0.327599	0.285023	-0.046442	0	0.193924	0	-0.169627	0	0	0	6.53398	5.75E-10	0.160617	0.170771	1
cg06458554	Island		1.11E-12	0.000568835	0.000545355	0.0177881	0.0544281	0.15828	1.11E-12	0.13713	0.13713	Tumor up vs Normal	56.36	56.36	0.857486	12.1918	0.185492	12.2744	0.186749	0.127614	-0.0731345	0	0.127774	0	-0.12799	0	0	0	3.74275	4.04E-13	0.20895	0.218481	1
cg03880509	Island	LTB;LTB	1.25E-19	0.00184787	0.000556664	0.0180515	0.0668689	0.202504	1.25E-19	0.166182	0.166182	Tumor up vs Normal	97.8488	97.8488	1.2577	9.90974	0.127375	12.2355	0.15727	0.175708	-0.107417	0	0.11165	0	-0.11753	0	0	0	3.14912	8.49E-20	0.303897	0.312318	1
cg21098557	Island	MGC42105	2.32E-24	0.000433962	0.000560881	0.0181391	0.126107	0.302722	2.32E-24	0.210175	0.210175	Tumor up vs Normal	129.578	129.578	1.98576	12.726	0.195024	12.2221	0.187301	0.271422	-0.145626	0	0.130415	0	-0.129097	0	0	0	3.73925	2.00E-25	0.375469	0.383054	1
cg15070848	Island	WNT5A	2.97E-21	0.00128337	0.000571021	0.0183754	0.112218	0.290749	2.97E-21	0.216248	0.216248	Tumor up vs Normal	108.298	108.298	2.13241	10.6097	0.208909	12.1843	0.239913	0.257096	-0.143714	0	0.14022	0	-0.145069	0	0	0	4.84381	1.16E-21	0.326962	0.335071	1
cg17977173	Island	HS6ST1	2.80E-30	0.00353275	0.00057174	0.0183893	0.165468	0.311429	2.80E-30	0.169325	0.169325	Tumor up vs Normal	173.009	173.009	1.30739	8.67638	0.0655655	12.1819	0.0920557	0.291545	-0.124394	0	0.0828495	0	-0.0898613	0	0	0	1.85897	3.12E-31	0.438002	0.444774	1
cg06547849	N_Shore	DSCAML1	4.18E-17	0.00031418	0.000572322	0.0184007	0.193752	0.329282	4.18E-17	0.169479	0.169479	Tumor up vs Normal	82.0838	82.0838	1.30977	13.3604	0.213185	12.1799	0.194348	0.297204	-0.104194	0	0.133659	0	-0.130568	0	0	0	3.9253	9.94E-18	0.275085	0.283819	1
cg25741023	Island	TLX1;TLX1NB	7.92E-18	7.74E-05	0.000572368	0.018401	0.143762	0.27578	7.92E-18	0.163694	0.163694	Tumor up vs Normal	86.5522	86.5522	1.22033	16.164	0.227903	12.181	0.171745	0.243808	-0.102285	0	0.132151	0	-0.122819	0	0	0	3.45435	6.70E-19	0.291947	0.300513	1
cg18237405	Island	CPNE5	3.42E-19	9.12E-05	0.000577576	0.0185182	0.193096	0.315448	3.42E-19	0.150319	0.150319	Tumor up vs Normal	95.0053	95.0053	1.03037	15.8303	0.171686	12.162	0.131902	0.287814	-0.0965365	0	0.115143	0	-0.107565	0	0	0	2.66797	2.98E-20	0.308836	0.317163	1
cg15654121	Island	CSMD2	1.72E-17	0.00167455	0.000579317	0.0185458	0.149304	0.308965	1.72E-17	0.198906	0.198906	Tumor up vs Normal	84.435	84.435	1.8041	10.0977	0.215755	12.1561	0.259736	0.274343	-0.123434	0	0.144257	0	-0.150943	0	0	0	5.25622	1.26E-17	0.27367	0.282421	1
cg06285925	Island	ABR;ABR	1.96E-13	0.00109427	0.000583847	0.0186464	0.0598219	0.180386	1.96E-13	0.157148	0.157148	Tumor up vs Normal	60.5756	60.5756	1.12612	10.9178	0.202965	12.1408	0.225701	0.14749	-0.0867948	0	0.137069	0	-0.140707	0	0	0	4.57321	1.20E-13	0.216803	0.226239	1
cg02337836	Island	GSTM2;GSTM2	5.95E-21	0.000168572	0.000592235	0.0188414	0.119039	0.27719	5.95E-21	0.19182	0.19182	Tumor up vs Normal	106.315	106.315	1.67784	14.5979	0.23038	12.1129	0.191163	0.244592	-0.127073	0	0.135826	0	-0.129494	0	0	0	3.88231	6.44E-22	0.330221	0.338291	1
cg25956283	Island	MDFIC;MDFIC;MDFIC	1.95E-18	0.000244282	0.000594249	0.0188881	0.10155	0.238194	1.95E-18	0.168786	0.168786	Tumor up vs Normal	90.2684	90.2684	1.29909	13.8591	0.199452	12.1063	0.174226	0.207486	-0.106974	0	0.127948	0	-0.123624	0	0	0	3.54028	3.50E-19	0.294725	0.303222	1
cg04245057	Island	TBX2	3.73E-18	0.000488878	0.000597675	0.0189643	0.172233	0.296558	3.73E-18	0.15391	0.15391	Tumor up vs Normal	88.5151	88.5151	1.08019	12.4889	0.152408	12.095	0.147601	0.269029	-0.0970168	0	0.114706	0	-0.113787	0	0	0	3.00205	1.10E-18	0.288055	0.296633	1
cg02511231	Island	TLX3	2.18E-10	2.16E-05	0.000603813	0.0191071	0.174242	0.275157	2.18E-10	0.138766	0.138766	Tumor up vs Normal	43.8829	43.8829	0.878076	18.7622	0.375423	12.075	0.241615	0.23591	-0.0659748	0	0.163527	0	-0.145583	0	0	0	4.92234	4.37E-12	0.193251	0.202971	1
cg23675930		MAN1C1	9.72E-33	0.000318151	0.000604867	0.0191329	0.462978	0.610057	9.72E-33	0.169089	0.169089	Tumor up vs Normal	192.645	192.645	1.30375	13.3355	0.0902502	12.0716	0.0816964	0.589221	-0.126762	0	0.086815	0	-0.0846543	0	0	0	1.66484	1.67E-34	0.471543	0.47791	1
cg17536166	Island	ZNF660	2.79E-23	0.00020247	0.000614418	0.0193481	0.165473	0.307935	2.79E-23	0.170294	0.170294	Tumor up vs Normal	121.882	121.882	1.32241	14.2325	0.154421	12.041	0.130644	0.281122	-0.116769	0	0.111719	0	-0.107051	0	0	0	2.66908	2.40E-24	0.360196	0.367905	1
cg26385256	Island	FGFR1;FGFR1;FGFR1;FGFR1;FGFR1;FGFR1;FGFR1;FGFR1;FGFR1;FGFR1;FGFR1;FGFR1;FGFR1;FGFR1	1.19E-20	0.00301108	0.000618382	0.0194401	0.153221	0.284867	1.19E-20	0.159871	0.159871	Tumor up vs Normal	104.35	104.35	1.16548	8.97856	0.100282	12.0284	0.134345	0.260586	-0.105593	0	0.101174	0	-0.108557	0	0	0	2.74757	8.49E-21	0.31591	0.324152	1
cg14606858		MYH16	1.43E-37	0.178104	0.000623166	0.0195374	0.479583	0.306127	1.43E-37	-0.196624	-0.196624	Tumor down vs Normal	233.962	233.962	1.76295	1.82379	0.0137426	12.0133	0.0905223	0.320986	0.152069	0	-0.061915	0	0.0891098	0	0	0	1.85365	1.19E-38	0.511181	0.51707	1
cg25053336	N_Shore		5.44E-15	4.85E-05	0.000623395	0.019542	0.1636	0.275592	5.44E-15	0.14288	0.14288	Tumor up vs Normal	69.5039	69.5039	0.930905	17.1093	0.229155	12.0126	0.160891	0.244322	-0.08348	0	0.130289	0	-0.118799	0	0	0	3.29481	3.42E-16	0.253707	0.262698	1
cg15428435	Island	PPP2R5C;PPP2R5C	2.54E-35	0.000827132	0.000624085	0.0195599	0.208112	0.427242	2.54E-35	0.249895	0.249895	Tumor up vs Normal	214.269	214.269	2.84761	11.461	0.152314	12.0104	0.159617	0.399172	-0.190731	0	0.116959	0	-0.118328	0	0	0	3.2693	3.70E-37	0.497266	0.503323	1
cg27363327	Island	TTBK1	2.67E-16	0.000966039	0.00062865	0.0196573	0.210421	0.374919	2.67E-16	0.206499	0.206499	Tumor up vs Normal	77.2713	77.2713	1.942	11.1604	0.280487	11.9975	0.301522	0.336246	-0.125131	0	0.159847	0	-0.162736	0	0	0	6.15739	1.41E-16	0.260035	0.268986	1
cg25683325	Island	CD1D	3.18E-22	0.00246394	0.000632463	0.0197447	0.0977539	0.297141	3.18E-22	0.239665	0.239665	Tumor up vs Normal	114.733	114.733	2.61924	9.35943	0.213666	11.9844	0.27359	0.262123	-0.162207	0	0.14591	0	-0.154917	0	0	0	5.61592	1.52E-22	0.338089	0.346064	1
cg12265829	Island	ADCY4	1.33E-21	0.00030879	0.000635093	0.0197922	0.199548	0.363779	1.33E-21	0.198136	0.198136	Tumor up vs Normal	110.591	110.591	1.79016	13.3946	0.216823	11.9762	0.193863	0.331581	-0.132934	0	0.134158	0	-0.130405	0	0	0	3.98208	1.89E-22	0.336902	0.344891	1
cg17102269		CSMD1	1.82E-39	0.0846114	0.000643115	0.019963	0.378198	0.228058	1.82E-39	-0.169347	-0.169347	Tumor down vs Normal	251.232	251.232	1.30773	2.99819	0.0156064	11.9517	0.0622118	0.232483	0.13241	0	-0.0184365	0	0.0738727	0	0	0	1.2805	6.34E-41	0.531614	0.537257	1
cg00982136	N_Shelf	CLK1;CLK1;CLK1;CLK1	3.53E-26	0.000219882	0.000643589	0.0199714	0.220306	0.367411	3.53E-26	0.173212	0.173212	Tumor up vs Normal	142.234	142.234	1.36812	14.0683	0.13532	11.9503	0.114947	0.342287	-0.123005	0	0.104682	0	-0.100415	0	0	0	2.36623	1.89E-27	0.39655	0.40382	1
cg06663068	Island	PRRT3;PRRT3	6.73E-21	0.000812827	0.000644936	0.0200029	0.0442266	0.226139	6.73E-21	0.220392	0.220392	Tumor up vs Normal	105.965	105.965	2.21492	11.4949	0.24027	11.9462	0.249703	0.190958	-0.146393	0	0.146588	0	-0.147999	0	0	0	5.14196	1.96E-21	0.324086	0.33223	1
cg24331301	Island	CDH23;CDH23	1.82E-19	0.000901084	0.000645035	0.0200034	0.100829	0.250175	1.82E-19	0.182737	0.182737	Tumor up vs Normal	96.7437	96.7437	1.52272	11.2945	0.177772	11.9459	0.188025	0.219779	-0.118524	0	0.126651	0	-0.128427	0	0	0	3.87197	6.86E-20	0.304095	0.31248	1
cg25670060	Island	CNTN5;CNTN5	4.09E-16	0.000351967	0.000647728	0.0200611	0.173897	0.311471	4.09E-16	0.17325	0.17325	Tumor up vs Normal	76.1265	76.1265	1.36871	13.1359	0.236176	11.9377	0.214633	0.277734	-0.104643	0	0.140574	0	-0.137213	0	0	0	4.42293	1.06E-16	0.260836	0.269741	1
cg00021558	Island		7.03E-27	0.00026734	0.000649553	0.0200974	0.160991	0.351011	7.03E-27	0.223025	0.223025	Tumor up vs Normal	147.324	147.324	2.26815	13.6801	0.210615	11.9322	0.183705	0.319467	-0.159553	0	0.131433	0	-0.126943	0	0	0	3.78733	3.67E-28	0.404582	0.411756	1
cg16501308	Island	KLHL14	4.25E-16	0.000680164	0.000651887	0.020145	0.123014	0.24216	4.25E-16	0.150048	0.150048	Tumor up vs Normal	76.0236	76.0236	1.02666	11.8423	0.159924	11.9252	0.161044	0.213684	-0.0906204	0	0.118649	0	-0.118856	0	0	0	3.3221	1.76E-16	0.25775	0.266693	1
cg20631104	N_Shore	BMP3	1.01E-16	0.000169151	0.000653328	0.020182	0.148923	0.27633	1.01E-16	0.15946	0.15946	Tumor up vs Normal	79.7763	79.7763	1.1595	14.591	0.212072	11.9209	0.173263	0.245169	-0.0978193	0	0.129837	0	-0.123282	0	0	0	3.57546	1.51E-17	0.272598	0.281362	1
cg14511946	Island		3.19E-12	4.96E-05	0.000660409	0.0203219	0.225154	0.346803	3.19E-12	0.161025	0.161025	Tumor up vs Normal	53.811	53.811	1.18237	17.0637	0.374935	11.8999	0.261471	0.306867	-0.0853021	0	0.1664	0	-0.151447	0	0	0	5.40527	1.68E-13	0.214653	0.224115	1
cg15476528	Island	SLC22A17;SLC22A17	5.89E-17	0.00258715	0.000665381	0.0204334	0.126981	0.277789	5.89E-17	0.188268	0.188268	Tumor up vs Normal	81.1774	81.1774	1.61629	9.26659	0.184503	11.8852	0.236641	0.245234	-0.11623	0	0.135647	0	-0.144076	0	0	0	4.898	5.81E-17	0.264496	0.273358	1
cg12305431	S_Shelf	HOXA3;HOXA3	2.70E-36	0.000253169	0.000666264	0.0204438	0.612985	0.788975	2.70E-36	0.200015	0.200015	Tumor up vs Normal	222.694	222.694	1.82428	13.7882	0.112951	11.8826	0.0973405	0.789831	-0.153813	0	-0.00356698	0	-0.0924047	0	0	0	2.01519	1.67E-38	0.50982	0.515726	1
cg06777194	Island	SOX8	1.42E-28	0.0858447	0.000668632	0.0204944	0.284702	0.464748	1.42E-28	0.209772	0.209772	Tumor up vs Normal	159.918	159.918	2.00659	2.97445	0.0373224	11.8757	0.149012	0.444162	-0.152607	0	0.0857736	0	-0.114329	0	0	0	3.08672	1.10E-28	0.410396	0.4175	1
cg03061435	Island	MFSD4	5.65E-22	5.43E-07	0.000674671	0.0206407	0.16944	0.298051	5.65E-22	0.154655	0.154655	Tumor up vs Normal	113.065	113.065	1.09067	26.4881	0.255517	11.8581	0.114389	0.268065	-0.10457	0	0.124941	0	-0.10017	0	0	0	2.37303	1.16E-24	0.364009	0.371671	1
cg13850654		GOLM1;GOLM1	1.32E-22	0.000332051	0.00067555	0.0206634	0.501265	0.636059	1.32E-22	0.16149	0.16149	Tumor up vs Normal	117.302	117.302	1.18921	13.251	0.134339	11.8556	0.120192	0.610711	-0.11015	0	0.105617	0	-0.10268	0	0	0	2.49395	1.64E-23	0.350071	0.357902	1
cg15876676	Island		1.39E-18	0.000279413	0.000676878	0.0206936	0.269102	0.39355	1.39E-18	0.15316	0.15316	Tumor up vs Normal	91.1896	91.1896	1.06969	13.5926	0.159446	11.8517	0.139026	0.366107	-0.0979444	0	0.114348	0	-0.110432	0	0	0	2.88568	2.56E-19	0.296533	0.305009	1
cg00876266	Island	CAPS;CAPS	2.29E-28	0.000596733	0.000679553	0.0207466	0.61013	0.785861	2.29E-28	0.204865	0.204865	Tumor up vs Normal	158.358	158.358	1.91383	12.0981	0.146211	11.844	0.14314	0.758825	-0.148838	0	0.112652	0	-0.112054	0	0	0	2.97301	1.35E-29	0.420454	0.427436	1
cg25556905	Island	ADCY4	7.40E-24	0.000393475	0.000683742	0.0208326	0.131599	0.337944	7.40E-24	0.245488	0.245488	Tumor up vs Normal	125.839	125.839	2.74805	12.916	0.282059	11.832	0.258387	0.301002	-0.170213	0	0.153923	0	-0.150551	0	0	0	5.37212	8.24E-25	0.365778	0.373419	1
cg24879782	Island		3.76E-25	0.113031	0.000685991	0.0208841	0.303876	0.503496	3.76E-25	0.235948	0.235948	Tumor up vs Normal	134.892	134.892	2.53862	2.52935	0.0476014	11.8256	0.222554	0.478975	-0.166087	0	0.10217	0	-0.139722	0	0	0	4.62963	8.03E-25	0.365914	0.373553	1
cg01981601	Island	TOX	3.67E-16	0.184698	0.000689299	0.0209585	0.254069	0.3885	3.67E-16	0.168989	0.168989	Tumor up vs Normal	76.4028	76.4028	1.30222	1.76932	0.0301566	11.8162	0.201398	0.366379	-0.102532	0	0.0921739	0	-0.132915	0	0	0	4.19286	6.05E-15	0.235854	0.245061	1
cg11843238	Island	PDLIM4;PDLIM4	3.12E-18	0.000101628	0.000691396	0.020996	0.209224	0.375496	3.12E-18	0.205129	0.205129	Tumor up vs Normal	88.9995	88.9995	1.91874	15.6122	0.336584	11.8103	0.254619	0.336943	-0.130404	0	0.160639	0	-0.149449	0	0	0	5.30352	2.93E-19	0.295754	0.304239	1
cg11713800	Island	MDFI	8.84E-30	0.000432848	0.000691642	0.0209995	0.528064	0.66775	8.84E-30	0.161937	0.161937	Tumor up vs Normal	169.133	169.133	1.1958	12.7282	0.0899911	11.8096	0.0834964	0.646818	-0.119147	0	0.0872149	0	-0.0855818	0	0	0	1.73927	3.16E-31	0.437954	0.444726	1
cg21619653	N_Shore		1.18E-14	3.10E-05	0.000697157	0.0211366	0.13671	0.251626	1.18E-14	0.146818	0.146818	Tumor up vs Normal	67.5473	67.5473	0.982929	18.017	0.262178	11.7941	0.171625	0.218704	-0.0854688	0	0.137175	0	-0.122698	0	0	0	3.57972	5.14E-16	0.251196	0.260218	1
cg26926076		LAMA2;LAMA2	1.67E-18	0.000247933	0.000698919	0.0211728	0.135153	0.254663	1.67E-18	0.147088	0.147088	Tumor up vs Normal	90.6786	90.6786	0.986555	13.8297	0.150463	11.7892	0.128263	0.228148	-0.0940527	0	0.110478	0	-0.106071	0	0	0	2.6764	2.83E-19	0.295949	0.304431	1
cg07485357	Island	ADCY4	1.33E-20	0.00086557	0.000699188	0.021178	0.14097	0.282888	1.33E-20	0.17203	0.17203	Tumor up vs Normal	104.038	104.038	1.3495	11.3726	0.147517	11.7884	0.152911	0.255339	-0.114122	0	0.114785	0	-0.115816	0	0	0	3.19093	4.05E-21	0.320055	0.328247	1
cg09229918	Island	SYNGR3	4.33E-22	0.0283209	0.000700062	0.021191	0.244697	0.419169	4.33E-22	0.209531	0.209531	Tumor up vs Normal	113.837	113.837	2.00198	4.86569	0.0855696	11.786	0.207272	0.392592	-0.142111	0	0.110739	0	-0.13484	0	0	0	4.32624	8.74E-22	0.328541	0.336631	1
cg22891988	Island	MPPED2	1.24E-14	0.000265761	0.000701888	0.021231	0.149647	0.263001	1.24E-14	0.144834	0.144834	Tumor up vs Normal	67.4326	67.4326	0.956541	13.6919	0.194221	11.7809	0.167114	0.232809	-0.0842962	0	0.1258	0	-0.121075	0	0	0	3.48955	2.64E-15	0.241054	0.250198	1
cg21746851	Island	PRRT3	2.15E-19	0.000522192	0.000705033	0.0212876	0.0513354	0.210015	2.15E-19	0.193945	0.193945	Tumor up vs Normal	96.2785	96.2785	1.71522	12.3595	0.220188	11.7722	0.209724	0.177061	-0.126127	0	0.137306	0	-0.135635	0	0	0	4.38254	5.48E-20	0.305374	0.313743	1
cg25893004	Island		1.24E-20	0.00119155	0.000713178	0.0214588	0.158198	0.31345	1.24E-20	0.188075	0.188075	Tumor up vs Normal	104.408	104.408	1.59011	10.7552	0.163799	11.7522	0.178984	0.283819	-0.124976	0	0.123463	0	-0.126199	0	0	0	3.71607	3.39E-21	0.32319	0.33141	1
cg20314038	Island	CSMD2	3.86E-17	0.0241748	0.000715686	0.0215116	0.210853	0.332091	3.86E-17	0.150956	0.150956	Tumor up vs Normal	82.3975	82.3975	1.02438	5.14596	0.0639758	11.7454	0.146021	0.309358	-0.0939621	0	0.0947183	0	-0.113987	0	0	0	3.03346	1.31E-16	0.261392	0.270363	1
cg03885399	Island	TAL1	4.62E-24	0.00012806	0.000721529	0.0216417	0.307471	0.455715	4.62E-24	0.176032	0.176032	Tumor up vs Normal	127.258	127.258	1.41302	15.1479	0.168195	11.7271	0.130212	0.428315	-0.122595	0	0.11417	0	-0.106874	0	0	0	2.73147	2.41E-25	0.372127	0.379692	1
cg27577527	Island	ZSCAN12;ZSCAN12	1.02E-16	0.00119044	0.000722622	0.0216691	0.0793982	0.225149	1.02E-16	0.182051	0.182051	Tumor up vs Normal	79.7356	79.7356	1.5113	10.7549	0.203847	11.7241	0.222218	0.192348	-0.112243	0	0.136669	0	-0.139616	0	0	0	4.66266	5.84E-17	0.264463	0.273325	1
cg11334214	Island	RASGRP2;RASGRP2	1.61E-20	0.00166588	0.000722729	0.021671	0.151406	0.291335	1.61E-20	0.169613	0.169613	Tumor up vs Normal	103.504	103.504	1.31184	10.1077	0.128107	11.7238	0.14859	0.264914	-0.112529	0	0.110087	0	-0.114168	0	0	0	3.11786	7.43E-21	0.316659	0.324892	1
cg23849078	Island		4.07E-14	0.000546526	0.000723097	0.021678	0.0503021	0.180415	4.07E-14	0.167188	0.167188	Tumor up vs Normal	64.4586	64.4586	1.27461	12.2702	0.242633	11.7228	0.231808	0.145797	-0.0958896	0	0.144243	0	-0.142598	0	0	0	4.86442	1.46E-14	0.230298	0.239572	1
cg15110403	Island	ANKLE1	4.02E-15	0.00959713	0.000726822	0.0217521	0.202659	0.351391	4.02E-15	0.188816	0.188816	Tumor up vs Normal	70.2733	70.2733	1.6257	6.81448	0.157646	11.7128	0.270964	0.318779	-0.11173	0	0.135883	0	-0.154171	0	0	0	5.69096	1.09E-14	0.23217	0.241421	1
cg05120716		PRKCB;PRKCB	1.72E-27	0.00662108	0.000729508	0.021811	0.736065	0.598858	1.72E-27	-0.160362	-0.160362	Tumor down vs Normal	151.82	151.82	1.17264	7.50001	0.0579294	11.7056	0.0904131	0.618099	0.115834	0	-0.0801704	0	0.089056	0	0	0	1.90008	4.44E-28	0.403649	0.410834	1
cg00063471	Island	TNFAIP8L3	7.31E-25	5.22E-05	0.000733069	0.0218897	0.122481	0.306063	7.31E-25	0.217075	0.217075	Tumor up vs Normal	132.852	132.852	2.14874	16.957	0.274261	11.6961	0.189172	0.271992	-0.152666	0	0.141962	0	-0.128818	0	0	0	3.97879	1.91E-26	0.385014	0.392424	1
cg03502791	S_Shore		2.61E-16	0.00260353	0.000741678	0.0220917	0.318758	0.441112	2.61E-16	0.153343	0.153343	Tumor up vs Normal	77.289	77.289	1.07225	9.2546	0.128391	11.6734	0.161947	0.414074	-0.0937492	0	0.112656	0	-0.119188	0	0	0	3.41281	2.63E-16	0.25532	0.264292	1
cg17778441	Island	ZNF570;ZNF570	3.92E-18	0.0011311	0.000743571	0.0221347	0.0704926	0.226433	3.92E-18	0.192268	0.192268	Tumor up vs Normal	88.3826	88.3826	1.6857	10.8537	0.20701	11.6684	0.222548	0.193496	-0.122408	0	0.137237	0	-0.13972	0	0	0	4.69189	1.89E-18	0.284912	0.293528	1
cg11398523	Island	FUZ;FUZ	4.70E-25	0.00378404	0.000745421	0.0221744	0.0802348	0.273997	4.70E-25	0.228844	0.228844	Tumor up vs Normal	134.203	134.203	2.38806	8.54677	0.152085	11.6635	0.207546	0.243946	-0.16138	0	0.125215	0	-0.134929	0	0	0	4.37742	1.52E-25	0.374494	0.38203	1
cg23108709	Island	FEV	3.16E-19	0.00167417	0.000745703	0.0221791	0.133821	0.28565	3.16E-19	0.185583	0.185583	Tumor up vs Normal	95.2935	95.2935	1.56851	10.099	0.166228	11.664	0.191987	0.255568	-0.120655	0	0.125343	0	-0.129856	0	0	0	4.03265	1.86E-19	0.299378	0.307853	1
cg07541744	Island	IRX6	7.79E-20	3.86E-05	0.000747658	0.0222223	0.301865	0.430184	7.79E-20	0.156173	0.156173	Tumor up vs Normal	99.0941	99.0941	1.11219	17.5744	0.197248	11.6577	0.130841	0.401543	-0.102607	0	0.119335	0	-0.107132	0	0	0	2.761	3.19E-21	0.321385	0.329562	1
cg05651283	Island	FAM159A	7.90E-19	0.000624123	0.000747902	0.0222261	0.115154	0.27072	7.90E-19	0.190734	0.190734	Tumor up vs Normal	92.7187	92.7187	1.6589	12.0103	0.214885	11.6571	0.208565	0.238014	-0.123104	0	0.136277	0	-0.13526	0	0	0	4.40137	2.35E-19	0.29702	0.30549	1
cg09853702			3.30E-52	0.00366791	0.000750873	0.0222769	0.412293	0.245388	3.30E-52	-0.183511	-0.183511	Tumor down vs Normal	384.701	384.701	1.53563	8.60554	0.0343512	11.6493	0.0465013	0.246465	0.151577	0	-0.00448717	0	0.0638675	0	0	0	0.981972	9.11E-56	0.645513	0.649784	1
cg16142306	Island	UCHL1;UCHL1	4.69E-21	0.00392162	0.000751689	0.0222957	0.177614	0.329371	4.69E-21	0.183186	0.183186	Tumor up vs Normal	106.99	106.99	1.5302	8.47951	0.121277	11.6472	0.166582	0.302488	-0.122745	0	0.112012	0	-0.120882	0	0	0	3.51837	3.36E-21	0.321093	0.329273	1
cg26734696	Island	HS3ST4	6.51E-22	0.0019887	0.000758269	0.0224438	0.0928056	0.264233	6.51E-22	0.205815	0.205815	Tumor up vs Normal	112.655	112.655	1.93161	9.76828	0.16749	11.6302	0.199415	0.233817	-0.139685	0	0.126735	0	-0.132259	0	0	0	4.21799	2.62E-22	0.335147	0.343157	1
cg18077580	S_Shore		5.91E-22	1.55E-05	0.000758555	0.0224473	0.242702	0.381274	5.91E-22	0.166326	0.166326	Tumor up vs Normal	112.933	112.933	1.2615	19.4375	0.217122	11.6295	0.129905	0.351903	-0.112952	0	0.122377	0	-0.106748	0	0	0	2.74789	1.05E-23	0.352416	0.360219	1
cg26256263	Island	RUNX3;RUNX3	3.47E-27	0.00153926	0.000766657	0.0226126	0.340021	0.507455	3.47E-27	0.195797	0.195797	Tumor up vs Normal	149.579	149.579	1.74815	10.2595	0.119905	11.6088	0.135674	0.482057	-0.141251	0	0.105825	0	-0.109093	0	0	0	2.87504	4.13E-28	0.404002	0.411183	1
cg27280396	Island	RORA	2.82E-16	0.000118099	0.000776193	0.022819	0.13815	0.258249	2.82E-16	0.150422	0.150422	Tumor up vs Normal	77.0846	77.0846	1.03178	15.3104	0.20493	11.5847	0.155062	0.228164	-0.0921083	0	0.125352	0	-0.116627	0	0	0	3.29272	3.16E-17	0.268175	0.276992	1
cg13107839			5.37E-25	0.000216	0.000778199	0.0228683	0.641981	0.507317	5.37E-25	-0.158986	-0.158986	Tumor down vs Normal	133.794	133.794	1.1526	14.1037	0.121501	11.5797	0.0997567	0.530931	0.112213	0	-0.098391	0	0.0935446	0	0	0	2.11924	3.14E-26	0.382513	0.389953	1
cg23350904		ZMYND15;ZMYND15	8.33E-25	0.00226677	0.000793915	0.0231996	0.3725	0.51255	8.33E-25	0.165444	0.165444	Tumor up vs Normal	132.451	132.451	1.24815	9.51834	0.0896959	11.5407	0.108754	0.490185	-0.116608	0	0.0931871	0	-0.097672	0	0	0	2.31818	2.02E-25	0.373025	0.380579	1
cg10971790	Island	FUZ;FUZ	9.45E-22	0.000909339	0.000795633	0.0232359	0.110589	0.244511	9.45E-22	0.160809	0.160809	Tumor up vs Normal	111.579	111.579	1.1792	11.2768	0.119175	11.5365	0.121921	0.219831	-0.109101	0	0.10283	0	-0.103416	0	0	0	2.59979	2.33E-22	0.335786	0.343788	1
cg02364610	Island	CREB3L1	2.15E-21	0.040502	0.000817059	0.0236976	0.260009	0.389757	2.15E-21	0.156066	0.156066	Tumor up vs Normal	109.212	109.212	1.11066	4.2414	0.0431342	11.4848	0.116798	0.384992	-0.105456	0	0.019854	0	-0.10122	0	0	0	2.50177	5.69E-21	0.318157	0.326372	1
cg22237200	Island	ATP1B2	5.25E-18	0.000820537	0.000819409	0.023736	0.1526	0.316847	5.25E-18	0.202334	0.202334	Tumor up vs Normal	87.5981	87.5981	1.86682	11.4765	0.244579	11.4792	0.244636	0.281692	-0.129089	0	0.146481	0	-0.14649	0	0	0	5.24255	1.98E-18	0.284631	0.293249	1
cg08777147	Island	BCOR;BCOR;BCOR;BCOR	1.59E-16	0.0831021	0.000822837	0.0238054	0.145683	0.301246	1.59E-16	0.194131	0.194131	Tumor up vs Normal	78.5838	78.5838	1.71852	3.02775	0.0662128	11.4711	0.250857	0.274299	-0.119961	0	0.112276	0	-0.148341	0	0	0	5.37969	1.47E-15	0.244678	0.253779	1
cg10784030		INPP5B;INPP5B	7.09E-19	0.000206616	0.000829548	0.0239369	0.152512	0.287201	7.09E-19	0.164755	0.164755	Tumor up vs Normal	93.012	93.012	1.23778	14.1921	0.188866	11.4553	0.152444	0.257879	-0.106936	0	0.122176	0	-0.115639	0	0	0	3.27371	9.51E-20	0.302223	0.31063	1
cg02079933	Island	RCSD1;RCSD1	3.69E-20	0.00119177	0.000831722	0.0239782	0.0513371	0.221543	3.69E-20	0.206293	0.206293	Tumor up vs Normal	101.177	101.177	1.94059	10.7527	0.206238	11.4502	0.219615	0.188747	-0.136894	0	0.13665	0	-0.138797	0	0	0	4.71829	1.35E-20	0.313301	0.321575	1
cg26353598			1.03E-25	0.00392328	0.000836483	0.0240703	0.586246	0.452392	1.03E-25	-0.157333	-0.157333	Tumor down vs Normal	138.904	138.904	1.12876	8.47871	0.0688997	11.4391	0.0929564	0.472557	0.112183	0	-0.084021	0	0.0902999	0	0	0	1.99905	2.72E-26	0.383237	0.390668	1
cg04602060	Island	FGF3	3.02E-21	0.00361168	0.000836614	0.0240706	0.109803	0.263	3.02E-21	0.184361	0.184361	Tumor up vs Normal	108.246	108.246	1.54991	8.63468	0.123635	11.4388	0.163785	0.236119	-0.12443	0	0.112001	0	-0.119863	0	0	0	3.52233	1.88E-21	0.32432	0.33246	1
cg17484154	Island	AK5;AK5;AK5	4.76E-18	0.000305297	0.000842394	0.0241897	0.128713	0.266703	4.76E-18	0.169837	0.169837	Tumor up vs Normal	87.8635	87.8635	1.31531	13.4171	0.200854	11.4254	0.171038	0.236076	-0.108593	0	0.127612	0	-0.122488	0	0	0	3.68261	8.96E-19	0.289263	0.297826	1
cg08196968	Island	PPP1R14A	5.07E-13	0.020789	0.000858528	0.0245167	0.365653	0.481562	5.07E-13	0.150516	0.150516	Tumor up vs Normal	58.2541	58.2541	1.03307	5.41396	0.0960102	11.3885	0.201962	0.454577	-0.0839651	0	0.112436	0	-0.133101	0	0	0	4.36252	2.42E-12	0.197168	0.20684	1
cg03607359	Island	SNCB;SNCB;EIF4E1B;SNCB;SNCB	1.87E-16	0.00173585	0.00086014	0.0245477	0.0523873	0.173911	1.87E-16	0.151612	0.151612	Tumor up vs Normal	78.1619	78.1619	1.04818	10.0287	0.134488	11.3849	0.152674	0.14699	-0.0937494	0	0.11217	0	-0.115726	0	0	0	3.29893	1.33E-16	0.25946	0.268382	1
cg21251563		CHN2;CHN2;CHN2	9.10E-21	0.00103224	0.000862007	0.0245857	0.404886	0.531059	9.10E-21	0.152219	0.152219	Tumor up vs Normal	105.112	105.112	1.05658	11.0308	0.110881	11.3806	0.114397	0.507204	-0.102132	0	0.0993982	0	-0.100174	0	0	0	2.47277	2.72E-21	0.322258	0.330423	1
cg16172657	Island	KHDC1	3.33E-19	0.00255414	0.000863527	0.0246203	0.0754818	0.221137	3.33E-19	0.177601	0.177601	Tumor up vs Normal	95.0811	95.0811	1.43833	9.29101	0.140549	11.3772	0.172107	0.193068	-0.116166	0	0.116953	0	-0.12287	0	0	0	3.72133	2.26E-19	0.297248	0.305715	1
cg04263436	Island	B3GALT4	1.45E-13	0.00361688	0.000865265	0.0246511	0.149097	0.258326	1.45E-13	0.140463	0.140463	Tumor up vs Normal	61.3378	61.3378	0.898535	8.63265	0.126459	11.3745	0.166624	0.230943	-0.0799759	0	0.113182	0	-0.120974	0	0	0	3.589	1.97E-13	0.214397	0.2239	1
cg00853480	Island	ZNF93	5.29E-15	0.013024	0.00086763	0.024703	0.189834	0.312519	5.29E-15	0.155335	0.155335	Tumor up vs Normal	69.5749	69.5749	1.10029	6.25661	0.0989446	11.368	0.179778	0.28627	-0.092546	0	0.109371	0	-0.125579	0	0	0	3.89035	1.69E-14	0.229364	0.238649	1
cg12828075	Island	INSC;INSC	1.37E-20	0.00207606	0.00086919	0.0247324	0.24393	0.382814	1.37E-20	0.167722	0.167722	Tumor up vs Normal	103.952	103.952	1.28275	9.6861	0.119525	11.3645	0.140236	0.357218	-0.112266	0	0.106653	0	-0.110912	0	0	0	3.03559	6.59E-21	0.317336	0.325561	1
cg16941302	S_Shore	ONECUT2	3.70E-23	0.00919879	0.000873721	0.0248032	0.125969	0.258012	3.70E-23	0.157057	0.157057	Tumor up vs Normal	121.043	121.043	1.1248	6.89238	0.0640481	11.3544	0.105512	0.237473	-0.108954	0	0.0855801	0	-0.0962052	0	0	0	2.28598	2.73E-23	0.347336	0.3552	1
cg16761581	Island	ADCY4	4.34E-22	0.000387755	0.000874502	0.0248167	0.137285	0.296571	4.34E-22	0.190584	0.190584	Tumor up vs Normal	113.827	113.827	1.65629	12.9449	0.188361	11.3527	0.165192	0.266701	-0.130395	0	0.124459	0	-0.120377	0	0	0	3.57954	5.60E-23	0.343486	0.351396	1
cg02694810	N_Shore	EOMES	8.10E-19	1.73E-05	0.000879061	0.0249041	0.1698	0.307097	8.10E-19	0.167833	0.167833	Tumor up vs Normal	92.6493	92.6493	1.28446	19.2222	0.26649	11.3426	0.157249	0.274656	-0.10911	0	0.13517	0	-0.117447	0	0	0	3.41046	1.93E-20	0.311291	0.319589	1
cg14913695	Island	IL17REL	8.17E-27	0.000977575	0.000891318	0.0251484	0.234377	0.385773	8.17E-27	0.176936	0.176936	Tumor up vs Normal	146.846	146.846	1.42757	11.1363	0.108262	11.3156	0.110006	0.362291	-0.12782	0	0.0978417	0	-0.0982325	0	0	0	2.3915	7.38E-28	0.401168	0.408383	1
cg19763319	Island	FUZ	7.78E-22	0.00140137	0.000891871	0.0251581	0.0738748	0.25069	7.78E-22	0.211799	0.211799	Tumor up vs Normal	112.139	112.139	2.04556	10.4401	0.190442	11.3144	0.20639	0.219034	-0.144523	0	0.131901	0	-0.134552	0	0	0	4.48735	2.33E-22	0.335775	0.343778	1
cg24813212	Island	TEKT2;TEKT2	4.48E-18	0.00160136	0.00089397	0.0251969	0.107603	0.233186	4.48E-18	0.154354	0.154354	Tumor up vs Normal	88.0241	88.0241	1.08643	10.1835	0.125689	11.3099	0.139591	0.207307	-0.0990258	0	0.107829	0	-0.110656	0	0	0	3.03622	2.54E-18	0.283157	0.291794	1
cg06730723	Island	ADARB2	1.66E-22	0.000903999	0.00089698	0.0252514	0.138515	0.272844	1.66E-22	0.160036	0.160036	Tumor up vs Normal	116.718	116.718	1.16639	11.2893	0.112817	11.3045	0.112968	0.248753	-0.110231	0	0.0995765	0	-0.0996099	0	0	0	2.44834	3.39E-23	0.347311	0.355206	1
cg12950007	Island	ZNF528	1.50E-16	0.0001109	0.000896996	0.0252514	0.218911	0.350321	1.50E-16	0.163669	0.163669	Tumor up vs Normal	78.781	78.781	1.21995	15.4387	0.239074	11.3044	0.175053	0.318052	-0.10167	0	0.134452	0	-0.123996	0	0	0	3.7939	1.61E-17	0.27314	0.281933	1
cg08941824	S_Shore	PRRT3	1.21E-16	0.000276031	0.0008974	0.0252613	0.10736	0.229294	1.21E-16	0.151723	0.151723	Tumor up vs Normal	79.2824	79.2824	1.0497	13.6167	0.180285	11.3024	0.149644	0.200455	-0.0944366	0	0.120164	0	-0.114572	0	0	0	3.25704	2.32E-17	0.270016	0.278811	1
cg01837410	N_Shore	SLCO4C1;SLCO4C1	6.20E-18	0.00118643	0.000898075	0.0252759	0.0873712	0.222793	6.20E-18	0.166622	0.166622	Tumor up vs Normal	87.1501	87.1501	1.26599	10.7614	0.156326	11.301	0.164164	0.19434	-0.106621	0	0.118552	0	-0.120001	0	0	0	3.57353	2.92E-18	0.282349	0.290996	1
cg14464718		TMEM35	6.83E-14	0.0487184	0.000899665	0.0253102	0.229169	0.351468	6.83E-14	0.156773	0.156773	Tumor up vs Normal	63.1752	63.1752	1.12074	3.92389	0.0696105	11.2975	0.20042	0.32618	-0.0904764	0	0.105367	0	-0.132592	0	0	0	4.36408	5.62E-13	0.206794	0.21635	1
cg14753356			1.72E-25	0.00490148	0.000905837	0.0254354	0.561021	0.41293	1.72E-25	-0.174036	-0.174036	Tumor down vs Normal	137.293	137.293	1.38116	8.06075	0.081091	11.2843	0.113519	0.435025	0.124142	0	-0.0920645	0	0.099789	0	0	0	2.47476	5.18E-26	0.379974	0.387445	1
cg22987011		IQGAP2	2.04E-31	0.0046731	0.000908021	0.0254805	0.717891	0.552916	2.04E-31	-0.189509	-0.189509	Tumor down vs Normal	181.975	181.975	1.63766	8.15013	0.073346	11.2796	0.101509	0.573865	0.142328	0	-0.087287	0	0.0943626	0	0	0	2.21384	1.40E-32	0.452082	0.458683	1
cg24319381	Island	CPEB1	4.71E-32	0.00122893	0.00091568	0.0256169	0.195301	0.411136	4.71E-32	0.247376	0.247376	Tumor up vs Normal	187.322	187.322	2.78693	10.6944	0.159109	11.2644	0.167588	0.382391	-0.186714	0	0.119769	0	-0.121324	0	0	0	3.64504	1.59E-33	0.463086	0.469581	1
cg10136354	Island	EMX1	2.93E-15	7.27E-05	0.000916987	0.0256477	0.14746	0.276585	2.93E-15	0.16285	0.16285	Tumor up vs Normal	71.1143	71.1143	1.20777	16.2889	0.276643	11.2616	0.191262	0.242327	-0.0980448	0	0.142744	0	-0.12961	0	0	0	4.16097	2.38E-16	0.256812	0.265802	1
cg27258025	Island	ZNF528	7.17E-19	0.000371695	0.00091699	0.0256477	0.163871	0.334014	7.17E-19	0.207735	0.207735	Tumor up vs Normal	92.9817	92.9817	1.96781	13.0283	0.275723	11.2605	0.23831	0.298002	-0.135443	0	0.150051	0	-0.144583	0	0	0	5.20619	1.37E-19	0.30013	0.308562	1
cg00927495	Island	BARX1	7.97E-26	0.00459094	0.000918809	0.0256799	0.142591	0.276629	7.97E-26	0.157251	0.157251	Tumor up vs Normal	139.69	139.69	1.12759	8.18339	0.0660567	11.2566	0.0908641	0.256782	-0.112612	0	0.0826995	0	-0.0892778	0	0	0	1.98572	2.12E-26	0.3845	0.391915	1
cg22900415	Island	GJA3	2.63E-15	0.00146703	0.000919397	0.0256928	0.140211	0.25458	2.63E-15	0.144139	0.144139	Tumor up vs Normal	71.3476	71.3476	0.947389	10.352	0.137459	11.2554	0.149455	0.227663	-0.0868895	0	0.112154	0	-0.114499	0	0	0	3.26651	1.76E-15	0.243563	0.252676	1
cg11895835		C5orf13;C5orf13;C5orf13;C5orf13;C5orf13;C5orf13;C5orf13;C5orf13;C5orf13;C5orf13;C5orf13	5.68E-28	1.87E-07	0.000927352	0.0258496	0.305193	0.45573	5.68E-28	0.175011	0.175011	Tumor up vs Normal	155.397	155.397	1.39667	28.7861	0.258722	11.2387	0.10101	0.426357	-0.127946	0	0.122389	0	-0.0941305	0	0	0	2.21099	2.69E-31	0.438696	0.445459	1
cg16574134	N_Shore	PAX2;PAX2;PAX2;PAX2;PAX2	1.54E-14	0.00121567	0.000929018	0.0258768	0.172611	0.292636	1.54E-14	0.152534	0.152534	Tumor up vs Normal	66.8803	66.8803	1.06096	10.7144	0.169968	11.2352	0.17823	0.262979	-0.0900158	0	0.123571	0	-0.125037	0	0	0	3.90244	9.29E-15	0.233154	0.242393	1
cg07838681	Island	HLA-L	6.24E-12	0.000785854	0.000950217	0.0262968	0.0773871	0.191106	6.24E-12	0.14977	0.14977	Tumor up vs Normal	52.2534	52.2534	1.02022	11.563	0.225761	11.1936	0.218549	0.157561	-0.0804507	0	0.139772	0	-0.138638	0	0	0	4.76396	2.76E-12	0.197736	0.20748	1
cg06368118	Island	NTNG1;NTNG1;NTNG1	1.26E-18	0.00121942	0.000958663	0.0264573	0.119279	0.265965	1.26E-18	0.179274	0.179274	Tumor up vs Normal	91.4433	91.4433	1.46555	10.7084	0.171622	11.1742	0.179088	0.236201	-0.116606	0	0.124017	0	-0.125337	0	0	0	3.94261	5.42E-19	0.292196	0.300724	1
cg27308329	Island	FAM19A5	1.46E-21	0.00237663	0.000962288	0.0265386	0.109805	0.287659	1.46E-21	0.21311	0.21311	Tumor up vs Normal	110.327	110.327	2.07096	9.42813	0.176976	11.1669	0.209614	0.256435	-0.14531	0	0.130098	0	-0.135599	0	0	0	4.61768	6.13E-22	0.330496	0.338562	1
cg21853021	N_Shelf	SLC22A18AS;SLC22A18	3.65E-39	0.113677	0.000968384	0.0266454	0.382916	0.225243	3.65E-39	-0.177197	-0.177197	Tumor down vs Normal	248.445	248.445	1.43179	2.52025	0.0145242	11.1546	0.0642843	0.238537	0.139651	0	-0.0553935	0	0.0750931	0	0	0	1.4177	1.08E-40	0.52956	0.535228	1
cg03405315	Island	STK33	4.56E-17	0.0010558	0.0009701	0.0266783	0.0907985	0.242698	4.56E-17	0.187971	0.187971	Tumor up vs Normal	81.9042	81.9042	1.59035	10.9882	0.21336	11.1523	0.216547	0.209528	-0.118609	0	0.138211	0	-0.138724	0	0	0	4.75721	1.50E-17	0.273582	0.28237	1
cg06148118	S_Shore	LMO2;LMO2;LMO2	1.70E-27	0.00180203	0.000974004	0.0267553	0.195082	0.384239	1.70E-27	0.220171	0.220171	Tumor up vs Normal	151.86	151.86	2.21047	9.95698	0.144934	11.1434	0.162203	0.356395	-0.16053	0	0.116018	0	-0.119283	0	0	0	3.58077	1.75E-28	0.408177	0.415307	1
cg12993163	Island	SHOX2;SHOX2;SHOX2	1.23E-21	0.0034191	0.000978164	0.0268362	0.120099	0.27974	1.23E-21	0.191146	0.191146	Tumor up vs Normal	110.83	110.83	1.66607	8.73813	0.131357	11.1351	0.16739	0.252318	-0.130558	0	0.114259	0	-0.121175	0	0	0	3.69803	6.30E-22	0.33034	0.338408	1
cg02128325	Island	NRG2;NRG2;NRG2;NRG2;NRG2;NRG2;NRG2;NRG2	8.83E-14	0.00121232	0.000980317	0.0268801	0.0948313	0.205366	8.83E-14	0.141598	0.141598	Tumor up vs Normal	62.5396	62.5396	0.914278	10.7197	0.156713	11.1309	0.162724	0.176959	-0.0818608	0	0.11836	0	-0.119474	0	0	0	3.59632	5.30E-14	0.222081	0.231453	1
cg15247111	Island	STK33	3.59E-17	0.0022397	0.000985994	0.0269879	0.0901628	0.249697	3.59E-17	0.197182	0.197182	Tumor up vs Normal	82.4806	82.4806	1.77296	9.54126	0.205094	11.1197	0.239023	0.216225	-0.124782	0	0.139464	0	-0.1448	0	0	0	5.28789	2.72E-17	0.269071	0.277877	1
cg01973676		CUX1;CUX1;CUX1	7.66E-21	0.00270549	0.000986416	0.026994	0.525233	0.358817	7.66E-21	-0.200195	-0.200195	Tumor down vs Normal	105.6	105.6	1.82756	9.1816	0.158901	11.1188	0.192428	0.388575	0.135234	0	-0.123992	0	0.129922	0	0	0	4.2574	3.90E-21	0.320255	0.328445	1
cg18723937	Island	SFRP4	5.34E-11	0.0148786	0.000988643	0.0270412	0.243845	0.353799	5.34E-11	0.147092	0.147092	Tumor up vs Normal	47.1455	47.1455	0.986601	6.0152	0.125878	11.1145	0.23259	0.324049	-0.0756729	0	0.123959	0	-0.142838	0	0	0	5.14797	1.85E-10	0.167885	0.17791	1
cg23521140			7.31E-30	0.120699	0.00098895	0.0270465	0.447716	0.239038	7.31E-30	-0.240702	-0.240702	Tumor down vs Normal	169.773	169.773	2.64195	2.42499	0.0377368	11.1139	0.17295	0.260723	0.179117	0	-0.0903527	0	0.123171	0	0	0	3.82816	3.47E-30	0.42684	0.433746	1
cg16179589	S_Shore		1.15E-39	0.00677082	0.000991439	0.0270917	0.55033	0.714232	1.15E-39	0.18394	0.18394	Tumor up vs Normal	253.107	253.107	1.54282	7.4585	0.0454634	11.109	0.067715	0.697405	-0.145404	0	0.0701108	0	-0.0770708	0	0	0	1.4995	9.28E-42	0.538899	0.544454	1
cg10770046		ACOT7;ACOT7	5.33E-27	0.0112439	0.000991623	0.0270922	0.809492	0.67232	5.33E-27	-0.159942	-0.159942	Tumor down vs Normal	148.203	148.203	1.16651	6.52442	0.0513542	11.1086	0.0874369	0.690884	0.116153	0	-0.0773477	0	0.087578	0	0	0	1.93628	1.67E-27	0.397155	0.404418	1
cg20655792	Island	CD97;CD97;CD97	3.80E-27	0.00654554	0.000997118	0.027201	0.54154	0.406467	3.80E-27	-0.157905	-0.157905	Tumor down vs Normal	149.605	149.605	1.12087	7.52238	0.0563593	11.1001	0.0831646	0.424808	0.114893	0	-0.0784197	0	0.0860235	0	0	0	1.8281	9.36E-28	0.402503	0.40976	1
cg16578537	Island	FAM43A	1.82E-19	2.54E-06	0.000999693	0.0272513	0.109769	0.298673	1.82E-19	0.229276	0.229276	Tumor up vs Normal	96.7391	96.7391	2.39707	23.2111	0.57514	11.0929	0.274868	0.253086	-0.151637	0	0.189945	0	-0.155278	0	0	0	6.09556	1.04E-21	0.327594	0.335695	1
cg16649560		IL4R;IL4R	4.51E-27	0.0121143	0.001002	0.0272867	0.486279	0.343069	4.51E-27	-0.166908	-0.166908	Tumor down vs Normal	148.737	148.737	1.27034	6.38838	0.0545621	11.0884	0.0947044	0.362308	0.121335	0	-0.0801635	0	0.091145	0	0	0	2.10104	1.43E-27	0.397909	0.405163	1
cg11220663	Island	ADD2;ADD2;ADD2;ADD2;ADD2	6.04E-23	0.00509242	0.00100978	0.0274537	0.251416	0.403143	6.04E-23	0.180248	0.180248	Tumor up vs Normal	119.596	119.596	1.48151	7.98923	0.098968	11.0735	0.137175	0.378799	-0.125401	0	0.101434	0	-0.109694	0	0	0	3.04737	3.01E-23	0.346821	0.35469	1
cg25188594	Island	HFM1;HFM1	1.76E-15	0.00417512	0.00101406	0.0275393	0.168108	0.288261	1.76E-15	0.150818	0.150818	Tumor up vs Normal	72.3783	72.3783	1.03722	8.36166	0.119827	11.0653	0.158571	0.261806	-0.0918482	0	0.110232	0	-0.11794	0	0	0	3.52532	2.36E-15	0.241757	0.250893	1
cg22008625	Island	SOX7	6.61E-15	0.00137746	0.00101448	0.0275446	0.101848	0.226078	6.61E-15	0.156898	0.156898	Tumor up vs Normal	69.0148	69.0148	1.12253	10.4733	0.170349	11.0645	0.179964	0.196332	-0.0940758	0	0.123942	0	-0.125644	0	0	0	4.0012	4.19E-15	0.238162	0.247341	1
cg21669679	N_Shore	DCC;DCC	1.15E-21	0.0178787	0.00101455	0.0275451	0.336121	0.479087	1.15E-21	0.171045	0.171045	Tumor up vs Normal	111.009	111.009	1.3341	5.68406	0.0683104	11.0643	0.13297	0.456838	-0.117045	0	0.0927045	0	-0.108	0	0	0	2.9564	1.58E-21	0.325283	0.333412	1
cg01472176	N_Shore	LEFTY1	8.04E-14	0.000360434	0.00102237	0.0276953	0.526529	0.643089	8.04E-14	0.149091	0.149091	Tumor up vs Normal	62.8015	62.8015	1.01231	13.0905	0.21101	11.0505	0.178127	0.611743	-0.0865512	0	0.130609	0	-0.12508	0	0	0	3.94922	2.05E-14	0.228948	0.238275	1
cg25060829	Island	ZSCAN12;ZSCAN12	1.94E-19	0.00259736	0.00102251	0.0276974	0.0835802	0.249405	1.94E-19	0.201219	0.201219	Tumor up vs Normal	96.562	96.562	1.8463	9.25911	0.177037	11.0492	0.211264	0.218115	-0.133153	0	0.130375	0	-0.136132	0	0	0	4.7036	1.19E-19	0.300939	0.309361	1
cg00378510	Island	LINGO3	5.05E-24	0.00671483	0.00102438	0.0277303	0.310235	0.464836	5.05E-24	0.182606	0.182606	Tumor up vs Normal	126.989	126.989	1.52053	7.47391	0.0894906	11.0456	0.132258	0.441279	-0.128751	0	0.0981555	0	-0.10771	0	0	0	2.94554	2.33E-24	0.360357	0.368064	1
cg07474682	N_Shore	SPG7;SPG7	1.00E-21	0.000524913	0.00102618	0.0277645	0.547982	0.410058	1.00E-21	-0.164923	-0.164923	Tumor down vs Normal	111.413	111.413	1.2403	12.3494	0.137479	11.0422	0.122928	0.435697	0.113002	0	-0.106829	0	0.103842	0	0	0	2.73859	1.52E-22	0.338102	0.346077	1
cg26355573	Island	LOC642597	1.54E-15	0.0400978	0.00102736	0.0277859	0.266133	0.380909	1.54E-15	0.143941	0.143941	Tumor up vs Normal	72.7131	72.7131	0.944792	4.25875	0.0553357	11.04	0.143447	0.359087	-0.0878542	0	0.0909226	0	-0.112174	0	0	0	3.19638	9.43E-15	0.233056	0.242296	1
cg08007986	Island	FBXO10	2.88E-16	0.000835697	0.00102928	0.0278097	0.121294	0.240116	2.88E-16	0.147939	0.147939	Tumor up vs Normal	77.0342	77.0342	0.998005	11.4409	0.148221	11.0364	0.14298	0.212994	-0.0919436	0	0.113009	0	-0.111992	0	0	0	3.18702	1.18E-16	0.260225	0.269138	1
cg08142344	Island	GSTM2;GSTM2;GSTM2;GSTM2	3.62E-22	0.000462387	0.00103417	0.0279015	0.123523	0.253785	3.62E-22	0.155346	0.155346	Tumor up vs Normal	114.355	114.355	1.10044	12.5984	0.121235	11.0272	0.106116	0.229832	-0.107106	0	0.0998022	0	-0.0964799	0	0	0	2.36728	4.69E-23	0.344444	0.352342	1
cg00581422	Island		2.79E-18	0.0222395	0.00104048	0.0280171	0.187081	0.321787	2.79E-18	0.164805	0.164805	Tumor up vs Normal	89.3025	89.3025	1.23853	5.29372	0.073418	11.0154	0.152772	0.298266	-0.106924	0	0.0980067	0	-0.115763	0	0	0	3.41175	8.05E-18	0.276338	0.285057	1
cg03397575		C10orf67	3.59E-13	0.000765572	0.00105365	0.0282668	0.0626088	0.171537	3.59E-13	0.140105	0.140105	Tumor up vs Normal	59.1237	59.1237	0.893956	11.6128	0.175586	10.9921	0.166202	0.141899	-0.0796942	0	0.122503	0	-0.120821	0	0	0	3.70443	1.48E-13	0.216245	0.225726	1
cg10115894	N_Shore	SIRPA;SIRPA;SIRPA	2.72E-19	0.000919358	0.00105922	0.0283832	0.0974345	0.243769	2.72E-19	0.177634	0.177634	Tumor up vs Normal	95.6345	95.6345	1.43886	11.2555	0.169343	10.9808	0.165211	0.214697	-0.117442	0	0.121132	0	-0.120383	0	0	0	3.70116	8.46E-20	0.302894	0.311293	1
cg07686635	Island	ZNF665	7.15E-12	7.68E-05	0.00106481	0.0284828	0.128073	0.232864	7.15E-12	0.137722	0.137722	Tumor up vs Normal	51.8878	51.8878	0.864907	16.1756	0.269628	10.9706	0.182867	0.199211	-0.0743951	0	0.140222	0	-0.126653	0	0	0	4.10052	4.80E-13	0.207816	0.217361	1
cg07959609	S_Shore	EPHA2	2.73E-31	0.00263191	0.00107214	0.0286245	0.749294	0.604617	2.73E-31	-0.165904	-0.165904	Tumor down vs Normal	180.974	180.974	1.25511	9.23399	0.0640404	10.9573	0.0759924	0.623409	0.125082	0	-0.078298	0	0.0816456	0	0	0	1.70608	1.27E-32	0.452533	0.459129	1
cg11642382	Island	CNTNAP2	1.70E-14	0.000612549	0.00107723	0.0287141	0.144694	0.258611	1.70E-14	0.14434	0.14434	Tumor up vs Normal	66.6383	66.6383	0.950033	12.0469	0.171748	10.9482	0.156083	0.229841	-0.0858347	0	0.119876	0	-0.117011	0	0	0	3.50711	5.98E-15	0.23593	0.245135	1
cg22063966	S_Shore	CCDC106	8.41E-21	0.00170424	0.00107743	0.0287167	0.110934	0.26293	8.41E-21	0.182609	0.182609	Tumor up vs Normal	105.337	105.337	1.52058	10.064	0.145277	10.9478	0.158036	0.235255	-0.123739	0	0.115314	0	-0.11774	0	0	0	3.5511	3.07E-21	0.321599	0.329772	1
cg00721572	S_Shore		3.57E-21	0.000591896	0.00108682	0.0288735	0.088108	0.220689	3.57E-21	0.158896	0.158896	Tumor up vs Normal	107.766	107.766	1.15131	12.114	0.12942	10.931	0.116781	0.195758	-0.10829	0	0.10388	0	-0.101212	0	0	0	2.62813	6.20E-22	0.330426	0.338493	1
cg17838427	N_Shore	LRRN2;LRRN2	3.74E-17	0.000156112	0.00109101	0.0289603	0.15566	0.283176	3.74E-17	0.157303	0.157303	Tumor up vs Normal	82.3715	82.3715	1.12834	14.7513	0.202066	10.9236	0.149633	0.253451	-0.10002	0	0.123852	0	-0.114568	0	0	0	3.36976	4.29E-18	0.280065	0.288739	1
cg15229124	S_Shore	RBP1;RBP1;RBP1	4.86E-10	0.0360508	0.00109439	0.0290166	0.288745	0.386776	4.86E-10	0.133374	0.133374	Tumor up vs Normal	42.041	42.041	0.811157	4.44328	0.0857305	10.9176	0.210649	0.360057	-0.0654068	0	0.111326	0	-0.135934	0	0	0	4.74643	2.89E-09	0.14869	0.158947	1
cg19929126	Island	TRIL	2.94E-19	0.000463607	0.00110197	0.0291683	0.13267	0.2683	2.94E-19	0.164555	0.164555	Tumor up vs Normal	95.4268	95.4268	1.23478	12.5932	0.16295	10.9042	0.141096	0.240603	-0.10893	0	0.115404	0	-0.111251	0	0	0	3.18313	5.70E-20	0.30515	0.313522	1
cg01559617	Island	NTNG1;NTNG1;NTNG1	7.82E-21	0.00202633	0.00110678	0.0292509	0.0464256	0.219451	7.82E-21	0.207734	0.207734	Tumor up vs Normal	105.54	105.54	1.96779	9.73244	0.181461	10.8958	0.203152	0.188292	-0.140987	0	0.129829	0	-0.133493	0	0	0	4.58666	3.12E-21	0.321495	0.32967	1
cg03556653			2.44E-22	0.0018886	0.00110955	0.0293044	0.13584	0.321457	2.44E-22	0.220887	0.220887	Tumor up vs Normal	115.5	115.5	2.22488	9.86711	0.19007	10.891	0.209793	0.289683	-0.153059	0	0.13239	0	-0.135657	0	0	0	4.7387	7.09E-23	0.342217	0.350142	1
cg17700915	S_Shore	ZNF610;ZNF610;ZNF610	3.04E-16	0.000377152	0.0011102	0.0293148	0.163598	0.304652	3.04E-16	0.175372	0.175372	Tumor up vs Normal	76.8977	76.8977	1.40244	12.9996	0.237082	10.8898	0.198605	0.271507	-0.109376	0	0.1381	0	-0.131991	0	0	0	4.48647	6.88E-17	0.263473	0.272347	1
cg07202353	N_Shore	EHD4	4.29E-35	0.146683	0.00114482	0.0299271	0.560583	0.412433	4.29E-35	-0.167865	-0.167865	Tumor down vs Normal	212.317	212.317	1.28495	2.11978	0.012829	10.8304	0.0655464	0.417506	0.129952	0	-0.0211402	0	0.0758267	0	0	0	1.48881	4.15E-36	0.487248	0.493425	1
cg00450304	Island	RCSD1;RCSD1	2.42E-18	0.0015559	0.00114695	0.029962	0.0762138	0.218463	2.42E-18	0.173604	0.173604	Tumor up vs Normal	89.7388	89.7388	1.37255	10.2398	0.156617	10.8279	0.165612	0.189916	-0.1133	0	0.118946	0	-0.120606	0	0	0	3.74726	1.26E-18	0.288273	0.296883	1
cg14610403	Island	SGIP1	1.41E-18	0.000385427	0.00114719	0.0299653	0.216334	0.34301	1.41E-18	0.154336	0.154336	Tumor up vs Normal	91.1395	91.1395	1.08618	12.9568	0.154415	10.8264	0.129027	0.316277	-0.101143	0	0.111385	0	-0.106387	0	0	0	2.93177	2.58E-19	0.296485	0.304961	1
cg02862467		UBR4	1.13E-35	0.00154182	0.0011472	0.0299653	0.792484	0.62109	1.13E-35	-0.194476	-0.194476	Tumor down vs Normal	217.62	217.62	1.70232	10.2573	0.080237	10.8275	0.0846971	0.641109	0.151097	0	-0.0856002	0	0.0867578	0	0	0	1.9165	1.11E-37	0.503585	0.50959	1
cg05661809	Island	ZNF568;ZNF829	4.25E-22	0.00654126	0.00115547	0.0301206	0.125898	0.327517	4.25E-22	0.240086	0.240086	Tumor up vs Normal	113.89	113.89	2.62844	7.52254	0.17361	10.8125	0.249539	0.294954	-0.166111	0	0.135678	0	-0.147951	0	0	0	5.67737	2.70E-22	0.334973	0.342985	1
cg11279444	Island	FAM159A	1.05E-26	0.0108841	0.0011566	0.0301393	0.11553	0.338985	1.05E-26	0.260278	0.260278	Tumor up vs Normal	146.043	146.043	3.08916	6.58386	0.139265	10.8106	0.228671	0.308726	-0.189464	0	0.126078	0	-0.141629	0	0	0	5.2035	3.12E-27	0.394059	0.401359	1
cg22793142		LOC148696	4.60E-20	0.0149522	0.00116172	0.0302209	0.459292	0.591162	4.60E-20	0.158962	0.158962	Tumor up vs Normal	100.558	100.558	1.15226	6.00627	0.0688241	10.8021	0.123778	0.569334	-0.106862	0	0.0909499	0	-0.1042	0	0	0	2.81884	7.21E-20	0.303804	0.312192	1
cg10826197	S_Shore		1.18E-18	0.00214822	0.00116427	0.0302608	0.105043	0.290225	1.18E-18	0.225421	0.225421	Tumor up vs Normal	91.6299	91.6299	2.31715	9.62084	0.243293	10.7979	0.273057	0.254122	-0.148038	0	0.150426	0	-0.154766	0	0	0	6.22087	6.71E-19	0.290948	0.29949	1
cg00191758		MAGEH1	1.02E-06	0.20825	0.00116773	0.0303215	0.264756	0.361464	1.02E-06	0.146684	0.146684	Tumor up vs Normal	25.1394	25.1394	0.981136	1.5919	0.0621285	10.7921	0.421193	0.329539	-0.0505762	0	0.133019	0	-0.192215	0	0	0	9.60085	9.56E-06	0.0891171	0.100092	1
cg03847716	Island		5.49E-13	0.000328641	0.00117989	0.0305218	0.153771	0.263154	5.49E-13	0.140954	0.140954	Tumor up vs Normal	58.0616	58.0616	0.905986	13.2714	0.207085	10.7721	0.168086	0.23241	-0.080241	0	0.128103	0	-0.121427	0	0	0	3.83855	1.19E-13	0.2169	0.226335	1
cg13506653	N_Shore	GSX2	1.84E-11	0.00103108	0.00118529	0.0306324	0.0849187	0.200203	1.84E-11	0.15211	0.15211	Tumor up vs Normal	49.6541	49.6541	1.05507	11.033	0.234434	10.7633	0.228702	0.165998	-0.0812908	0	0.142521	0	-0.141639	0	0	0	5.22712	8.73E-12	0.188631	0.198406	1
cg05473496	Island	BCOR;BCOR;BCOR;BCOR	2.08E-21	0.0179603	0.0011875	0.0306764	0.192812	0.347161	2.08E-21	0.184439	0.184439	Tumor up vs Normal	109.307	109.307	1.55121	5.67588	0.0805482	10.7597	0.152694	0.323186	-0.126572	0	0.0998953	0	-0.115733	0	0	0	3.49106	2.76E-21	0.322184	0.33035	1
cg06062940	Island	PNPLA5	1.89E-22	0.011146	0.00119552	0.0308279	0.170618	0.335971	1.89E-22	0.196408	0.196408	Tumor up vs Normal	116.241	116.241	1.75906	6.5404	0.0989749	10.7467	0.162627	0.310457	-0.136688	0	0.106308	0	-0.119439	0	0	0	3.72268	1.51E-22	0.338138	0.346112	1
cg15014975	Island	RUNX3;RUNX3	1.05E-38	0.00955257	0.00119629	0.0308404	0.279211	0.494757	1.05E-38	0.241935	0.241935	Tumor up vs Normal	244.222	244.222	2.66908	6.82303	0.0745682	10.7454	0.117435	0.472872	-0.191187	0	0.0911862	0	-0.101496	0	0	0	2.68851	1.09E-40	0.529535	0.535203	1
cg12840502	Island	CABP7	2.88E-14	0.00804953	0.00119663	0.0308433	0.260008	0.374935	2.88E-14	0.145645	0.145645	Tumor up vs Normal	65.3161	65.3161	0.967289	7.13828	0.105713	10.7449	0.159124	0.349202	-0.0865725	0	0.107221	0	-0.118145	0	0	0	3.6431	6.30E-14	0.220965	0.230351	1
cg14435644	N_Shore	SFRP2	3.57E-15	0.0123702	0.00119789	0.0308709	0.209877	0.335558	3.57E-15	0.15767	0.15767	Tumor up vs Normal	70.571	70.571	1.13361	6.35031	0.102008	10.7428	0.172567	0.309443	-0.0961532	0	0.108814	0	-0.123034	0	0	0	3.95161	9.84E-15	0.232788	0.242032	1
cg01682504	S_Shore		2.83E-26	0.107941	0.00120855	0.0310796	0.321425	0.48504	2.83E-26	0.190603	0.190603	Tumor up vs Normal	143.076	143.076	1.65451	2.60311	0.0301019	10.7267	0.124042	0.466194	-0.138414	0	0.0778984	0	-0.104378	0	0	0	2.83313	3.13E-26	0.383731	0.391185	1
cg20532370	Island	RBP1;RBP1;RBP1	1.92E-12	0.000759882	0.0012146	0.031187	0.239925	0.351646	1.92E-12	0.144989	0.144989	Tumor up vs Normal	55.0373	55.0373	0.958597	11.6261	0.202494	10.7161	0.186644	0.320298	-0.0810121	0	0.130615	0	-0.127954	0	0	0	4.28464	7.61E-13	0.204806	0.214387	1
cg20842253	Island	TRIM54;TRIM54	5.78E-15	0.00740208	0.00121579	0.0312046	0.215559	0.344105	5.78E-15	0.161533	0.161533	Tumor up vs Normal	69.3882	69.3882	1.18832	7.29379	0.124912	10.7152	0.183506	0.316302	-0.0980558	0	0.115849	0	-0.126955	0	0	0	4.1958	1.19E-14	0.232422	0.241707	1
cg26341102	Island	RNF220	8.99E-27	0.000272209	0.00121754	0.0312413	0.108902	0.265684	8.99E-27	0.182429	0.182429	Tumor up vs Normal	146.543	146.543	1.51758	13.6444	0.141299	10.7114	0.110925	0.240487	-0.133108	0	0.104987	0	-0.0986423	0	0	0	2.54754	3.16E-28	0.405309	0.412474	1
cg00689580	N_Shore	TFAP2A	2.31E-15	0.00984367	0.00124213	0.0316536	0.196144	0.315006	2.31E-15	0.1487	0.1487	Tumor up vs Normal	71.6763	71.6763	1.00829	6.76792	0.0952061	10.6728	0.150137	0.290268	-0.0913197	0	0.103073	0	-0.11476	0	0	0	3.46055	5.30E-15	0.236691	0.245888	1
cg05334656	N_Shore		2.14E-31	0.00069161	0.00124915	0.0317868	0.456774	0.605045	2.14E-31	0.169632	0.169632	Tumor up vs Normal	181.817	181.817	1.31215	11.8097	0.0852287	10.6619	0.0769452	0.584811	-0.128554	0	0.0843104	0	-0.0821558	0	0	0	1.77534	4.28E-33	0.457356	0.463894	1
cg18659867			4.96E-30	0.00719935	0.00125119	0.0318205	0.553645	0.398991	4.96E-30	-0.177722	-0.177722	Tumor down vs Normal	171.076	171.076	1.44028	7.34471	0.0618347	10.6587	0.0897353	0.418476	0.133361	0	-0.081185	0	0.0887216	0	0	0	2.07106	4.73E-31	0.436095	0.442889	1
cg09781944	Island	SLIT2	8.72E-16	0.00732468	0.00125802	0.0319355	0.264024	0.382285	8.72E-16	0.147278	0.147278	Tumor up vs Normal	74.175	74.175	0.989102	7.31275	0.0975134	10.6482	0.141991	0.357795	-0.0914763	0	0.102045	0	-0.111604	0	0	0	3.28034	1.56E-15	0.244338	0.253442	1
cg07293584	Island		2.96E-24	0.00503989	0.00125964	0.0319668	0.180206	0.370619	2.96E-24	0.223915	0.223915	Tumor up vs Normal	128.595	128.595	2.28629	8.00863	0.142386	10.6457	0.189271	0.341746	-0.159489	0	0.120305	0	-0.128852	0	0	0	4.37364	9.61E-25	0.364978	0.372629	1
cg09222023	Island	C3orf72	6.76E-26	0.000674487	0.00128836	0.032485	0.217281	0.377326	6.76E-26	0.186749	0.186749	Tumor up vs Normal	140.203	140.203	1.59032	11.8587	0.134512	10.6022	0.120261	0.351966	-0.135395	0	0.105667	0	-0.102709	0	0	0	2.79037	4.65E-27	0.392085	0.399409	1
cg27259731	S_Shelf		1.95E-31	0.0129858	0.00128917	0.0324987	0.813703	0.636521	1.95E-31	-0.202599	-0.202599	Tumor down vs Normal	182.132	182.132	1.87171	6.26195	0.0643519	10.601	0.108943	0.657268	0.15372	0	-0.0864447	0	0.0977569	0	0	0	2.52806	1.67E-32	0.451288	0.457899	1
cg12382557	N_Shore	MAEA;MAEA	7.44E-26	0.00371326	0.00128925	0.032499	0.839294	0.654391	7.44E-26	-0.215791	-0.215791	Tumor down vs Normal	139.901	139.901	2.1234	8.58237	0.130261	10.6009	0.160899	0.681475	0.15639	0	-0.112848	0	0.118802	0	0	0	3.73374	1.38E-26	0.386652	0.394041	1
cg17757602	Island		1.48E-20	0.00103392	0.00129245	0.0325477	0.11634	0.290958	1.48E-20	0.209412	0.209412	Tumor up vs Normal	103.811	103.811	1.99717	11.0288	0.212176	10.5971	0.203872	0.258519	-0.142505	0	0.135164	0	-0.133815	0	0	0	4.71341	4.04E-21	0.321131	0.329343	1
cg05586863			3.46E-21	0.00111587	0.00129401	0.0325733	0.620007	0.487245	3.46E-21	-0.158612	-0.158612	Tumor down vs Normal	107.855	107.855	1.14719	10.88	0.115724	10.5938	0.11268	0.511265	0.108902	0	-0.100086	0	0.0994193	0	0	0	2.61655	8.16E-22	0.328922	0.337007	1
cg22455914	Island	LAMA1	9.40E-27	0.00108445	0.00129509	0.0325888	0.259038	0.478098	9.40E-27	0.254682	0.254682	Tumor up vs Normal	146.403	146.403	2.95775	10.9352	0.220923	10.5922	0.213992	0.444952	-0.186178	0	0.138109	0	-0.137008	0	0	0	4.96989	7.01E-28	0.401416	0.408628	1
cg01990878		TEKT1	1.59E-17	0.00228083	0.00129653	0.0326115	0.121958	0.258872	1.59E-17	0.167773	0.167773	Tumor up vs Normal	84.6366	84.6366	1.28354	9.50655	0.14417	10.59	0.160602	0.231134	-0.108427	0	0.115575	0	-0.118692	0	0	0	3.73068	1.04E-17	0.274793	0.28353	1
cg09350341	S_Shore	MMP2;MMP2	3.30E-12	0.000516902	0.00129858	0.0326546	0.166477	0.275863	3.30E-12	0.142211	0.142211	Tumor up vs Normal	53.7319	53.7319	0.922219	12.3795	0.212474	10.587	0.181708	0.24433	-0.0790859	0	0.131386	0	-0.126251	0	0	0	4.22218	9.57E-13	0.203297	0.212896	1
cg13324103		SVIL	1.78E-39	0.00117143	0.00130153	0.0327151	0.333201	0.135861	1.78E-39	-0.220912	-0.220912	Tumor down vs Normal	251.336	251.336	2.22537	10.786	0.0955011	10.5826	0.0937004	0.135757	0.175582	0	0.000433495	0	0.0906606	0	0	0	2.17813	5.58E-42	0.540812	0.546344	1
cg24590788	Island		1.98E-18	0.000229277	0.00130199	0.0327219	0.195569	0.33471	1.98E-18	0.169288	0.169288	Tumor up vs Normal	90.2233	90.2233	1.30682	13.9851	0.202564	10.5819	0.153272	0.304799	-0.111312	0	0.124626	0	-0.115952	0	0	0	3.56314	2.44E-19	0.29682	0.305292	1
cg21218082	Island		3.68E-19	0.000186773	0.00130832	0.03284	0.116364	0.274742	3.68E-19	0.19166	0.19166	Tumor up vs Normal	94.8041	94.8041	1.67505	14.3933	0.254308	10.5726	0.186802	0.241458	-0.127656	0	0.138683	0	-0.128008	0	0	0	4.34646	3.61E-20	0.307748	0.316088	1
cg00450824	Island	STK33	1.31E-18	0.00253822	0.00131446	0.0329533	0.0776424	0.241403	1.31E-18	0.19894	0.19894	Tumor up vs Normal	91.3473	91.3473	1.80471	9.30291	0.183794	10.5635	0.208699	0.20993	-0.131288	0	0.131138	0	-0.135303	0	0	0	4.86011	7.90E-19	0.29	0.298554	1
cg14019323	Island		5.84E-16	0.00181502	0.00132043	0.0330585	0.0794232	0.209627	5.84E-16	0.161705	0.161705	Tumor up vs Normal	75.2067	75.2067	1.19237	9.94322	0.157645	10.5548	0.167342	0.180977	-0.101126	0	0.119376	0	-0.121157	0	0	0	3.90022	3.84E-16	0.252989	0.261989	1
cg17949727		INPP5B;INPP5B	1.69E-19	0.000261731	0.00132252	0.033099	0.14227	0.309245	1.69E-19	0.201561	0.201561	Tumor up vs Normal	97.0193	97.0193	1.85022	13.7238	0.261723	10.5528	0.201248	0.275097	-0.135086	0	0.142284	0	-0.132951	0	0	0	4.67232	2.16E-20	0.311712	0.320038	1
cg27232866	Island		1.02E-24	0.00201208	0.00132279	0.033104	0.127524	0.300682	1.02E-24	0.203027	0.203027	Tumor up vs Normal	131.819	131.819	1.87963	9.74593	0.138969	10.5514	0.150454	0.273647	-0.145586	0	0.112645	0	-0.114881	0	0	0	3.50776	1.70E-25	0.373931	0.381474	1
cg15666214	Island		1.28E-30	0.00494319	0.00133246	0.0332593	0.308663	0.493246	1.28E-30	0.211522	0.211522	Tumor up vs Normal	175.662	175.662	2.04022	8.04488	0.0934369	10.5373	0.122385	0.469949	-0.159716	0	0.0970727	0	-0.103612	0	0	0	2.85716	8.21E-32	0.444104	0.450802	1
cg15804767	Island	LTB;LTB	7.76E-19	0.00229253	0.00134041	0.0334037	0.0657156	0.202463	7.76E-19	0.165787	0.165787	Tumor up vs Normal	92.7659	92.7659	1.25334	9.4968	0.128309	10.5259	0.142212	0.17633	-0.109942	0	0.10889	0	-0.11169	0	0	0	3.32364	4.20E-19	0.293673	0.302183	1
cg22959820	Island	SNX32	2.48E-34	0.00228335	0.0013449	0.0334692	0.179784	0.407615	2.48E-34	0.25818	0.25818	Tumor up vs Normal	205.852	205.852	3.03956	9.50444	0.14034	10.5194	0.155327	0.380294	-0.199817	0	0.11384	0	-0.116727	0	0	0	3.63237	4.03E-36	0.487374	0.493551	1
cg17003293	Island	INSM2	9.38E-18	0.00693696	0.0013451	0.0334718	0.0922443	0.242855	9.38E-18	0.18408	0.18408	Tumor up vs Normal	86.0438	86.0438	1.54517	7.41353	0.133131	10.5191	0.188901	0.21444	-0.119717	0	0.118396	0	-0.128726	0	0	0	4.41765	1.23E-17	0.273798	0.282547	1
cg23683800			6.32E-56	0.593557	0.00134537	0.0334724	0.331962	0.163273	6.32E-56	-0.183622	-0.183622	Tumor down vs Normal	430.053	430.053	1.53749	0.285569	0.00102094	10.5187	0.0376058	0.16903	0.154904	0	-0.0239857	0	0.0574348	0	0	0	0.879481	1.46E-59	0.669878	0.673856	1
cg20318166	S_Shore	ALPK3	7.26E-23	0.00153546	0.00135141	0.0335848	0.274337	0.44832	7.26E-23	0.205776	0.205776	Tumor up vs Normal	119.054	119.054	1.93088	10.2643	0.166472	10.5101	0.170459	0.419145	-0.144636	0	0.121561	0	-0.122281	0	0	0	3.98977	1.48E-23	0.350588	0.358413	1
cg18552861	Island	GDF7	4.35E-23	0.00411702	0.00135956	0.03372	0.107061	0.29816	4.35E-23	0.225737	0.225737	Tumor up vs Normal	120.565	120.565	2.32364	8.38801	0.161661	10.4985	0.202337	0.267883	-0.159124	0	0.126154	0	-0.133225	0	0	0	4.74113	1.54E-23	0.3504	0.358226	1
cg23997405	N_Shore	BEGAIN;BEGAIN	2.37E-18	0.00304797	0.00136389	0.0337981	0.103227	0.235867	2.37E-18	0.161346	0.161346	Tumor up vs Normal	89.7999	89.7999	1.17173	8.95623	0.116863	10.4934	0.13692	0.210401	-0.106192	0	0.106109	0	-0.110308	0	0	0	3.19682	1.18E-18	0.288657	0.297262	1
cg19925204	N_Shelf	EMX2;EMX2	6.94E-14	0.00318961	0.00136774	0.0338555	0.176631	0.289935	6.94E-14	0.143774	0.143774	Tumor up vs Normal	63.1323	63.1323	0.942596	8.8695	0.132426	10.4869	0.156575	0.262938	-0.0851765	0	0.112487	0	-0.117195	0	0	0	3.6729	7.71E-14	0.21967	0.229071	1
cg11091113	S_Shore	PAX9	1.20E-23	1.27E-05	0.00136869	0.0338738	0.180733	0.333385	1.20E-23	0.179797	0.179797	Tumor up vs Normal	124.392	124.392	1.47412	19.8603	0.235357	10.4856	0.124261	0.303615	-0.127596	0	0.124044	0	-0.104403	0	0	0	2.91525	1.06E-25	0.376322	0.383836	1
cg23598419	N_Shore	POMC;POMC	1.04E-19	0.00210552	0.00139906	0.0344014	0.179931	0.312369	1.04E-19	0.159451	0.159451	Tumor up vs Normal	98.3733	98.3733	1.15788	9.66003	0.113701	10.4443	0.122932	0.287908	-0.107496	0	0.101921	0	-0.10391	0	0	0	2.88372	4.89E-20	0.307054	0.315436	1
cg24796998			6.44E-23	0.0790856	0.00140298	0.0344667	0.587083	0.45597	6.44E-23	-0.154932	-0.154932	Tumor down vs Normal	119.409	119.409	1.09458	3.10935	0.0285025	10.4379	0.0956815	0.472964	0.109125	0	-0.0708081	0	0.0916139	0	0	0	2.25501	1.26E-22	0.339093	0.347056	1
cg24783356	N_Shore	CNTN5;CNTN5	4.18E-12	0.000292229	0.00141292	0.0346383	0.216341	0.331052	4.18E-12	0.149025	0.149025	Tumor up vs Normal	53.1685	53.1685	1.0127	13.5037	0.257206	10.4243	0.198553	0.297191	-0.0830382	0	0.14109	0	-0.131973	0	0	0	4.68557	7.68E-13	0.204744	0.214325	1
cg23984434	Island	GUCY1A2	3.20E-18	0.00188979	0.00142264	0.0348117	0.129113	0.262818	3.20E-18	0.162643	0.162643	Tumor up vs Normal	88.9254	88.9254	1.20625	9.8659	0.133828	10.4111	0.141224	0.23646	-0.106992	0	0.109825	0	-0.111302	0	0	0	3.33692	1.62E-18	0.285808	0.294413	1
cg05899618	Island	GDF7	4.15E-21	0.0045723	0.00142621	0.0348796	0.129945	0.26508	4.15E-21	0.161242	0.161242	Tumor up vs Normal	107.337	107.337	1.18555	8.19102	0.0904707	10.4063	0.114939	0.242341	-0.111037	0	0.0947477	0	-0.100411	0	0	0	2.7171	2.28E-21	0.323245	0.331399	1
cg05620980	Island		9.76E-13	0.00486005	0.00143279	0.0349924	0.43813	0.548454	9.76E-13	0.141941	0.141941	Tumor up vs Normal	56.6634	56.6634	0.91872	8.07664	0.130952	10.3974	0.16858	0.521	-0.0811389	0	0.114391	0	-0.121605	0	0	0	3.98856	1.49E-12	0.200365	0.209999	1
cg07702750	Island	TRIL	2.31E-19	0.000719767	0.00143541	0.0350429	0.130359	0.258219	2.31E-19	0.154238	0.154238	Tumor up vs Normal	96.0917	96.0917	1.08479	11.7318	0.132442	10.3939	0.117338	0.23311	-0.103511	0	0.10462	0	-0.101454	0	0	0	2.77713	5.18E-20	0.305699	0.314064	1
cg19403541	Island		5.46E-17	0.00566578	0.00144216	0.0351688	0.171689	0.298546	5.46E-17	0.155799	0.155799	Tumor up vs Normal	81.3767	81.3767	1.10686	7.78997	0.105957	10.3849	0.141252	0.27362	-0.100142	0	0.10386	0	-0.111313	0	0	0	3.34601	6.76E-17	0.263579	0.272451	1
cg18146843	Island	FAM159A	1.51E-13	0.630783	0.0014682	0.0356141	0.326217	0.440323	1.51E-13	0.145137	0.145137	Tumor up vs Normal	61.2241	61.2241	0.960557	0.231579	0.00363329	10.3504	0.16239	0.423859	-0.0854616	0	0.0686019	0	-0.119351	0	0	0	3.85954	4.72E-12	0.192737	0.202463	1
cg03704308	S_Shore		1.67E-19	4.22E-05	0.00147638	0.0357661	0.196727	0.348239	1.67E-19	0.182499	0.182499	Tumor up vs Normal	96.9824	96.9824	1.51875	17.3923	0.272363	10.3398	0.161921	0.31539	-0.122909	0	0.136874	0	-0.119179	0	0	0	3.85236	5.38E-21	0.318463	0.326674	1
cg03175417		C22orf25	6.06E-46	0.469375	0.00147736	0.0357792	0.702398	0.493901	6.06E-46	-0.230177	-0.230177	Tumor down vs Normal	315.109	315.109	2.41595	0.525071	0.00402573	10.3385	0.0792654	0.506163	0.188484	0	-0.0510886	0	0.0833853	0	0	0	1.88609	2.34E-48	0.592624	0.597532	1
cg07805604	N_Shore	CCDC106	5.74E-26	0.00206006	0.00148004	0.0358201	0.260579	0.400639	5.74E-26	0.163036	0.163036	Tumor up vs Normal	140.71	140.71	1.21208	9.70089	0.0835638	10.335	0.089026	0.379761	-0.118851	0	0.0869933	0	-0.0883702	0	0	0	2.11905	6.71E-27	0.390255	0.397601	1
cg22779991	Island		9.32E-14	0.000283815	0.001484	0.0358845	0.118462	0.252228	9.32E-14	0.169659	0.169659	Tumor up vs Normal	62.4052	62.4052	1.31256	13.5616	0.28524	10.3298	0.217267	0.21668	-0.100633	0	0.148116	0	-0.138052	0	0	0	5.1741	1.72E-14	0.22925	0.238536	1
cg24671734		BTBD11	4.82E-32	0.0122102	0.00148719	0.0359369	0.523167	0.347053	4.82E-32	-0.20063	-0.20063	Tumor down vs Normal	187.002	187.002	1.83551	6.37402	0.0625636	10.3257	0.101351	0.367257	0.153485	0	-0.0841852	0	0.0942892	0	0	0	2.41459	3.00E-33	0.458928	0.465447	1
cg01167755	S_Shore	NRG2;NRG2;NRG2;NRG2	6.40E-23	0.00392442	0.0014928	0.0360077	0.202877	0.374428	6.40E-23	0.202503	0.202503	Tumor up vs Normal	119.427	119.427	1.86995	8.47816	0.132748	10.3185	0.161563	0.347194	-0.14298	0	0.113478	0	-0.119047	0	0	0	3.85178	2.14E-23	0.348629	0.356477	1
cg19396878	Island	SPTBN4	9.68E-25	0.00902127	0.00150008	0.0361298	0.186098	0.347992	9.68E-25	0.189422	0.189422	Tumor up vs Normal	131.993	131.993	1.63616	6.92822	0.0858809	10.3091	0.12779	0.324872	-0.136484	0	0.0963354	0	-0.105876	0	0	0	3.04937	3.48E-25	0.370239	0.377826	1
cg10355898	S_Shore		3.34E-18	0.00242467	0.00150199	0.0361609	0.209802	0.343869	3.34E-18	0.162914	0.162914	Tumor up vs Normal	88.8693	88.8693	1.20872	9.39082	0.127726	10.3076	0.140195	0.317843	-0.107431	0	0.108441	0	-0.110966	0	0	0	3.33228	2.09E-18	0.285275	0.293921	1
cg08970347	Island		2.71E-24	0.421823	0.00151401	0.0363729	0.364697	0.203395	2.71E-24	-0.189089	-0.189089	Tumor down vs Normal	128.869	128.869	1.63041	0.647393	0.00819062	10.2913	0.130203	0.219436	0.135654	0	-0.0668374	0	0.10687	0	0	0	3.11232	7.75E-24	0.354038	0.36182	1
cg01620580	Island	ZNF665	7.29E-12	0.000121797	0.00153394	0.0367208	0.116518	0.229791	7.29E-12	0.147377	0.147377	Tumor up vs Normal	51.8404	51.8404	0.990435	15.2485	0.291329	10.2662	0.19614	0.194868	-0.0817928	0	0.145514	0	-0.131169	0	0	0	4.69995	6.63E-13	0.205712	0.215282	1
cg20664636	Island	HIC1;HIC1	2.35E-28	0.00185332	0.0015389	0.0367853	0.238781	0.459632	2.35E-28	0.254553	0.254553	Tumor up vs Normal	158.267	158.267	2.95475	9.90321	0.184887	10.26	0.191548	0.428795	-0.189741	0	0.128487	0	-0.129624	0	0	0	4.59268	1.42E-29	0.420186	0.427172	1
cg07871590	Island	LRRC4;SND1	2.42E-26	0.00416336	0.00155077	0.0369925	0.120191	0.349633	2.42E-26	0.266441	0.266441	Tumor up vs Normal	143.571	143.571	3.23306	8.3676	0.188429	10.2461	0.230732	0.317112	-0.195263	0	0.135502	0	-0.142357	0	0	0	5.51714	4.15E-27	0.393879	0.401212	1
cg26858540	S_Shelf	ZNF787	3.53E-10	0.000980381	0.00155565	0.0370796	0.738862	0.635132	3.53E-10	-0.139127	-0.139127	Tumor down vs Normal	42.7725	42.7725	0.882649	11.1307	0.229693	10.2392	0.211295	0.668502	0.0710561	0	-0.139044	0	0.136142	0	0	0	5.07643	1.38E-10	0.169885	0.179887	1
cg24288310	Island	ST8SIA2	2.34E-18	0.00172929	0.00155761	0.0370983	0.195712	0.330684	2.34E-18	0.163656	0.163656	Tumor up vs Normal	90.7478	90.7478	1.128	10.0504	0.124928	10.2518	0.12743	0.304486	-0.10865	0	0.10947	0	-0.110013	0	0	0	2.87135	6.31E-19	0.306947	0.315833	1
cg06672317	S_Shore	ZNF682;ZNF682;ZNF682	5.28E-16	0.000708759	0.00156119	0.0371438	0.10369	0.221979	5.28E-16	0.146301	0.146301	Tumor up vs Normal	75.4677	75.4677	0.976024	11.7619	0.152117	10.2323	0.132335	0.195188	-0.0924303	0	0.111628	0	-0.107742	0	0	0	3.18152	1.67E-16	0.258073	0.267012	1
cg05035456	Island	ADAM33;ADAM33	5.42E-12	0.00253862	0.00156282	0.0371722	0.205259	0.318386	5.42E-12	0.146488	0.146488	Tumor up vs Normal	52.5671	52.5671	0.977276	9.3034	0.172959	10.2313	0.190209	0.287841	-0.0818619	0	0.126253	0	-0.129253	0	0	0	4.5548	4.94E-12	0.193131	0.202891	1
cg25103850	N_Shore	TCF4;TCF4	4.08E-16	0.00197613	0.0015651	0.0372063	0.107798	0.243932	4.08E-16	0.168191	0.168191	Tumor up vs Normal	76.1308	76.1308	1.28994	9.78041	0.165716	10.2275	0.173292	0.214669	-0.106544	0	0.12193	0	-0.123293	0	0	0	4.16815	2.63E-16	0.255314	0.264286	1
cg01826354	N_Shelf	B3GNTL1	5.61E-47	0.997527	0.0015778	0.0374241	0.365957	0.176868	5.61E-47	-0.208255	-0.208255	Tumor down vs Normal	326.037	326.037	1.97768	9.62E-06	5.84E-08	10.212	0.0619442	0.185705	0.171398	0	-0.036821	0	0.0737136	0	0	0	1.49219	1.64E-49	0.601356	0.606159	1
cg00998451	Island		3.90E-25	0.000728044	0.00157783	0.0374241	0.213405	0.377182	3.90E-25	0.191135	0.191135	Tumor up vs Normal	134.777	134.777	1.66589	11.7095	0.144734	10.212	0.126223	0.351034	-0.138523	0	0.108951	0	-0.105225	0	0	0	3.04065	2.86E-26	0.382978	0.390412	1
cg20905516	Island	GUCY1A2	1.99E-20	0.00404888	0.00157788	0.0374241	0.10404	0.285618	1.99E-20	0.217148	0.217148	Tumor up vs Normal	102.907	102.907	2.15019	8.4194	0.175919	10.2119	0.213372	0.254294	-0.148743	0	0.130516	0	-0.13681	0	0	0	5.14004	1.09E-20	0.314528	0.322786	1
cg00544449	Island	KIAA1024	2.18E-16	0.00529357	0.00158397	0.0375411	0.249221	0.402763	2.18E-16	0.189179	0.189179	Tumor up vs Normal	77.759	77.759	1.63196	7.91681	0.166154	10.2045	0.214166	0.371828	-0.120647	0	0.128895	0	-0.137064	0	0	0	5.16292	2.67E-16	0.255222	0.264195	1
cg12915892	Island	NCKAP5;NCKAP5	1.33E-14	0.000347044	0.00160295	0.0378762	0.234202	0.360743	1.33E-14	0.158564	0.158564	Tumor up vs Normal	67.2876	67.2876	1.13167	13.1653	0.221419	10.1825	0.171254	0.329106	-0.0968811	0	0.131821	0	-0.123366	0	0	0	4.12052	1.98E-15	0.243712	0.252861	1
cg02627455	S_Shelf	HOXA3;HOXA3	1.35E-34	0.000352727	0.00162115	0.0381705	0.576144	0.736445	1.35E-34	0.181111	0.181111	Tumor up vs Normal	208.078	208.078	1.49574	13.1317	0.094395	10.1599	0.073033	0.73776	-0.141091	0	-0.00547797	0	-0.08004	0	0	0	1.76833	7.02E-37	0.494634	0.500723	1
cg07519235	Island	GPRC5B	9.80E-25	2.77E-06	0.00162194	0.0381818	0.28435	0.470501	9.80E-25	0.217539	0.217539	Tumor up vs Normal	131.954	131.954	2.15793	23.0254	0.376551	10.159	0.166137	0.434205	-0.157178	0	0.151232	0	-0.12072	0	0	0	4.02301	2.55E-27	0.395069	0.402357	1
cg09267217	Island	ZNF528	2.93E-17	0.00044908	0.00163221	0.0383622	0.107606	0.237041	2.93E-17	0.158196	0.158196	Tumor up vs Normal	83.0144	83.0144	1.14118	12.6558	0.173976	10.1469	0.139487	0.208943	-0.102888	0	0.117075	0	-0.110615	0	0	0	3.3817	5.88E-18	0.278205	0.286901	1
cg24126187	Island	PTH1R	1.54E-12	0.00185334	0.00163564	0.0384137	0.0806957	0.206339	1.54E-12	0.161531	0.161531	Tumor up vs Normal	55.5609	55.5609	1.18981	9.90319	0.212073	10.1428	0.217204	0.173408	-0.092515	0	0.137212	0	-0.138033	0	0	0	5.26798	1.13E-12	0.202227	0.211839	1
cg16558432	Island	LOC728392;LOC728392	8.05E-21	0.00180706	0.00164237	0.0385284	0.146903	0.29149	8.05E-21	0.172374	0.172374	Tumor up vs Normal	105.459	105.459	1.35491	9.95164	0.127856	10.1349	0.130211	0.265957	-0.118937	0	0.106388	0	-0.106874	0	0	0	3.16054	2.39E-21	0.322973	0.33113	1
cg18614984	Island	MIR1253	1.54E-12	0.00132699	0.00164807	0.0386199	0.17538	0.285415	1.54E-12	0.141124	0.141124	Tumor up vs Normal	55.5926	55.5926	0.907007	10.5463	0.172065	10.1292	0.165261	0.25597	-0.0808844	0	0.121706	0	-0.120478	0	0	0	3.99724	8.61E-13	0.204732	0.214352	1
cg08394412	Island		1.00E-12	0.00168629	0.00164969	0.0386459	0.24577	0.356281	1.00E-12	0.141674	0.141674	Tumor up vs Normal	56.5973	56.5973	0.915257	10.0843	0.163077	10.1264	0.163758	0.327547	-0.0817472	0	0.119728	0	-0.119853	0	0	0	3.97816	6.83E-13	0.205518	0.21509	1
cg07952047	Island	ZNF331	7.34E-19	0.000425091	0.00165267	0.0386951	0.141405	0.309664	7.34E-19	0.20312	0.20312	Tumor up vs Normal	92.92	92.92	1.88136	12.7638	0.25843	10.1229	0.20496	0.275506	-0.136078	0	0.142324	0	-0.134086	0	0	0	4.98079	1.16E-19	0.301108	0.309529	1
cg14142713	Island	ZNF569;ZNF569	7.70E-16	0.000645542	0.00165393	0.0387059	0.109326	0.246972	7.70E-16	0.170285	0.170285	Tumor up vs Normal	74.4933	74.4933	1.32226	11.9443	0.212012	10.1215	0.179656	0.215543	-0.107516	0	0.130954	0	-0.125536	0	0	0	4.3665	2.27E-16	0.256223	0.265184	1
cg25416153	Island		2.40E-18	0.00571609	0.00165527	0.0387242	0.199357	0.340114	2.40E-18	0.170544	0.170544	Tumor up vs Normal	89.7015	89.7015	1.32629	7.77349	0.114935	10.1199	0.149629	0.314317	-0.113261	0	0.107488	0	-0.114566	0	0	0	3.63725	2.30E-18	0.283747	0.292377	1
cg20978694	Island	NAT8L	1.88E-14	0.03188	0.00165687	0.0387487	0.180815	0.309554	1.88E-14	0.161532	0.161532	Tumor up vs Normal	66.386	66.386	1.18982	4.65784	0.0834811	10.1181	0.181343	0.28415	-0.0984695	0	0.105849	0	-0.126124	0	0	0	4.40899	9.41E-14	0.218387	0.227804	1
cg01995480	Island	PHF21B;PHF21B	1.27E-16	0.000904571	0.00166603	0.0388798	0.130549	0.26153	1.27E-16	0.161759	0.161759	Tumor up vs Normal	79.204	79.204	1.17774	11.2881	0.16785	10.1084	0.150309	0.233733	-0.103971	0	0.118855	0	-0.115576	0	0	0	3.64307	5.15E-17	0.266151	0.275028	1
cg02309273		INPP5B	7.13E-19	0.000955798	0.0016754	0.0390297	0.154692	0.316075	7.13E-19	0.194751	0.194751	Tumor up vs Normal	93.0001	93.0001	1.72951	11.18	0.207913	10.0967	0.187767	0.284469	-0.130581	0	0.131693	0	-0.128339	0	0	0	4.57482	1.91E-19	0.298208	0.306664	1
cg02622316	Island	ZSCAN12;ZSCAN12	6.26E-17	0.0016631	0.00168259	0.0391559	0.11503	0.252373	6.26E-17	0.168208	0.168208	Tumor up vs Normal	81.0178	81.0178	1.29021	10.1109	0.161015	10.0885	0.160659	0.223866	-0.108851	0	0.118779	0	-0.118714	0	0	0	3.91754	3.17E-17	0.268143	0.27696	1
cg26047066	Island		1.54E-28	0.107062	0.00169811	0.039392	0.666445	0.81496	1.54E-28	0.170824	0.170824	Tumor up vs Normal	159.666	159.666	1.33065	2.61615	0.0218029	10.0709	0.0839302	0.799415	-0.127922	0	0.0647682	0	-0.0858038	0	0	0	2.05015	6.59E-29	0.412875	0.419949	1
cg24592790	Island		6.88E-25	0.295816	0.00171356	0.0396467	0.392846	0.231991	6.88E-25	-0.187683	-0.187683	Tumor down vs Normal	133.035	133.035	1.60626	1.09763	0.0132528	10.0535	0.121386	0.248466	0.136089	0	-0.0686423	0	0.103189	0	0	0	2.97021	1.32E-24	0.363312	0.370983	1
cg16624692	Island	SNX32	1.23E-19	0.00240768	0.00171404	0.0396523	0.0497047	0.212885	1.23E-19	0.195824	0.195824	Tumor up vs Normal	97.8241	97.8241	1.74862	9.40341	0.168087	10.053	0.179698	0.183248	-0.133048	0	0.123489	0	-0.125551	0	0	0	4.39729	5.31E-20	0.305556	0.313923	1
cg24691891		PHC2	5.15E-48	0.00173909	0.00171429	0.0396541	0.507022	0.690005	5.15E-48	0.201032	0.201032	Tumor up vs Normal	337.219	337.219	1.84287	10.0251	0.0547866	10.0527	0.0549372	0.673356	-0.166322	0	0.0693718	0	-0.0694194	0	0	0	1.34437	1.50E-51	0.616337	0.620959	1
cg13798146	Island	HDGFRP3	3.67E-12	0.00145926	0.00172316	0.0397904	0.194905	0.303288	3.67E-12	0.139911	0.139911	Tumor up vs Normal	53.4765	53.4765	0.892622	10.3622	0.172964	10.0428	0.167633	0.273955	-0.0792795	0	0.122219	0	-0.121263	0	0	0	4.10619	2.21E-12	0.197781	0.207446	1
cg25571757	Island		9.22E-12	0.0010559	0.00172551	0.0398228	0.112343	0.221674	9.22E-12	0.142004	0.142004	Tumor up vs Normal	51.284	51.284	0.919524	10.9869	0.196996	10.0402	0.180021	0.19082	-0.0791719	0	0.128559	0	-0.125663	0	0	0	4.41079	4.29E-12	0.193375	0.203093	1
cg06088324	Island	GPRC5B	4.89E-18	1.30E-05	0.00173197	0.0399337	0.126265	0.266943	4.89E-18	0.170682	0.170682	Tumor up vs Normal	87.7878	87.7878	1.32844	19.8131	0.299819	10.033	0.151823	0.233634	-0.112981	0	0.138788	0	-0.115403	0	0	0	3.72256	7.40E-20	0.30366	0.312049	1
cg13899478	Island		1.29E-18	0.00604408	0.00173861	0.0400375	0.220239	0.351322	1.29E-18	0.158357	0.158357	Tumor up vs Normal	91.3903	91.3903	1.14351	7.66954	0.0959639	10.0257	0.125445	0.327724	-0.105907	0	0.0983243	0	-0.1049	0	0	0	3.07804	1.19E-18	0.287603	0.296186	1
cg16700364	S_Shore		4.91E-16	0.0193926	0.00175187	0.0402128	0.423773	0.554556	4.91E-16	0.162061	0.162061	Tumor up vs Normal	75.6975	75.6975	1.18214	5.53858	0.086494	10.012	0.156354	0.53052	-0.103123	0	0.102775	0	-0.117877	0	0	0	3.82608	1.57E-15	0.245143	0.254275	1
cg12136608	N_Shore	LRRN1	2.11E-20	0.000943391	0.00175876	0.0402981	0.135503	0.285531	2.11E-20	0.179086	0.179086	Tumor up vs Normal	102.747	102.747	1.46247	11.2054	0.159494	10.0036	0.142388	0.257926	-0.123206	0	0.115021	0	-0.111759	0	0	0	3.50149	4.27E-21	0.319754	0.32795	1
cg11609001	Island	COMP	2.61E-20	0.00632396	0.00175938	0.0403054	0.103219	0.285349	2.61E-20	0.217527	0.217527	Tumor up vs Normal	102.148	102.148	2.1577	7.58532	0.160228	10.0029	0.211295	0.254785	-0.149456	0	0.127348	0	-0.136142	0	0	0	5.19635	1.81E-20	0.311653	0.319946	1
cg22084410	N_Shelf		1.39E-40	0.0151552	0.00177158	0.040499	0.596584	0.42708	1.39E-40	-0.188672	-0.188672	Tumor down vs Normal	261.695	261.695	1.62323	5.98188	0.0371041	9.98964	0.0619632	0.442773	0.151809	0	-0.0653877	0	0.073725	0	0	0	1.52588	7.07E-43	0.548483	0.553923	1
cg26615127	Island	DNAJC6	2.60E-15	0.00166962	0.00177253	0.040513	0.127286	0.269105	2.60E-15	0.176069	0.176069	Tumor up vs Normal	71.3757	71.3757	1.41361	10.1034	0.2001	9.98862	0.197827	0.237399	-0.110203	0	0.132109	0	-0.131732	0	0	0	4.87209	1.53E-15	0.244451	0.253554	1
cg18065174	S_Shore	SIRT6	1.74E-29	0.0190467	0.00177537	0.0405586	0.768729	0.588707	1.74E-29	-0.206259	-0.206259	Tumor down vs Normal	166.874	166.874	1.93994	5.57052	0.0647585	9.98555	0.116084	0.60986	0.155804	0	-0.0881397	0	0.10091	0	0	0	2.8598	2.37E-30	0.428623	0.435507	1
cg12874181	N_Shore	LOC401463	9.80E-17	0.000834267	0.00178173	0.0406659	0.133362	0.256012	9.80E-17	0.150005	0.150005	Tumor up vs Normal	79.8926	79.8926	1.02477	11.4454	0.146808	9.9796	0.128006	0.229449	-0.0969891	0	0.109793	0	-0.106033	0	0	0	3.14257	3.05E-17	0.269302	0.278141	1
cg07924503	N_Shore	SPG7;SPG7	3.17E-29	0.00411279	0.00179191	0.0408331	0.6051	0.444241	3.17E-29	-0.184441	-0.184441	Tumor down vs Normal	164.872	164.872	1.55124	8.38994	0.0789387	9.96777	0.0937841	0.465111	0.13909	0	-0.0869571	0	0.090701	0	0	0	2.31455	2.09E-30	0.429216	0.436093	1
cg11265561	Island	ZNF665;ZNF665	8.12E-12	0.00104301	0.00179515	0.0408837	0.145759	0.258248	8.12E-12	0.145814	0.145814	Tumor up vs Normal	51.5837	51.5837	0.969531	11.0107	0.20695	9.96432	0.187282	0.226699	-0.0817273	0	0.131454	0	-0.128173	0	0	0	4.62364	3.73E-12	0.194312	0.204019	1
cg26985446	Island		2.32E-19	0.00119507	0.00179701	0.0409069	0.104754	0.236373	2.32E-19	0.158091	0.158091	Tumor up vs Normal	96.0771	96.0771	1.13967	10.7474	0.127486	9.96233	0.118173	0.211466	-0.107184	0	0.103782	0	-0.101814	0	0	0	2.91806	6.45E-20	0.304443	0.312823	1
cg02455820	Island		1.52E-25	0.00969794	0.00180297	0.0410003	0.27937	0.442126	1.52E-25	0.189215	0.189215	Tumor up vs Normal	137.674	137.674	1.63259	6.7953	0.0805811	9.95598	0.118062	0.419825	-0.138332	0	0.0929201	0	-0.101766	0	0	0	2.91716	4.10E-26	0.38116	0.388615	1
cg23517208	S_Shore		7.56E-23	0.0431319	0.00181024	0.041108	0.306599	0.446054	7.56E-23	0.16414	0.16414	Tumor up vs Normal	118.935	118.935	1.22856	4.13287	0.0426909	9.94827	0.102762	0.427318	-0.116669	0	0.078069	0	-0.094943	0	0	0	2.54108	9.16E-23	0.340835	0.348777	1
cg18260625	Island		1.71E-11	0.00048101	0.0018262	0.0413775	0.107031	0.21887	1.71E-11	0.145658	0.145658	Tumor up vs Normal	49.8147	49.8147	0.967455	12.5208	0.243167	9.93145	0.192879	0.185735	-0.0806205	0	0.138062	0	-0.130074	0	0	0	4.77758	4.27E-12	0.193403	0.203121	1
cg05303132	Island	FLJ42875;PRDM16;PRDM16;FLJ42875	5.95E-15	0.00450239	0.00183938	0.0415889	0.242911	0.360177	5.95E-15	0.145989	0.145989	Tumor up vs Normal	69.2793	69.2793	0.971862	8.21992	0.115311	9.91767	0.139127	0.334852	-0.0907528	0	0.105523	0	-0.110472	0	0	0	3.45093	7.16E-15	0.234798	0.244017	1
cg15446845			3.38E-53	0.668035	0.00184579	0.0416832	0.365197	0.188896	3.38E-53	-0.192095	-0.192095	Tumor down vs Normal	396.462	396.462	1.68267	0.184352	0.000782427	9.91101	0.0420643	0.197179	0.161723	0	-0.0345144	0	0.0607442	0	0	0	1.04407	1.26E-56	0.651169	0.655372	1
cg02954735	Island		6.28E-15	0.000754043	0.00185204	0.0417662	0.135106	0.254461	6.28E-15	0.148601	0.148601	Tumor up vs Normal	69.1429	69.1429	1.00696	11.6411	0.169534	9.90453	0.144244	0.226329	-0.0923587	0	0.117217	0	-0.112485	0	0	0	3.5826	2.12E-15	0.242429	0.251556	1
cg11616651	Island	AMH	7.45E-30	0.00206665	0.00185605	0.0418247	0.16037	0.347524	7.45E-30	0.213793	0.213793	Tumor up vs Normal	169.907	169.907	2.0816	9.69564	0.118785	9.90128	0.121304	0.322682	-0.162183	0	0.102681	0	-0.10322	0	0	0	3.00159	2.94E-31	0.439602	0.446381	1
cg18382294			4.40E-19	0.0014208	0.00185803	0.0418604	0.717899	0.591182	4.40E-19	-0.152388	-0.152388	Tumor down vs Normal	94.3191	94.3191	1.05893	10.4136	0.116914	9.89835	0.111129	0.615182	0.103021	0	-0.100001	0	0.0987329	0	0	0	2.76185	1.41E-19	0.299975	0.308409	1
cg11280661	Island	PTPRG	2.06E-32	0.210908	0.0018582	0.0418622	0.266314	0.473091	2.06E-32	0.234441	0.234441	Tumor up vs Normal	190.239	190.239	2.5031	1.57341	0.0207023	9.89906	0.130249	0.454994	-0.180962	0	0.0747996	0	-0.106957	0	0	0	3.22363	3.67E-33	0.459394	0.465933	1
cg03035213	Island	ZNF469	6.21E-21	0.0017784	0.00186393	0.0419602	0.111628	0.317118	6.21E-21	0.244256	0.244256	Tumor up vs Normal	106.197	106.197	2.72053	9.98228	0.255723	9.89228	0.253418	0.281254	-0.169708	0	0.149434	0	-0.149096	0	0	0	6.30196	1.66E-21	0.325011	0.333144	1
cg03960951	N_Shore	RFX4	6.03E-16	0.0028363	0.00186742	0.0420018	0.232221	0.363342	6.03E-16	0.161611	0.161611	Tumor up vs Normal	75.1241	75.1241	1.19098	9.09195	0.144139	9.8887	0.156771	0.335776	-0.102977	0	0.114856	0	-0.117268	0	0	0	3.89997	4.73E-16	0.251713	0.260729	1
cg09597070	N_Shore		9.60E-21	9.92E-05	0.0018703	0.0420529	0.244962	0.415865	9.60E-21	0.203355	0.203355	Tumor up vs Normal	104.962	104.962	1.88571	15.6607	0.281354	9.88575	0.177604	0.382035	-0.140947	0	0.140958	0	-0.124817	0	0	0	4.41954	4.08E-22	0.332719	0.340758	1
cg07734161	S_Shore	IFT140;TMEM204	3.81E-37	0.014736	0.00187215	0.0420808	0.442152	0.286762	3.81E-37	-0.174156	-0.174156	Tumor down vs Normal	230.187	230.187	1.38307	6.03262	0.0362468	9.88386	0.0593868	0.302189	0.138068	0	-0.0642817	0	0.072176	0	0	0	1.47808	4.90E-39	0.514701	0.520548	1
cg19644018	Island	TEKT2;TEKT2	3.97E-19	0.00106989	0.00187481	0.0421309	0.122728	0.254469	3.97E-19	0.158354	0.158354	Tumor up vs Normal	94.5986	94.5986	1.14347	10.9614	0.132497	9.88113	0.119439	0.229249	-0.107175	0	0.105083	0	-0.102358	0	0	0	2.97354	1.04E-19	0.301704	0.310117	1
cg04113418	Island	PPFIA3	5.34E-18	0.00148251	0.00187764	0.0421749	0.217907	0.359058	5.34E-18	0.170718	0.170718	Tumor up vs Normal	87.788	87.788	1.32214	10.3357	0.155661	9.88182	0.148826	0.331029	-0.113441	0	0.115855	0	-0.114554	0	0	0	3.64466	2.57E-18	0.28701	0.29574	1
cg03241649	Island		1.87E-12	0.00179533	0.00189668	0.0424691	0.138802	0.251966	1.87E-12	0.145075	0.145075	Tumor up vs Normal	55.0987	55.0987	0.959732	9.96412	0.173559	9.85893	0.171727	0.222431	-0.0837078	0	0.123061	0	-0.122734	0	0	0	4.28493	1.29E-12	0.201343	0.210965	1
cg07561017	Island	COL2A1;COL2A1	3.38E-12	0.000248278	0.00190099	0.0425283	0.150649	0.264283	3.38E-12	0.146211	0.146211	Tumor up vs Normal	53.6756	53.6756	0.974815	13.8269	0.251114	9.85459	0.178972	0.231437	-0.0835622	0	0.136857	0	-0.125297	0	0	0	4.46767	5.19E-13	0.207306	0.216856	1
cg02262553			7.53E-31	0.0472345	0.00190446	0.0425843	0.646453	0.496385	7.53E-31	-0.171019	-0.171019	Tumor down vs Normal	177.482	177.482	1.33369	3.97682	0.0298839	9.8511	0.0740264	0.512199	0.130728	0	-0.065891	0	0.0805825	0	0	0	1.84857	1.02E-31	0.443121	0.449831	1
cg25104555	Island	C1QL3	4.13E-24	0.0037653	0.00191364	0.0427337	0.114413	0.311585	4.13E-24	0.230454	0.230454	Tumor up vs Normal	127.596	127.596	2.42177	8.55613	0.162395	9.84189	0.186799	0.281902	-0.16645	0	0.12368	0	-0.128007	0	0	0	4.66908	8.74E-25	0.365471	0.373116	1
cg05306745	Island	TIMP2	5.07E-20	0.0297578	0.00192143	0.0428572	0.315852	0.493757	5.07E-20	0.212509	0.212509	Tumor up vs Normal	100.288	100.288	2.05929	4.77865	0.0981235	9.83411	0.201931	0.466653	-0.145963	0	0.112933	0	-0.133091	0	0	0	5.0513	9.19E-20	0.302421	0.310825	1
cg21653184	Island	ZSCAN18;ZSCAN18;ZSCAN18;ZSCAN18;ZSCAN18	6.50E-24	0.00333545	0.0019331	0.0430543	0.163039	0.371074	6.50E-24	0.243333	0.243333	Tumor up vs Normal	126.227	126.227	2.70001	8.78494	0.187911	9.82252	0.210106	0.339377	-0.175454	0	0.132073	0	-0.135758	0	0	0	5.26199	1.33E-24	0.363275	0.370947	1
cg07891531	Island		1.76E-19	0.00876632	0.00194396	0.043213	0.282317	0.447367	1.76E-19	0.197789	0.197789	Tumor up vs Normal	96.8346	96.8346	1.7839	6.98099	0.128605	9.8118	0.180754	0.419511	-0.13483	0	0.116066	0	-0.125919	0	0	0	4.53184	1.66E-19	0.299015	0.30746	1
cg06234063	S_Shore		4.64E-24	0.000796451	0.00197396	0.043687	0.122764	0.279575	4.64E-24	0.18323	0.18323	Tumor up vs Normal	127.242	127.242	1.53093	11.5345	0.13878	9.78251	0.1177	0.254142	-0.132425	0	0.105972	0	-0.10161	0	0	0	2.95979	3.86E-25	0.369703	0.377297	1
cg05771369	Island	B4GALNT1	1.19E-25	0.00324862	0.00197558	0.0437097	0.33854	0.496551	1.19E-25	0.183353	0.183353	Tumor up vs Normal	138.439	138.439	1.533	8.83481	0.0978321	9.78094	0.108309	0.473738	-0.134617	0	0.0950549	0	-0.097472	0	0	0	2.72408	1.57E-26	0.385996	0.393393	1
cg08972130	Island	SOX5	2.50E-23	0.00210251	0.00199658	0.0440459	0.0938302	0.325373	2.50E-23	0.271432	0.271432	Tumor up vs Normal	122.21	122.21	3.3596	9.66191	0.26561	9.76071	0.268326	0.288646	-0.194723	0	0.15303	0	-0.153419	0	0	0	6.76264	4.33E-24	0.357106	0.364852	1
cg00631837	Island	PHF21B;PHF21B	8.46E-13	0.000555208	0.00199857	0.0440777	0.216057	0.329396	8.46E-13	0.144417	0.144417	Tumor up vs Normal	57.0368	57.0368	0.949834	12.2407	0.203844	9.75968	0.162528	0.299002	-0.0846779	0	0.126642	0	-0.119478	0	0	0	4.07999	2.51E-13	0.212812	0.222335	1
cg09486902	S_Shore		3.73E-22	0.000318156	0.00200234	0.0441307	0.163537	0.349574	3.73E-22	0.219367	0.219367	Tumor up vs Normal	114.267	114.267	2.19435	13.3355	0.256092	9.75521	0.187336	0.316205	-0.155271	0	0.139036	0	-0.128191	0	0	0	4.72412	2.55E-23	0.347708	0.355567	1
cg12169233	Island		1.80E-14	0.000850115	0.00201078	0.0442586	0.123755	0.250961	1.80E-14	0.158828	0.158828	Tumor up vs Normal	66.4924	66.4924	1.15031	11.4076	0.197352	9.74716	0.168625	0.220578	-0.098017	0	0.126597	0	-0.121621	0	0	0	4.25578	6.62E-15	0.23529	0.244504	1
cg20209009	Island	TBX21	6.63E-21	0.00969765	0.0020204	0.044412	0.196862	0.328512	6.63E-21	0.156281	0.156281	Tumor up vs Normal	106.009	106.009	1.11372	6.79535	0.0713908	9.73804	0.102306	0.307648	-0.108914	0	0.0869337	0	-0.0947324	0	0	0	2.58443	4.89E-21	0.319005	0.32721	1
cg02621694	N_Shore	BMP3	4.47E-17	0.000655151	0.00202237	0.0444312	0.12113	0.247915	4.47E-17	0.154481	0.154481	Tumor up vs Normal	81.9069	81.9069	1.08821	11.9155	0.158308	9.73617	0.129354	0.220991	-0.10122	0	0.112182	0	-0.106522	0	0	0	3.26834	1.07E-17	0.274622	0.283362	1
cg22557662	Island	PPP1R14A	6.79E-16	0.100812	0.00202734	0.0445201	0.220051	0.362611	6.79E-16	0.175467	0.175467	Tumor up vs Normal	74.8161	74.8161	1.40397	2.71297	0.0509106	9.73149	0.182617	0.339404	-0.112184	0	0.0966967	0	-0.126566	0	0	0	4.61634	5.45E-15	0.236507	0.245706	1
cg10245915	Island	SLC18A2	2.15E-18	0.00209767	0.00203928	0.0447096	0.160756	0.292565	2.15E-18	0.158976	0.158976	Tumor up vs Normal	90.0021	90.0021	1.15247	9.66632	0.123776	9.72026	0.124467	0.267522	-0.106731	0	0.104345	0	-0.10449	0	0	0	3.15001	9.46E-19	0.288949	0.297516	1
cg04524120	Island	ZNF570	4.76E-18	0.00231102	0.00204452	0.0447821	0.0846384	0.211737	4.76E-18	0.153671	0.153671	Tumor up vs Normal	87.8597	87.8597	1.07683	9.48148	0.116207	9.71535	0.119073	0.187357	-0.10257	0	0.101582	0	-0.102201	0	0	0	3.01503	2.36E-18	0.283604	0.292236	1
cg23154059	Island	WNT6	7.63E-21	0.0354836	0.00204475	0.044785	0.277599	0.416039	7.63E-21	0.164362	0.164362	Tumor up vs Normal	105.613	105.613	1.23187	4.47087	0.0521484	9.71514	0.113318	0.395958	-0.114511	0	0.0836674	0	-0.0997003	0	0	0	2.86935	1.23E-20	0.313826	0.322093	1
cg06399148	Island	BAALC;BAALC;C8orf56	7.77E-23	0.00048578	0.00205135	0.0448851	0.121788	0.288329	7.77E-23	0.195613	0.195613	Tumor up vs Normal	118.855	118.855	1.74486	12.5014	0.183528	9.70898	0.142533	0.259686	-0.139705	0	0.119349	0	-0.111816	0	0	0	3.61142	5.97E-24	0.355409	0.363175	1
cg07258916	Island	PLXNA4;PLXNA4;PLXNA4	1.34E-13	0.00171332	0.00205151	0.0448864	0.0939438	0.226867	1.34E-13	0.167533	0.167533	Tumor up vs Normal	61.5146	61.5146	1.27987	10.0538	0.209178	9.70884	0.202002	0.194638	-0.100976	0	0.134286	0	-0.133114	0	0	0	5.11827	8.51E-14	0.21904	0.228449	1
cg17088631	Island	FAM159A	2.67E-17	0.00402572	0.00205485	0.0449327	0.0771204	0.213297	2.67E-17	0.165572	0.165572	Tumor up vs Normal	83.2622	83.2622	1.25008	8.43019	0.126569	9.70572	0.145719	0.187085	-0.109042	0	0.109214	0	-0.113059	0	0	0	3.69339	2.14E-17	0.270504	0.279294	1
cg00433770	Island	ANKLE1;ANKLE1	1.31E-17	0.00465979	0.00206408	0.045068	0.0866714	0.24285	1.31E-17	0.189416	0.189416	Tumor up vs Normal	85.1595	85.1595	1.63606	8.15548	0.15668	9.69716	0.186299	0.213442	-0.125498	0	0.122535	0	-0.127836	0	0	0	4.72607	1.10E-17	0.274486	0.283227	1
cg12300724	Island		7.23E-14	0.000781418	0.00206866	0.0451435	0.182891	0.297616	7.23E-14	0.144111	0.144111	Tumor up vs Normal	63.033	63.033	0.947025	11.5716	0.173856	9.69292	0.145629	0.269234	-0.0875993	0	0.118259	0	-0.113024	0	0	0	3.69597	2.55E-14	0.226749	0.236065	1
cg13260012	S_Shore		6.65E-23	0.0275127	0.00207527	0.0452391	0.228603	0.365937	6.65E-23	0.161221	0.161221	Tumor up vs Normal	119.314	119.314	1.18525	4.9167	0.048842	9.68683	0.0962279	0.347058	-0.115284	0	0.0786652	0	-0.0918752	0	0	0	2.44374	5.62E-23	0.34347	0.35138	1
cg17679104	Island	STK33	9.06E-16	0.00147505	0.00207936	0.0453039	0.137055	0.257774	9.06E-16	0.148669	0.148669	Tumor up vs Normal	74.0756	74.0756	1.00788	10.3415	0.140707	9.68307	0.131748	0.231542	-0.0949178	0	0.1093	0	-0.107503	0	0	0	3.34708	4.38E-16	0.252176	0.261186	1
cg00353923	N_Shore	LRRC4;SND1	1.54E-21	0.000709167	0.00207949	0.0453048	0.244857	0.391337	1.54E-21	0.172657	0.172657	Tumor up vs Normal	110.357	110.357	1.35586	11.7632	0.144524	9.68465	0.118986	0.365113	-0.121509	0	0.107518	0	-0.102295	0	0	0	2.9978	1.95E-22	0.338976	0.347005	1
cg11421604	Island	MAP1B	1.83E-18	0.00268588	0.00208516	0.0453917	0.119803	0.26943	1.83E-18	0.180295	0.180295	Tumor up vs Normal	90.4429	90.4429	1.48229	9.19541	0.150706	9.67774	0.158611	0.241478	-0.121318	0	0.116466	0	-0.117954	0	0	0	4.03175	9.25E-19	0.28908	0.297645	1
cg06181784	Island	PRRT3	1.34E-21	0.000286279	0.00210412	0.0456945	0.0686867	0.261943	1.34E-21	0.228356	0.228356	Tumor up vs Normal	110.563	110.563	2.37788	13.5445	0.291301	9.66045	0.207767	0.22656	-0.160856	0	0.147426	0	-0.135001	0	0	0	5.29072	9.20E-23	0.340815	0.348757	1
cg15790913	S_Shore	NLGN4X;NLGN4X	8.28E-15	0.00763815	0.00211328	0.045823	0.20335	0.327927	8.28E-15	0.155629	0.155629	Tumor up vs Normal	68.481	68.481	1.09017	7.2357	0.115187	9.653	0.153669	0.302431	-0.097199	0	0.109018	0	-0.11686	0	0	0	3.90022	1.56E-14	0.230676	0.239983	1
cg17267805	Island	CXCL12;CXCL12;CXCL12	1.54E-13	0.00199054	0.00211641	0.0458664	0.103689	0.23968	1.54E-13	0.17105	0.17105	Tumor up vs Normal	61.1907	61.1907	1.33246	9.76737	0.21269	9.65017	0.210138	0.206713	-0.103122	0	0.136267	0	-0.135855	0	0	0	5.33502	1.08E-13	0.218306	0.227762	1
cg14323199	Island	MRC2	1.78E-22	0.00268788	0.00212038	0.0459256	0.113605	0.249121	1.78E-22	0.159369	0.159369	Tumor up vs Normal	116.427	116.427	1.15818	9.194	0.0914584	9.64575	0.0959523	0.227364	-0.113498	0	0.0906564	0	-0.0917435	0	0	0	2.44712	4.13E-23	0.345121	0.353011	1
cg05752786	Island	SYT2	1.71E-17	0.00275142	0.00213738	0.0461731	0.108404	0.247906	1.71E-17	0.169217	0.169217	Tumor up vs Normal	84.446	84.446	1.30573	9.14963	0.141474	9.6305	0.14891	0.220823	-0.112072	0	0.112845	0	-0.11429	0	0	0	3.80373	1.01E-17	0.274987	0.283722	1
cg26646370	Island	SHD;SHD	7.33E-12	0.00127354	0.00214816	0.0463138	0.138625	0.252918	7.33E-12	0.147293	0.147293	Tumor up vs Normal	51.8278	51.8278	0.9893	10.6246	0.202804	9.6209	0.183645	0.221682	-0.0838317	0	0.13015	0	-0.126922	0	0	0	4.69569	3.78E-12	0.194219	0.203927	1
cg15936446	Island		7.17E-22	0.000682439	0.00215699	0.0464471	0.184175	0.367866	7.17E-22	0.21664	0.21664	Tumor up vs Normal	112.375	112.375	2.14014	11.8358	0.225408	9.61307	0.183077	0.335785	-0.153277	0	0.13367	0	-0.126726	0	0	0	4.68498	7.97E-23	0.341589	0.349522	1
cg26992010	N_Shore		1.20E-25	0.000715519	0.00215743	0.0464525	0.199238	0.337377	1.20E-25	0.160074	0.160074	Tumor up vs Normal	138.426	138.426	1.16845	11.7434	0.0991254	9.61267	0.0811402	0.316064	-0.117892	0	0.0888069	0	-0.0843656	0	0	0	2.07648	6.17E-27	0.390677	0.398018	1
cg16402006	N_Shore	MYLK4	4.53E-20	0.000901262	0.0021701	0.0466427	0.832316	0.691713	4.53E-20	-0.167514	-0.167514	Tumor down vs Normal	100.601	100.601	1.27957	11.2941	0.143653	9.60149	0.122124	0.717603	0.115763	0	-0.107878	0	0.103502	0	0	0	3.12894	8.35E-21	0.316005	0.324246	1
cg09513259	Island	GBGT1	3.90E-20	0.002033	0.00217882	0.0467805	0.209986	0.34014	3.90E-20	0.15499	0.15499	Tumor up vs Normal	101.024	101.024	1.0954	9.72615	0.10546	9.59384	0.104025	0.317135	-0.107228	0	0.0958532	0	-0.0955249	0	0	0	2.66736	1.20E-20	0.313982	0.322247	1
cg19066273	Island		3.42E-24	0.00216556	0.00219534	0.0470544	0.185712	0.39698	3.42E-24	0.24628	0.24628	Tumor up vs Normal	128.166	128.166	2.76582	9.60549	0.207287	9.57943	0.206724	0.364639	-0.17895	0	0.134753	0	-0.134661	0	0	0	5.30869	4.64E-25	0.368749	0.376354	1
cg18940843	N_Shore		5.24E-19	0.00805956	0.00219861	0.0470961	0.206025	0.339707	5.24E-19	0.160354	0.160354	Tumor up vs Normal	93.9039	93.9039	1.15736	7.13646	0.0879567	9.57742	0.118041	0.316807	-0.109143	0	0.0954166	0	-0.102422	0	0	0	3.01962	3.44E-19	0.295832	0.304351	1
cg04302618		ZDHHC14;ZDHHC14	4.41E-22	0.798685	0.00220656	0.0471905	0.7478	0.609124	4.41E-22	-0.163193	-0.163193	Tumor down vs Normal	113.875	113.875	1.21287	0.0651917	0.000694348	9.57052	0.101934	0.621416	0.115883	0	-0.0512149	0	0.0946205	0	0	0	2.60946	2.28E-21	0.324312	0.332485	1
cg06005891	Island	FOXF2	4.33E-23	0.0213838	0.0022144	0.0472955	0.248236	0.405872	4.33E-23	0.184682	0.184682	Tumor up vs Normal	120.576	120.576	1.55529	5.36363	0.0691847	9.56293	0.123351	0.384041	-0.132671	0	0.0909616	0	-0.10402	0	0	0	3.17312	2.90E-23	0.347023	0.35489	1
cg14595013	Island		2.05E-25	0.010448	0.00221975	0.0473929	0.268893	0.412346	2.05E-25	0.166317	0.166317	Tumor up vs Normal	136.758	136.758	1.26135	6.65871	0.0614147	9.55832	0.0881585	0.392985	-0.122347	0	0.0806682	0	-0.0879386	0	0	0	2.26891	5.07E-26	0.380081	0.38755	1
cg02503981	N_Shore		1.89E-11	0.000436916	0.00222413	0.0474523	0.16538	0.274837	1.89E-11	0.141147	0.141147	Tumor up vs Normal	49.6188	49.6188	0.906124	12.7127	0.232155	9.55623	0.174513	0.242304	-0.079204	0	0.133387	0	-0.123886	0	0	0	4.45586	4.07E-12	0.19514	0.204915	1
cg19405484			4.49E-34	0.00568416	0.00222882	0.0475069	0.506657	0.345208	4.49E-34	-0.181934	-0.181934	Tumor down vs Normal	203.689	203.689	1.50936	7.78393	0.0576798	9.55055	0.0707706	0.363199	0.142539	0	-0.0749608	0	0.0787905	0	0	0	1.82289	7.68E-36	0.484667	0.490876	1
cg21029447	Island	LTB;LTB	1.08E-20	0.00361671	0.00222883	0.0475069	0.0750611	0.232417	1.08E-20	0.186688	0.186688	Tumor up vs Normal	104.617	104.617	1.58926	8.63205	0.131131	9.55053	0.145084	0.20601	-0.130281	0	0.110032	0	-0.112813	0	0	0	3.73704	4.26E-21	0.319774	0.327969	1
cg13735819	Island	JSRP1	2.54E-35	0.0320975	0.00223343	0.0475804	0.246063	0.447122	2.54E-35	0.225849	0.225849	Tumor up vs Normal	214.261	214.261	2.32595	4.64594	0.0504347	9.54661	0.103635	0.427699	-0.178176	0	0.0809297	0	-0.0953455	0	0	0	2.67049	6.65E-37	0.494859	0.500945	1
cg07746323	Island	ZNF570	2.16E-18	0.00397618	0.00223709	0.047627	0.0735998	0.205521	2.16E-18	0.158814	0.158814	Tumor up vs Normal	89.9939	89.9939	1.15012	8.45349	0.108035	9.54348	0.121965	0.181427	-0.107097	0	0.100392	0	-0.103434	0	0	0	3.14386	1.38E-18	0.286751	0.295344	1
cg13571707	Island	RASGRF1;RASGRF1	9.84E-19	0.0121005	0.00224619	0.0477643	0.147593	0.313186	9.84E-19	0.198863	0.198863	Tumor up vs Normal	92.1196	92.1196	1.80332	6.39045	0.125099	9.53574	0.186671	0.28526	-0.134882	0	0.116359	0	-0.127963	0	0	0	4.81567	1.21E-18	0.287499	0.296083	1
cg18944047	Island	KIF19	9.71E-17	0.0286669	0.00226195	0.0480007	0.157503	0.282858	9.71E-17	0.152788	0.152788	Tumor up vs Normal	79.8668	79.8668	1.06449	4.84431	0.0645667	9.5224	0.126918	0.261165	-0.100031	0	0.0903858	0	-0.105514	0	0	0	3.27878	2.95E-16	0.254608	0.263588	1
cg15201536	Island		1.67E-15	0.000959513	0.00227656	0.0482122	0.120289	0.259921	1.67E-15	0.172029	0.172029	Tumor up vs Normal	72.5038	72.5038	1.34949	11.1725	0.20795	9.51012	0.177009	0.228761	-0.109725	0	0.129834	0	-0.124608	0	0	0	4.57872	5.91E-16	0.250343	0.259375	1
cg02994399	Island	CD97;CD97;CD97	8.03E-23	0.000842597	0.00228212	0.0482873	0.518168	0.380376	8.03E-23	-0.161333	-0.161333	Tumor down vs Normal	118.858	118.858	1.18538	11.4261	0.113953	9.50629	0.094807	0.403516	0.115707	0	-0.0956479	0	0.0912525	0	0	0	2.4434	8.23E-24	0.354866	0.36267	1
cg14772068		MAGEH1	4.03E-10	0.34518	0.00228894	0.0483979	0.301292	0.442558	4.03E-10	0.187339	0.187339	Tumor up vs Normal	42.4708	42.4708	1.60036	0.894532	0.0337073	9.49978	0.357966	0.414769	-0.0987375	0	0.115789	0	-0.177202	0	0	0	9.26966	1.00E-08	0.139879	0.150242	1
cg05775895	Island	CAND2;CAND2	1.08E-14	0.00245003	0.00229702	0.0485158	0.0588444	0.18184	1.08E-14	0.152716	0.152716	Tumor up vs Normal	67.7763	67.7763	1.06349	9.37021	0.14703	9.49307	0.148958	0.154495	-0.0955617	0	0.113938	0	-0.114309	0	0	0	3.86003	7.96E-15	0.234129	0.243356	1
cg08034070	Island		1.07E-18	8.56E-05	0.00230551	0.0486334	0.323812	0.452807	1.07E-18	0.154871	0.154871	Tumor up vs Normal	91.8855	91.8855	1.09372	15.9582	0.189951	9.48603	0.112912	0.425375	-0.10511	0	0.114302	0	-0.0995219	0	0	0	2.92814	4.86E-20	0.306051	0.314411	1
cg14597534	N_Shore		2.59E-13	0.00592248	0.00230553	0.0486334	0.0783313	0.191912	2.59E-13	0.143219	0.143219	Tumor up vs Normal	59.896	59.896	0.935328	7.70738	0.120358	9.48602	0.148132	0.165903	-0.0862229	0	0.108371	0	-0.113992	0	0	0	3.8415	3.95E-13	0.209087	0.218616	1
cg04996219	Island	CTNND2	1.58E-19	0.00126976	0.00232706	0.0489376	0.129363	0.330761	1.58E-19	0.240434	0.240434	Tumor up vs Normal	97.1269	97.1269	2.63607	10.6303	0.288511	9.46829	0.256974	0.293655	-0.165365	0	0.154612	0	-0.150138	0	0	0	6.67655	3.85E-20	0.30738	0.315724	1
cg00790835		RGS6	3.14E-37	0.138063	0.00232869	0.0489591	0.757765	0.576352	3.14E-37	-0.202762	-0.202762	Tumor down vs Normal	230.925	230.925	1.87473	2.21379	0.0179723	9.46696	0.0768559	0.590969	0.161708	0	-0.0609068	0	0.0821081	0	0	0	1.99711	7.98E-39	0.512768	0.518638	1
cg06530338	Island		9.44E-21	0.0109019	0.00234187	0.0491298	0.114092	0.277109	9.44E-21	0.193159	0.193159	Tumor up vs Normal	105.008	105.008	1.70135	6.58088	0.106624	9.4562	0.15321	0.251593	-0.135195	0	0.10632	0	-0.115929	0	0	0	3.98572	7.04E-21	0.316965	0.325195	1
cg15976079	S_Shore	NCAN	1.21E-12	0.00141916	0.00234266	0.0491436	0.218083	0.332341	1.21E-12	0.145254	0.145254	Tumor up vs Normal	56.1481	56.1481	0.962103	10.4158	0.178477	9.45556	0.162022	0.30302	-0.0856461	0	0.12217	0	-0.119216	0	0	0	4.21524	6.63E-13	0.205713	0.215283	1
cg24708471	Island		2.84E-13	0.000705226	0.00234274	0.0491436	0.227769	0.342775	2.84E-13	0.144721	0.144721	Tumor up vs Normal	59.6986	59.6986	0.953835	11.7729	0.188101	9.45631	0.151088	0.313291	-0.0871225	0	0.121866	0	-0.115197	0	0	0	3.91449	8.99E-14	0.219469	0.228911	1
cg01579299	Island		3.10E-25	0.26534	0.00234705	0.0491981	0.427807	0.260182	3.10E-25	-0.194314	-0.194314	Tumor down vs Normal	135.485	135.485	1.72176	1.24635	0.0158388	9.45199	0.120117	0.276972	0.14299	0	-0.069961	0	0.102648	0	0	0	3.12619	4.06E-25	0.369443	0.37704	1
cg05503527	N_Shore	ZNF813	1.07E-16	0.00121666	0.00235659	0.049349	0.119169	0.241829	1.07E-16	0.149421	0.149421	Tumor up vs Normal	79.6183	79.6183	1.01809	10.7128	0.136986	9.44427	0.120765	0.216324	-0.0979585	0	0.106272	0	-0.102924	0	0	0	3.14564	3.84E-17	0.266991	0.275822	1
cg02344943	Island	EMB	3.08E-10	1.27E-05	0.00235808	0.0493696	0.103937	0.213991	3.08E-10	0.145464	0.145464	Tumor up vs Normal	43.0896	43.0896	0.964886	19.8495	0.444481	9.44306	0.211454	0.173953	-0.0773674	0	0.166825	0	-0.136193	0	0	0	5.50856	3.66E-12	0.19443	0.204136	1
cg10684547	Island		3.24E-21	0.00281499	0.00236061	0.0494014	0.131368	0.323852	3.24E-21	0.227447	0.227447	Tumor up vs Normal	108.043	108.043	2.35898	9.10627	0.198822	9.44101	0.206131	0.291869	-0.160212	0	0.133265	0	-0.134468	0	0	0	5.37106	9.42E-22	0.328128	0.336223	1
cg21370856	Island	PRKCB;PRKCB	4.05E-29	0.0126819	0.00236279	0.0494317	0.12475	0.325799	4.05E-29	0.2297	0.2297	Tumor up vs Normal	164.058	164.058	2.40595	6.30501	0.0924641	9.43926	0.138428	0.301768	-0.174602	0	0.100128	0	-0.110195	0	0	0	3.60763	3.91E-30	0.42628	0.433192	1
cg14375531	Island	C9orf170	9.31E-10	0.000158552	0.00239177	0.0498557	0.214256	0.322002	9.31E-10	0.143768	0.143768	Tumor up vs Normal	40.5553	40.5553	0.942522	14.7203	0.342106	9.41603	0.218833	0.284588	-0.0744938	0	0.155891	0	-0.138549	0	0	0	5.71714	7.88E-11	0.173736	0.183691	1
cg06907033	S_Shore		1.53E-35	0.805543	0.00239656	0.0499191	0.77112	0.598145	1.53E-35	-0.194028	-0.194028	Tumor down vs Normal	216.163	216.163	1.7167	0.0607353	0.000482341	9.41223	0.074749	0.607082	0.153541	0	-0.0372351	0	0.0809749	0	0	0	1.95366	1.09E-36	0.492811	0.498922	1
