# Supplementary material for: Interaction between Microsatellite Instability (MSI) and Tumor DNA Methylation in the Pathogenesis of Colorectal Carcinoma
Source: Cancers (Basel). 2021 Oct 1;13(19):4956. doi: 10.3390/cancers13194956 (PMC8508563; doi:10.3390/cancers13194956)
Supplement: Supplementary file 1 [file cancers-13-04956-s001.zip › Table_S2.csv]

Probeset ID	RELATION_TO_UCSC_CPG_ISLAND	UCSC_REFGENE_NAME	p-value(Sample Group)	p-value(MSI_pt)	p-value(Sample Group * MSI_pt)	stepup(p-value(Sample Group * MSI_pt))	Mean(Normal)	Mean(Tumor)	p-value(Tumor vs. Normal)	Estimate(Tumor vs. Normal)	Difference(Tumor vs. Normal)	Difference(Tumor vs. Normal) (Description)	F(Sample Group)	F(Sample Group)	SS(Sample Group)	F(MSI_pt)	SS(MSI_pt)	F(Sample Group * MSI_pt)	SS(Sample Group * MSI_pt)	Intercept Var	Normal (Sample Group) Var	Tumor (Sample Group) Var	MSI (MSI_pt) Var	MSS (MSI_pt) Var	Normal * MSI (Sample Group * MSI_pt) Var	Normal * MSS (Sample Group * MSI_pt) Var	Tumor * MSI (Sample Group * MSI_pt) Var	Tumor * MSS (Sample Group * MSI_pt) Var	SS(Error)	p-value(Model)	adjR^2(Model)	R^2(Model)	F(Error)
cg18456523	Island		6.29E-37	1.04E-05	4.92E-06	0.000547718	0.0934261	0.41776	6.29E-37	0.386479	0.386479	Tumor up vs Normal	228.254	228.254	6.81109	20.269	0.604827	21.8256	0.651277	0.361438	-0.26697	0	0.234677	0	-0.239018	0	0	0	7.34064	1.50E-38	0.510249	0.516149	1
cg14711690	Island	ITPKB	4.64E-38	6.17E-06	2.48E-05	0.00184881	0.210588	0.456039	4.64E-38	0.287006	0.287006	Tumor up vs Normal	238.367	238.367	3.75619	21.3527	0.336475	18.4804	0.291214	0.416243	-0.207092	0	0.165814	0	-0.159828	0	0	0	3.87646	3.09E-40	0.525519	0.531236	1
cg27616661	N_Shore	SYNGR3	2.31E-46	9.54E-05	6.20E-05	0.00367175	0.0838614	0.33664	2.31E-46	0.286779	0.286779	Tumor up vs Normal	319.504	319.504	3.75023	15.7403	0.184755	16.6086	0.194946	0.305671	-0.221394	0	0.129037	0	-0.130769	0	0	0	2.88747	5.40E-49	0.597468	0.602318	1
cg23179456	Island	ADCY4	3.85E-25	0.000295145	0.000352408	0.0130606	0.151999	0.408461	3.85E-25	0.306151	0.306151	Tumor up vs Normal	134.817	134.817	4.27402	13.4841	0.427477	13.1335	0.416362	0.362291	-0.210596	0	0.192377	0	-0.19111	0	0	0	7.79878	4.20E-26	0.381038	0.388496	1
cg26560414	Island	CMTM3;CMTM3;CMTM3;CMTM3;CMTM3	4.15E-32	0.00163073	0.000391399	0.0140531	0.122915	0.421182	4.15E-32	0.345426	0.345426	Tumor up vs Normal	187.527	187.527	5.44095	10.1486	0.294454	12.9265	0.375051	0.38013	-0.254735	0	0.171048	0	-0.181381	0	0	0	7.1375	2.62E-33	0.459532	0.466044	1
cg15994026	Island	CD38	3.79E-28	3.17E-05	0.000392886	0.0140919	0.0882133	0.335839	3.79E-28	0.291086	0.291086	Tumor up vs Normal	156.712	156.712	3.86373	17.9759	0.443197	12.919	0.318518	0.29212	-0.207509	0	0.182163	0	-0.167153	0	0	0	6.06513	6.27E-30	0.424059	0.430998	1
cg25082959	Island	FGF14	1.40E-27	0.00443585	0.000621064	0.019496	0.0970844	0.365092	1.40E-27	0.313823	0.313823	Tumor up vs Normal	152.493	152.493	4.49092	8.24787	0.242899	12.0199	0.353986	0.32643	-0.225716	0	0.161092	0	-0.176214	0	0	0	7.24469	3.16E-28	0.405309	0.412474	1
cg20680720	Island	ZNF568;ZNF829	4.01E-24	0.000945109	0.000647908	0.0200631	0.0747252	0.33219	4.01E-24	0.306141	0.306141	Tumor up vs Normal	127.681	127.681	4.27373	11.2018	0.374947	11.9372	0.39956	0.287962	-0.212534	0	0.184285	0	-0.187214	0	0	0	8.23408	7.49E-25	0.366275	0.37391	1
cg14094027		PXN;PXN;PXN	2.84E-56	0.0937392	0.000717798	0.0215618	0.609735	0.364821	2.84E-56	-0.267636	-0.267636	Tumor down vs Normal	435.507	435.507	3.26211	2.83092	0.0212047	11.7384	0.087925	0.380672	0.223697	0	-0.065517	0	0.0878781	0	0	0	1.83514	8.40E-60	0.672843	0.6768	1
cg27541454	Island	AGRN	2.78E-36	0.00302739	0.000800601	0.0233444	0.122322	0.367049	2.78E-36	0.278372	0.278372	Tumor up vs Normal	222.91	222.91	3.48788	8.96907	0.140339	11.5256	0.180341	0.339186	-0.215073	0	0.119137	0	-0.126597	0	0	0	3.83352	4.29E-38	0.507449	0.513408	1
cg09233013	Island	CMTM3;CMTM3;CMTM3;CMTM3;CMTM3	1.45E-28	0.00141053	0.000909793	0.025511	0.113908	0.368627	1.45E-28	0.295535	0.295535	Tumor up vs Normal	159.853	159.853	3.98274	10.4276	0.259803	11.2758	0.280936	0.331674	-0.217044	0	0.153973	0	-0.156983	0	0	0	6.12908	1.07E-29	0.421551	0.428521	1
cg27364741	Island	OTX1	7.80E-36	0.00329077	0.00108877	0.0289118	0.181167	0.415861	7.80E-36	0.265563	0.265563	Tumor up vs Normal	218.686	218.686	3.21588	8.81044	0.129561	10.9276	0.160695	0.388821	-0.2062	0	0.112667	0	-0.118727	0	0	0	3.61754	1.21E-37	0.501841	0.507843	1
cg17174023	Island	KLHDC7B	1.67E-46	0.0152837	0.00132895	0.0332083	0.219072	0.473699	1.67E-46	0.281696	0.281696	Tumor up vs Normal	321.63	321.63	3.57168	5.96697	0.0662627	10.5434	0.117084	0.452797	-0.230693	0	0.0893715	0	-0.102005	0	0	0	2.7207	1.55E-49	0.603036	0.607838	1
cg08682544	Island	CMTM3;CMTM3;CMTM3;CMTM3;CMTM3	1.77E-30	0.00198756	0.00143338	0.0350039	0.116003	0.398548	1.77E-30	0.323613	0.323613	Tumor up vs Normal	174.563	174.563	4.77547	9.76938	0.267257	10.3966	0.284417	0.36122	-0.244637	0	0.155533	0	-0.157952	0	0	0	6.72973	6.92E-32	0.444881	0.451569	1
cg16398329	Island	FGF14	6.13E-30	0.00898042	0.00167367	0.0390036	0.0752474	0.363898	6.13E-30	0.330492	0.330492	Tumor up vs Normal	170.364	170.364	4.98067	6.93657	0.202794	10.0987	0.295241	0.328582	-0.250028	0	0.147152	0	-0.16093	0	0	0	7.19194	5.30E-31	0.435574	0.442374	1
cg03241244	Island	KDM2B;KDM2B	9.27E-55	0.0192207	0.00186577	0.0419821	0.270576	0.530146	9.27E-55	0.282211	0.282211	Tumor up vs Normal	415.486	415.486	3.63173	5.55423	0.0485491	9.89039	0.0864512	0.511865	-0.23867	0	0.0761708	0	-0.0870829	0	0	0	2.15027	8.93E-59	0.664964	0.669001	1
cg22774088	Island	JSRP1	3.98E-29	0.00255238	0.00187827	0.042187	0.0963873	0.330637	3.98E-29	0.268503	0.268503	Tumor up vs Normal	164.115	164.115	3.28747	9.29233	0.18614	9.8776	0.197864	0.299494	-0.202631	0	0.129763	0	-0.131744	0	0	0	4.92776	2.01E-30	0.429393	0.436267	1
cg15407528	Island		3.74E-32	0.00301711	0.00211022	0.045782	0.104356	0.355994	3.74E-32	0.285264	0.285264	Tumor up vs Normal	187.893	187.893	3.71072	8.97478	0.177244	9.65492	0.190676	0.325512	-0.220599	0	0.12701	0	-0.129329	0	0	0	4.85827	8.37E-34	0.464544	0.470995	1
cg01532436	Island	CYTH2;CYTH2	1.43E-30	0.0115273	0.00234823	0.0492186	0.212641	0.452421	1.43E-30	0.272489	0.272489	Tumor up vs Normal	175.707	175.707	3.3378	6.47977	0.123093	9.45266	0.179567	0.424471	-0.209287	0	0.11553	0	-0.126404	0	0	0	4.63513	5.77E-32	0.448373	0.455073	1
