# Supplementary material for: Interaction between Microsatellite Instability (MSI) and Tumor DNA Methylation in the Pathogenesis of Colorectal Carcinoma
Source: Cancers (Basel). 2021 Oct 1;13(19):4956. doi: 10.3390/cancers13194956 (PMC8508563; doi:10.3390/cancers13194956)
Supplement: Supplementary file 1 [file cancers-13-04956-s001.zip › Table_S3.csv]

Probeset ID	RELATION_TO_UCSC_CPG_ISLAND	UCSC_REFGENE_NAME	p-value(Sample Group)	p-value(MSI_pt)	p-value(Sample Group * MSI_pt)	stepup(p-value(Sample Group * MSI_pt))	Mean(Normal)	Mean(Tumor)	p-value(Tumor vs. Normal)	Estimate(Tumor vs. Normal)	Difference(Tumor vs. Normal)	Difference(Tumor vs. Normal) (Description)	F(Sample Group)	F(Sample Group)	SS(Sample Group)	F(MSI_pt)	SS(MSI_pt)	F(Sample Group * MSI_pt)	SS(Sample Group * MSI_pt)	Intercept Var	Normal (Sample Group) Var	Tumor (Sample Group) Var	MSI (MSI_pt) Var	MSS (MSI_pt) Var	Normal * MSI (Sample Group * MSI_pt) Var	Normal * MSS (Sample Group * MSI_pt) Var	Tumor * MSI (Sample Group * MSI_pt) Var	Tumor * MSS (Sample Group * MSI_pt) Var	SS(Error)	p-value(Model)	adjR^2(Model)	R^2(Model)	F(Error)
cg20927312	N_Shore	SLC6A6;SLC6A6;SLC6A6	2.06E-11	1.17E-08	1.96E-07	4.48E-05	0.832468	0.642537	2.06E-11	-0.136029	-0.136029	Tumor down vs Normal	49.3848	49.3848	0.843772	34.8573	0.595559	28.6774	0.489971	0.590231	0.239687	0	0.217941	0	-0.207316	0	0	0	4.20307	4.82E-31	0.436006	0.442801	1
cg09116580			1.28E-12	1.38E-05	2.48E-07	5.38E-05	0.726153	0.559548	1.28E-12	-0.121718	-0.121718	Tumor down vs Normal	56.0044	56.0044	0.675573	19.6769	0.23736	28.1678	0.339785	0.521516	0.208039	0	0.158469	0	-0.172643	0	0	0	2.96746	1.40E-30	0.431065	0.43792	1
cg17629796			1.36E-10	1.48E-05	1.73E-06	0.000247389	0.799665	0.62897	1.36E-10	-0.123688	-0.123688	Tumor down vs Normal	44.9703	44.9703	0.697623	19.5434	0.303176	24.0201	0.372623	0.587706	0.214085	0	0.171936	0	-0.180793	0	0	0	3.81619	1.03E-26	0.388134	0.395505	1
cg08211068	S_Shore	FANCA;FANCA	5.06E-08	9.40E-05	2.59E-06	0.000338592	0.887136	0.718914	5.06E-08	-0.11641	-0.11641	Tumor down vs Normal	31.6293	31.6293	0.617942	15.7702	0.308103	23.1723	0.452717	0.675272	0.21605	0	0.181838	0	-0.199279	0	0	0	4.80611	1.92E-22	0.336835	0.344825	1
cg24410391	S_Shore	ANGEL2	2.48E-17	2.30E-06	2.97E-06	0.000374996	0.85023	0.662321	2.48E-17	-0.147697	-0.147697	Tumor down vs Normal	83.4599	83.4599	0.994732	23.4236	0.279178	22.8791	0.272689	0.624983	0.225027	0	0.155576	0	-0.154661	0	0	0	2.932	3.30E-35	0.478492	0.484775	1
cg13951697			3.64E-11	6.13E-07	8.58E-06	0.000833316	0.705876	0.532127	3.64E-11	-0.129562	-0.129562	Tumor down vs Normal	48.0448	48.0448	0.765452	26.2271	0.417851	20.6675	0.329276	0.488758	0.214538	0	0.180702	0	-0.169953	0	0	0	3.91929	2.78E-27	0.394636	0.401929	1
cg07702509	S_Shore	SNORA39;SNORA60;SNHG11	3.32E-13	6.74E-08	8.83E-06	0.000853356	0.78405	0.616108	3.32E-13	-0.128536	-0.128536	Tumor down vs Normal	59.2817	59.2817	0.753375	31.0009	0.393971	20.6062	0.261871	0.575613	0.204317	0	0.168731	0	-0.151562	0	0	0	3.12626	2.04E-30	0.429314	0.436189	1
cg09147843	N_Shore	RBL2	5.73E-20	1.48E-06	9.36E-06	0.000892099	0.820677	0.645262	5.73E-20	-0.141988	-0.141988	Tumor down vs Normal	99.9461	99.9461	0.919321	24.3579	0.224048	20.4854	0.188428	0.613012	0.20627	0	0.134377	0	-0.128564	0	0	0	2.26275	1.18E-37	0.501922	0.507923	1
cg04058281			6.31E-14	0.000100755	1.02E-05	0.000952734	0.76027	0.579664	6.31E-14	-0.139538	-0.139538	Tumor down vs Normal	63.3713	63.3713	0.887873	15.6295	0.21898	20.2996	0.284411	0.544079	0.218513	0	0.148273	0	-0.15795	0	0	0	3.44662	2.53E-29	0.417456	0.424475	1
cg22198853			4.42E-14	0.358045	1.26E-05	0.00111233	0.633223	0.401024	4.42E-14	-0.180426	-0.180426	Tumor down vs Normal	64.3192	64.3192	1.48065	0.847939	0.0195199	19.8815	0.45768	0.371743	0.280737	0	0.121028	0	-0.200624	0	0	0	5.61698	2.59E-27	0.397474	0.404792	1
cg26090849			9.63E-19	8.98E-05	1.32E-05	0.00115466	0.851109	0.652378	9.63E-19	-0.160158	-0.160158	Tumor down vs Normal	92.1792	92.1792	1.16967	15.8619	0.201273	19.7736	0.25091	0.61863	0.234337	0	0.140615	0	-0.148356	0	0	0	3.12152	4.61E-35	0.477069	0.48337	1
cg26806791	Island	EEF1A2	4.12E-18	0.0157322	1.49E-05	0.00126479	0.758925	0.581898	4.12E-18	-0.142236	-0.142236	Tumor down vs Normal	88.2507	88.2507	0.922539	5.91438	0.0618267	19.5259	0.204116	0.557004	0.209141	0	0.103726	0	-0.133809	0	0	0	2.57159	4.35E-33	0.457287	0.463826	1
cg21342392	S_Shore	IMMP2L	8.97E-18	0.00036364	1.60E-05	0.00133438	0.740071	0.55512	8.97E-18	-0.148365	-0.148365	Tumor down vs Normal	86.1655	86.1655	1.00375	13.0715	0.152272	19.3779	0.225735	0.524365	0.218723	0	0.128145	0	-0.140717	0	0	0	2.86568	1.87E-33	0.461012	0.467506	1
cg17426146	Island	EEF1A2	1.29E-18	0.568078	3.17E-05	0.00223442	0.835372	0.607755	1.29E-18	-0.184962	-0.184962	Tumor down vs Normal	91.3788	91.3788	1.56002	0.326788	0.00557894	17.9726	0.306829	0.585413	0.266991	0	0.0930897	0	-0.164057	0	0	0	4.19972	1.59E-32	0.451508	0.458116	1
cg07364729			1.37E-17	0.0134394	3.64E-05	0.00247166	0.755577	0.573258	1.37E-17	-0.147365	-0.147365	Tumor down vs Normal	85.0446	85.0446	0.990275	6.19957	0.0721889	17.6939	0.206031	0.547576	0.214583	0	0.107006	0	-0.134436	0	0	0	2.86447	7.40E-32	0.44458	0.451271	1
cg01065161		TLL2	1.93E-15	6.69E-05	3.93E-05	0.00262326	0.879348	0.704697	1.93E-15	-0.139013	-0.139013	Tumor down vs Normal	72.1344	72.1344	0.881197	16.4565	0.201034	17.5334	0.214188	0.672313	0.207548	0	0.134933	0	-0.137071	0	0	0	3.00515	2.20E-30	0.428964	0.435844	1
cg22708150	N_Shore	LY6G5C	4.82E-16	5.75E-06	4.05E-05	0.00267898	0.763968	0.566413	4.82E-16	-0.15729	-0.15729	Tumor down vs Normal	75.7467	75.7467	1.11356	21.5037	0.316128	17.4778	0.256942	0.529143	0.232845	0	0.159361	0	-0.151109	0	0	0	3.60176	5.39E-32	0.447346	0.454031	1
cg16353508	N_Shelf		6.52E-20	0.00685256	4.59E-05	0.00294265	0.826901	0.601713	6.52E-20	-0.185155	-0.185155	Tumor down vs Normal	99.5895	99.5895	1.56328	7.43623	0.116728	17.2181	0.270276	0.571093	0.262143	0	0.127582	0	-0.153975	0	0	0	3.86152	1.17E-34	0.473084	0.479432	1
cg13325904			5.21E-10	0.000274156	4.62E-05	0.00295273	0.76124	0.586492	5.21E-10	-0.131062	-0.131062	Tumor down vs Normal	41.8802	41.8802	0.783286	13.6302	0.254926	17.2084	0.32185	0.548384	0.215075	0	0.158782	0	-0.168025	0	0	0	4.60094	6.35E-23	0.342808	0.350726	1
cg03757805		C13orf29	4.03E-15	0.000196636	5.53E-05	0.00337587	0.728098	0.544281	4.03E-15	-0.146515	-0.146515	Tumor down vs Normal	70.2661	70.2661	0.978884	14.2907	0.199085	16.8429	0.23464	0.511207	0.218248	0	0.137808	0	-0.143466	0	0	0	3.42705	1.75E-29	0.419203	0.4262	1
cg16578825			4.15E-17	0.0072158	9.00E-05	0.00484427	0.797321	0.599316	4.15E-17	-0.161173	-0.161173	Tumor down vs Normal	82.0998	82.0998	1.18453	7.34049	0.105908	15.8567	0.22878	0.57075	0.232004	0	0.119024	0	-0.141663	0	0	0	3.54928	9.56E-31	0.432843	0.439677	1
cg10786876	Island	EEF1A2	9.53E-22	0.000888897	0.000130152	0.00632937	0.853911	0.576558	9.53E-22	-0.232794	-0.232794	Tumor down vs Normal	111.556	111.556	2.4712	11.3209	0.250783	15.1154	0.334839	0.538193	0.318485	0	0.159851	0	-0.171382	0	0	0	5.44944	1.58E-36	0.491288	0.497417	1
cg17230640	Island	SLC29A4;SLC29A4	7.26E-21	0.000416014	0.000145581	0.00685655	0.895607	0.649257	7.26E-21	-0.206129	-0.206129	Tumor down vs Normal	105.753	105.753	1.9375	12.8063	0.234624	14.891	0.272818	0.613478	0.283478	0	0.149079	0	-0.154698	0	0	0	4.50697	1.43E-35	0.482037	0.488277	1
cg06530356			1.94E-15	5.94E-06	0.000191935	0.00839105	0.795993	0.618398	1.94E-15	-0.14417	-0.14417	Tumor down vs Normal	72.1297	72.1297	0.947792	21.4331	0.281634	14.3389	0.188415	0.58411	0.20845	0	0.142869	0	-0.12856	0	0	0	3.23247	7.32E-30	0.423331	0.430279	1
cg14696311	S_Shelf	RASA3	9.54E-10	0.00348013	0.000196174	0.00852568	0.761011	0.551725	9.54E-10	-0.15989	-0.15989	Tumor down vs Normal	40.4987	40.4987	1.16575	8.70471	0.250564	14.2954	0.411492	0.511136	0.254884	0	0.169122	0	-0.189989	0	0	0	7.08108	8.17E-21	0.31613	0.324369	1
cg04463397			3.68E-15	0.0186863	0.000220801	0.00928757	0.841927	0.659963	3.68E-15	-0.147672	-0.147672	Tumor down vs Normal	70.4991	70.4991	0.994396	5.60476	0.0790556	14.06	0.198317	0.634142	0.213619	0	0.107585	0	-0.131895	0	0	0	3.46985	2.03E-27	0.396189	0.403464	1
cg08880524	S_Shelf		1.08E-14	1.83E-05	0.000300627	0.0116261	0.834151	0.660739	1.08E-14	-0.140798	-0.140798	Tumor down vs Normal	67.7716	67.7716	0.903983	19.0985	0.254748	13.4476	0.179374	0.627748	0.203517	0	0.137462	0	-0.125437	0	0	0	3.28132	2.54E-28	0.406367	0.413519	1
cg05626376	N_Shore	STK19;STK19;STK19;DOM3Z	6.30E-15	0.00893792	0.000316096	0.0120639	0.813718	0.614701	6.30E-15	-0.162001	-0.162001	Tumor down vs Normal	69.1334	69.1334	1.19674	6.9453	0.120228	13.3484	0.231069	0.585293	0.233186	0	0.122532	0	-0.14237	0	0	0	4.25842	5.08E-27	0.391641	0.398971	1
cg10256242	S_Shore	RADIL	1.00E-19	0.0109277	0.000320572	0.0121792	0.78623	0.556705	1.00E-19	-0.192664	-0.192664	Tumor down vs Normal	98.399	98.399	1.69264	6.57656	0.113129	13.3206	0.229138	0.527738	0.263551	0	0.120695	0	-0.141774	0	0	0	4.23164	6.49E-33	0.455509	0.462069	1
cg03616722			8.46E-08	3.58E-05	0.00039001	0.0140191	0.790352	0.625209	8.46E-08	-0.12337	-0.12337	Tumor down vs Normal	30.5038	30.5038	0.694039	17.7273	0.403342	12.9335	0.294269	0.583358	0.203702	0	0.174381	0	-0.160665	0	0	0	5.59713	5.84E-19	0.29176	0.300293	1
cg04727521	Island		1.65E-16	0.0435129	0.000465592	0.0158653	0.728899	0.550736	1.65E-16	-0.147458	-0.147458	Tumor down vs Normal	78.4774	78.4774	0.991516	4.11773	0.0520251	12.5848	0.159002	0.528457	0.206507	0	0.092827	0	-0.1181	0	0	0	3.10807	2.34E-28	0.406755	0.413902	1
cg25330387	N_Shore	CLDN1	8.77E-18	0.0339827	0.000633894	0.0197754	0.730179	0.53851	8.77E-18	-0.16055	-0.16055	Tumor down vs Normal	86.2239	86.2239	1.17539	4.5462	0.0619732	11.9799	0.163309	0.5153	0.220394	0	0.0967097	0	-0.119688	0	0	0	3.35344	9.26E-30	0.422219	0.42918	1
cg07894334	N_Shore	SOCS5;SOCS5	2.77E-23	0.186308	0.00125174	0.0318312	0.478784	0.289253	2.77E-23	-0.164273	-0.164273	Tumor down vs Normal	121.904	121.904	1.23055	1.75636	0.0177293	10.6579	0.107585	0.272863	0.212846	0	0.0682908	0	-0.0971455	0	0	0	2.48321	1.40E-35	0.482144	0.488383	1
cg24526103	N_Shore	IRS2	1.14E-11	0.714961	0.0013342	0.0332901	0.587983	0.411911	1.14E-11	-0.142354	-0.142354	Tumor down vs Normal	50.7728	50.7728	0.924066	0.13368	0.00243297	10.5348	0.191734	0.394595	0.207197	0	0.072148	0	-0.129687	0	0	0	4.47721	1.13E-20	0.314294	0.322556	1
cg09901035		PLEKHG4B	1.66E-16	0.0230372	0.00140585	0.0345173	0.736663	0.526726	1.66E-16	-0.176475	-0.176475	Tumor down vs Normal	78.4704	78.4704	1.42013	5.23103	0.0946695	10.434	0.188831	0.500346	0.240825	0	0.109915	0	-0.128702	0	0	0	4.45203	1.31E-27	0.398365	0.405614	1
cg12619262			1.96E-24	0.0118681	0.00140821	0.0345542	0.716322	0.490247	1.96E-24	-0.197066	-0.197066	Tumor down vs Normal	129.965	129.965	1.76861	6.4262	0.0874502	10.4317	0.141959	0.466331	0.252897	0	0.0996514	0	-0.111662	0	0	0	3.33405	2.91E-37	0.499668	0.50572	1
cg08626004	Island	GNG7	2.66E-14	0.00132191	0.00147768	0.0357832	0.942155	0.740512	2.66E-14	-0.167123	-0.167123	Tumor down vs Normal	65.5199	65.5199	1.27361	10.5526	0.205129	10.3381	0.200957	0.708482	0.233508	0	0.133455	0	-0.13277	0	0	0	4.78189	1.75E-25	0.373779	0.381324	1
cg04649215	N_Shelf	KCNQ2;KCNQ2;KCNQ2;KCNQ2	2.74E-20	0.00729504	0.00153547	0.0367375	0.82613	0.643778	2.74E-20	-0.156531	-0.156531	Tumor down vs Normal	102.005	102.005	1.11729	7.32026	0.080181	10.2643	0.112428	0.621797	0.206185	0	0.0915867	0	-0.099308	0	0	0	2.69451	1.90E-32	0.450721	0.457339	1
cg19657945	S_Shore		1.46E-16	0.000648084	0.00155631	0.0370845	0.8605	0.682619	1.46E-16	-0.149802	-0.149802	Tumor down vs Normal	78.7973	78.7973	1.02329	11.9367	0.155014	10.2384	0.132959	0.655667	0.2038	0	0.112303	0	-0.107996	0	0	0	3.19466	1.89E-28	0.407788	0.414923	1
cg00624589	N_Shelf		7.57E-21	0.00169315	0.00166438	0.0388587	0.889446	0.707904	7.57E-21	-0.156385	-0.156385	Tumor down vs Normal	105.635	105.635	1.1152	10.0765	0.106379	10.1094	0.106726	0.684702	0.204763	0	0.0966784	0	-0.0967572	0	0	0	2.59706	2.24E-33	0.46022	0.466723	1
cg08319417	Island		2.35E-19	0.000216672	0.00176518	0.0403983	0.918935	0.739167	2.35E-19	-0.153942	-0.153942	Tumor down vs Normal	96.0406	96.0406	1.08064	14.0975	0.158624	9.99658	0.11248	0.713092	0.203608	0	0.108645	0	-0.0993312	0	0	0	2.76796	5.20E-32	0.446176	0.452848	1
cg07246713	S_Shelf	OPRL1;OPRL1	9.65E-15	0.000632814	0.00187875	0.0421941	0.719	0.534807	9.65E-15	-0.153735	-0.153735	Tumor down vs Normal	68.0967	68.0967	1.07635	11.9845	0.18943	9.878	0.156134	0.505276	0.212287	0	0.123046	0	-0.117104	0	0	0	3.87252	5.61E-26	0.380781	0.388271	1
cg19107641	N_Shore		3.32E-20	0.00212388	0.00191205	0.0427049	0.786901	0.595361	3.32E-20	-0.164843	-0.164843	Tumor down vs Normal	101.474	101.474	1.23909	9.6426	0.117746	9.84348	0.120199	0.570844	0.216184	0	0.102156	0	-0.102683	0	0	0	3.0039	1.93E-32	0.450654	0.457272	1
cg24659758	N_Shore	AIFM2	3.40E-23	0.0557355	0.00196174	0.0434795	0.766004	0.576803	3.40E-23	-0.164843	-0.164843	Tumor down vs Normal	121.296	121.296	1.2391	3.69486	0.037745	9.79439	0.100055	0.558656	0.211686	0	0.0756127	0	-0.0936844	0	0	0	2.51303	2.53E-35	0.479624	0.485894	1
cg02205193			4.96E-24	0.000665884	0.0022564	0.0479134	0.824025	0.605856	4.96E-24	-0.190974	-0.190974	Tumor down vs Normal	127.043	127.043	1.66309	11.8837	0.155567	9.52709	0.124717	0.579287	0.243272	0	0.110706	0	-0.104595	0	0	0	3.22033	4.33E-37	0.496623	0.502688	1
cg02543636	N_Shore	FAM188B	4.80E-22	0.0112702	0.00227786	0.0482215	0.7237	0.530905	4.80E-22	-0.167577	-0.167577	Tumor down vs Normal	113.537	113.537	1.28054	6.52016	0.0735382	9.50903	0.107248	0.509627	0.216074	0	0.088655	0	-0.0969936	0	0	0	2.77453	3.83E-34	0.467956	0.474366	1
