# Supplementary material for: Interaction between Microsatellite Instability (MSI) and Tumor DNA Methylation in the Pathogenesis of Colorectal Carcinoma
Source: Cancers (Basel). 2021 Oct 1;13(19):4956. doi: 10.3390/cancers13194956 (PMC8508563; doi:10.3390/cancers13194956)
Supplement: Supplementary file 1 [file cancers-13-04956-s001.zip › Table_S4.csv]

Probeset ID	UCSC_REFGENE_NAME	p-value(Sample Group)	p-value(Person)	Mean(Normal)	LSMean(Normal)	Mean(Tumor)	LSMean(Tumor)	p-value(Tumor vs. Normal)	Estimate(Tumor vs. Normal)	Difference(Tumor vs. Normal)	Difference(Tumor vs. Normal) (Description)	F(Sample Group)	SS(Sample Group)	F(Person)	SS(Person)	SS(Error)	F(Error)
cg20664636	HIC1;HIC1	5.95E-11	0.101674	0.237917	0.237917	0.557282	0.557282	5.95E-11	0.319365	0.319365	Tumor up vs Normal	100.919	1.52991	1.61408	0.709603	0.439634	1
cg17029019	HIC1;HIC1	2.47E-07	0.503842	0.0937912	0.0937912	0.367843	0.367843	2.47E-07	0.274052	0.274052	Tumor up vs Normal	44.6996	1.12657	0.996399	0.728258	0.73089	1
cg01160692	HIC1;HIC1	2.15E-10	0.109009	0.27429	0.27429	0.529496	0.529496	2.15E-10	0.255206	0.255206	Tumor up vs Normal	89.9854	0.976954	1.58959	0.500478	0.314847	1
cg25520679	HIC1;HIC1	5.24E-08	0.378262	0.126504	0.126504	0.372928	0.372928	5.24E-08	0.246424	0.246424	Tumor up vs Normal	52.8703	0.910871	1.1232	0.561175	0.499623	1
cg25432975	HIC1;HIC1	1.20E-05	0.477957	0.110677	0.110677	0.310011	0.310011	1.20E-05	0.199333	0.199333	Tumor up vs Normal	27.7539	0.596006	1.02093	0.635798	0.622767	1
cg24173182	HIC1;HIC1	1.42E-13	0.0268452	0.509309	0.509309	0.707565	0.707565	1.42E-13	0.198256	0.198256	Tumor up vs Normal	167.423	0.589579	2.07623	0.212031	0.102123	1
cg23621097	HIC1;HIC1	3.51E-09	0.245316	0.225341	0.225341	0.413276	0.413276	3.51E-09	0.187935	0.187935	Tumor up vs Normal	69.3684	0.529796	1.29508	0.286841	0.221485	1
cg23882658	HIC1;HIC1	9.06E-07	0.544735	0.0724504	0.0724504	0.25981	0.25981	9.06E-07	0.187359	0.187359	Tumor up vs Normal	38.5195	0.526553	0.958778	0.380082	0.396423	1
cg17739038	HIC1	1.07E-05	0.420303	0.0833074	0.0833074	0.268033	0.268033	1.07E-05	0.184726	0.184726	Tumor up vs Normal	28.2161	0.511856	1.07826	0.567247	0.526077	1
cg13389502	HIC1;HIC1	2.67E-12	0.0534525	0.495684	0.495684	0.677812	0.677812	2.67E-12	0.182128	0.182128	Tumor up vs Normal	131.642	0.497561	1.83771	0.201432	0.10961	1
cg00911794	HIC1;HIC1	5.34E-09	0.216891	0.238513	0.238513	0.414942	0.414942	5.34E-09	0.176428	0.176428	Tumor up vs Normal	66.6031	0.466905	1.34143	0.27271	0.203297	1
cg11144056	HIC1	5.95E-05	0.511119	0.0516858	0.0516858	0.226806	0.226806	5.95E-05	0.17512	0.17512	Tumor up vs Normal	22.0268	0.460005	0.989613	0.599342	0.605633	1
cg25893992	HIC1	7.48E-07	0.144847	0.196513	0.196513	0.368451	0.368451	7.48E-07	0.171938	0.171938	Tumor up vs Normal	39.3972	0.443439	1.48872	0.485939	0.326413	1
cg02151609	HIC1	1.05E-07	0.292797	0.135168	0.135168	0.306044	0.306044	1.05E-07	0.170877	0.170877	Tumor up vs Normal	49.1143	0.437983	1.22682	0.317269	0.258611	1
cg00927777	HIC1;HIC1	7.05E-07	0.292254	0.183613	0.183613	0.346793	0.346793	7.05E-07	0.163179	0.163179	Tumor up vs Normal	39.6682	0.399413	1.22755	0.358439	0.291997	1
cg04962428	HIC1	2.26E-05	0.512266	0.126124	0.126124	0.283961	0.283961	2.26E-05	0.157837	0.157837	Tumor up vs Normal	25.4105	0.373688	0.988546	0.421591	0.426476	1
cg19058189	HIC1	6.86E-06	0.427847	0.131454	0.131454	0.288462	0.288462	6.86E-06	0.157008	0.157008	Tumor up vs Normal	29.9274	0.369774	1.07051	0.383579	0.358315	1
cg21854952	HIC1;HIC1	1.31E-08	0.413949	0.238111	0.238111	0.394461	0.394461	1.31E-08	0.15635	0.15635	Tumor up vs Normal	60.9426	0.366681	1.08486	0.189295	0.174488	1
cg21973370	HIC1	2.95E-07	0.324416	0.238212	0.238212	0.393635	0.393635	2.95E-07	0.155423	0.155423	Tumor up vs Normal	43.8339	0.362345	1.18613	0.284342	0.239723	1
cg17416280	HIC1	0.000206422	0.46864	0.0419735	0.0419735	0.194093	0.194093	0.000206422	0.15212	0.15212	Tumor up vs Normal	17.9977	0.347106	1.02992	0.576029	0.559297	1
cg02376827	HIC1;HIC1	1.23E-10	0.360857	0.379186	0.379186	0.530783	0.530783	1.23E-10	0.151597	0.151597	Tumor up vs Normal	94.6237	0.344724	1.14279	0.120736	0.10565	1
cg25449542	HIC1	0.00112476	0.416226	0.125204	0.125204	0.276528	0.276528	0.00112476	0.151324	0.151324	Tumor up vs Normal	13.0693	0.343485	1.08249	0.825041	0.762172	1
cg18051461	HIC1	0.000185511	0.468606	0.0579366	0.0579366	0.204397	0.204397	0.000185511	0.14646	0.14646	Tumor up vs Normal	18.3294	0.321758	1.02995	0.524319	0.509073	1
cg01070078	HIC1;HIC1	0.000766329	0.52439	0.0520566	0.0520566	0.189755	0.189755	0.000766329	0.137698	0.137698	Tumor up vs Normal	14.1307	0.284412	0.977344	0.570466	0.58369	1
cg22934970	HIC1	0.000134808	0.62956	0.124271	0.124271	0.255855	0.255855	0.000134808	0.131584	0.131584	Tumor up vs Normal	19.3363	0.259717	0.883453	0.344119	0.389516	1
cg13915354	HIC1	0.000403506	0.616526	0.151018	0.151018	0.281575	0.281575	0.000403506	0.130557	0.130557	Tumor up vs Normal	15.9748	0.255678	0.894894	0.415363	0.464148	1
cg14809226	HIC1	0.000556019	0.362522	0.0890119	0.0890119	0.215892	0.215892	0.000556019	0.12688	0.12688	Tumor up vs Normal	15.042	0.241478	1.14089	0.531145	0.465554	1
cg24576620	HIC1	0.000214345	0.481372	0.163474	0.163474	0.290049	0.290049	0.000214345	0.126575	0.126575	Tumor up vs Normal	17.8814	0.240317	1.01765	0.396626	0.389746	1
cg04414274	HIC1	9.59E-05	0.608455	0.114076	0.114076	0.239558	0.239558	9.59E-05	0.125482	0.125482	Tumor up vs Normal	20.4347	0.236187	0.901992	0.302335	0.335186	1
cg09633973	HIC1	0.00624434	0.534985	0.115747	0.115747	0.237063	0.237063	0.00624434	0.121316	0.121316	Tumor up vs Normal	8.69605	0.220764	0.967642	0.71239	0.736213	1
cg17182507	HIC1	0.000454579	0.513943	0.064871	0.064871	0.186127	0.186127	0.000454579	0.121256	0.121256	Tumor up vs Normal	15.6254	0.220546	0.986991	0.403997	0.409322	1
cg11190071	HIC1;HIC1	0.00182017	0.487213	0.0876325	0.0876325	0.208167	0.208167	0.00182017	0.120535	0.120535	Tumor up vs Normal	11.781	0.21793	1.01208	0.542933	0.536452	1
cg01143579	HIC1	8.45E-05	0.208055	0.111622	0.111622	0.230114	0.230114	8.45E-05	0.118492	0.118492	Tumor up vs Normal	20.8522	0.210606	1.35691	0.397436	0.292898	1
cg20682981	HIC1;HIC1	2.48E-07	0.381703	0.158933	0.158933	0.275829	0.275829	2.48E-07	0.116895	0.116895	Tumor up vs Normal	44.6937	0.204968	1.1194	0.148875	0.132996	1
cg13951527	HIC1	0.0013717	0.523178	0.123512	0.123512	0.23776	0.23776	0.0013717	0.114248	0.114248	Tumor up vs Normal	12.5323	0.195789	0.978459	0.443299	0.453059	1
cg10948797	HIC1	0.00200142	0.274268	0.186317	0.186317	0.296199	0.296199	0.00200142	0.109882	0.109882	Tumor up vs Normal	11.5326	0.181111	1.2523	0.570325	0.455423	1
cg00138101	HIC1;HIC1	3.90E-10	0.0837731	0.307767	0.307767	0.415761	0.415761	3.90E-10	0.107994	0.107994	Tumor up vs Normal	85.2657	0.174942	1.6818	0.100067	0.0595001	1
cg00815093	HIC1	0.00117524	0.476436	0.0757986	0.0757986	0.183336	0.183336	0.00117524	0.107538	0.107538	Tumor up vs Normal	12.9498	0.173465	1.02239	0.397156	0.388459	1
cg14294250	HIC1	0.00112939	0.365112	0.0922615	0.0922615	0.195479	0.195479	0.00112939	0.103218	0.103218	Tumor up vs Normal	13.0581	0.159809	1.13794	0.403866	0.35491	1
cg00592510	HIC1	0.00202915	0.485778	0.191645	0.191645	0.294192	0.294192	0.00202915	0.102548	0.102548	Tumor up vs Normal	11.4967	0.15774	1.01345	0.403243	0.397892	1
cg21556389	HIC1	0.00927084	0.490828	0.183182	0.183182	0.279895	0.279895	0.00927084	0.0967129	0.0967129	Tumor up vs Normal	7.77128	0.140301	1.00865	0.528088	0.523559	1
cg16079396	HIC1	0.00122789	0.529349	0.0731437	0.0731437	0.169512	0.169512	0.00122789	0.0963684	0.0963684	Tumor up vs Normal	12.831	0.139303	0.972793	0.306281	0.314847	1
cg06065141	HIC1	0.00296044	0.334576	0.0990553	0.0990553	0.191719	0.191719	0.00296044	0.0926638	0.0926638	Tumor up vs Normal	10.5273	0.128799	1.1737	0.416435	0.354806	1
cg21994267	HIC1	0.00780278	0.448938	0.0980709	0.0980709	0.182378	0.182378	0.00780278	0.0843073	0.0843073	Tumor up vs Normal	8.17086	0.106616	1.04926	0.397038	0.3784	1
cg25365746	HIC1	0.00493552	0.529668	0.0586117	0.0586117	0.141667	0.141667	0.00493552	0.0830553	0.0830553	Tumor up vs Normal	9.2612	0.103473	0.972501	0.315098	0.324008	1
cg17210604	HIC1;HIC1	0.00500189	0.457634	0.0919092	0.0919092	0.174633	0.174633	0.00500189	0.0827243	0.0827243	Tumor up vs Normal	9.22881	0.10265	1.04066	0.335675	0.322559	1
cg03244036	HIC1	0.00526046	0.289112	0.114729	0.114729	0.195989	0.195989	0.00526046	0.0812604	0.0812604	Tumor up vs Normal	9.10692	0.0990488	1.23178	0.388516	0.31541	1
cg05775675	HIC1	0.0106674	0.399287	0.0630726	0.0630726	0.143657	0.143657	0.0106674	0.0805845	0.0805845	Tumor up vs Normal	7.4504	0.097408	1.10034	0.417194	0.379152	1
cg01070985	HIC1	0.00826954	0.513165	0.0667022	0.0667022	0.14609	0.14609	0.00826954	0.0793882	0.0793882	Tumor up vs Normal	8.03554	0.0945373	0.987712	0.33699	0.341182	1
cg22869804	HIC2	0.00164256	0.609659	0.482548	0.482548	0.550477	0.550477	0.00164256	0.0679291	0.0679291	Tumor up vs Normal	12.0518	0.0692154	0.900933	0.150051	0.166551	1
cg13254898	HIC1	0.00355091	0.43005	0.0886966	0.0886966	0.154104	0.154104	0.00355091	0.0654079	0.0654079	Tumor up vs Normal	10.0708	0.0641729	1.06826	0.197406	0.184793	1
cg22151941	HIC1	0.0214436	0.544134	0.0366162	0.0366162	0.101216	0.101216	0.0214436	0.0645996	0.0645996	Tumor up vs Normal	5.91248	0.0625967	0.959322	0.29454	0.307029	1
cg16011800	HIC1;HIC1;HIC1	0.0370817	0.427277	0.0709159	0.0709159	0.134181	0.134181	0.0370817	0.0632647	0.0632647	Tumor up vs Normal	4.77607	0.0600363	1.07109	0.390451	0.364536	1
cg19962565	HIC1	0.0135388	0.393904	0.0525531	0.0525531	0.111249	0.111249	0.0135388	0.0586964	0.0586964	Tumor up vs Normal	6.91435	0.051679	1.10611	0.23975	0.216751	1
cg02964474	HIC1	0.0146158	0.473443	0.0930616	0.0930616	0.14983	0.14983	0.0146158	0.0567686	0.0567686	Tumor up vs Normal	6.74462	0.0483401	1.02527	0.213102	0.207849	1
cg05445638	HIC1;HIC1	0.0783672	0.456967	0.0468114	0.0468114	0.0982577	0.0982577	0.0783672	0.0514464	0.0514464	Tumor up vs Normal	3.32947	0.0397009	1.04132	0.360087	0.345799	1
cg23542399	CHIC2	0.00466042	0.523388	0.121564	0.121564	0.172586	0.172586	0.00466042	0.0510221	0.0510221	Tumor up vs Normal	9.40067	0.0390488	0.978265	0.117843	0.120461	1
cg16899486	HIC1	0.0257032	0.355729	0.0938195	0.0938195	0.144326	0.144326	0.0257032	0.0505063	0.0505063	Tumor up vs Normal	5.52959	0.0382634	1.14869	0.23051	0.200673	1
cg10530104	HIC1	0.0593998	0.423791	0.0795326	0.0795326	0.129701	0.129701	0.0593998	0.0501684	0.0501684	Tumor up vs Normal	3.8502	0.037753	1.07466	0.30559	0.284358	1
cg25053531	HIC1;HIC1	0.100906	0.40627	0.0875749	0.0875749	0.136681	0.136681	0.100906	0.0491059	0.0491059	Tumor up vs Normal	2.87096	0.0361709	1.09292	0.399317	0.365367	1
cg01168201	HIC1;HIC1;HIC1	0.0600045	0.456039	0.0465393	0.0465393	0.0951789	0.0951789	0.0600045	0.0486396	0.0486396	Tumor up vs Normal	3.83085	0.0354872	1.04223	0.279988	0.268642	1
cg04836978	LOC139201;CHIC1	0.0982163	0.000485413	0.222843	0.222843	0.265347	0.265347	0.0982163	0.0425046	0.0425046	Tumor up vs Normal	2.91918	0.0270996	3.5789	0.963497	0.269216	1
cg22683858	LOC139201;CHIC1	0.0458036	2.10E-08	0.216684	0.216684	0.258008	0.258008	0.0458036	0.0413237	0.0413237	Tumor up vs Normal	4.35487	0.0256147	9.35548	1.5958	0.170574	1
cg02756676	HIC1;HIC1	0.13373	0.4213	0.0790046	0.0790046	0.118444	0.118444	0.13373	0.0394397	0.0394397	Tumor up vs Normal	2.38013	0.0233323	1.07723	0.306242	0.284286	1
cg19001794	HIC1;HIC1	0.0899772	0.445386	0.0660095	0.0660095	0.103999	0.103999	0.0899772	0.0379893	0.0379893	Tumor up vs Normal	3.07686	0.0216478	1.05279	0.214806	0.204035	1
cg19972856	LOC139201;CHIC1	0.0793351	0.000765112	0.230405	0.230405	0.267671	0.267671	0.0793351	0.0372662	0.0372662	Tumor up vs Normal	3.30683	0.0208316	3.39359	0.619966	0.182687	1
cg17171962	HIC1;HIC1	0.124808	0.47474	0.0402079	0.0402079	0.0767031	0.0767031	0.124808	0.0364952	0.0364952	Tumor up vs Normal	2.49841	0.0199785	1.02402	0.237468	0.231898	1
cg23484272	LOC139201;CHIC1	0.0122337	9.76E-10	0.270067	0.270067	0.298165	0.298165	0.0122337	0.0280977	0.0280977	Tumor up vs Normal	7.14092	0.0118422	12.0388	0.578974	0.0480925	1
cg02157475	LOC139201;CHIC1	0.224222	2.42E-08	0.256122	0.256122	0.283828	0.283828	0.224222	0.0277058	0.0277058	Tumor up vs Normal	1.54233	0.0115142	9.24616	2.00178	0.216498	1
cg09735782	LOC139201;CHIC1	0.239404	5.20E-09	0.24091	0.24091	0.265852	0.265852	0.239404	0.024942	0.024942	Tumor up vs Normal	1.44281	0.00933156	10.5071	1.97072	0.187561	1
cg02336323	CHIC2	0.0533055	0.0614138	0.124402	0.124402	0.144779	0.144779	0.0533055	0.0203775	0.0203775	Tumor up vs Normal	4.05852	0.00622861	1.78964	0.0796505	0.0445063	1
cg12044418	CHIC1;CHIC1;LOC139201	0.10269	2.17E-05	0.093316	0.093316	0.113364	0.113364	0.10269	0.020048	0.020048	Tumor up vs Normal	2.83978	0.00602882	4.98542	0.306935	0.0615666	1
cg02209075	HIC2	0.0471596	0.706081	0.804781	0.804781	0.821505	0.821505	0.0471596	0.016724	0.016724	Tumor up vs Normal	4.29746	0.00419536	0.816116	0.0231051	0.028311	1
cg05109065	LOC139201;CHIC1	0.189396	1.45E-13	0.205762	0.205762	0.219823	0.219823	0.189396	0.0140611	0.0140611	Tumor up vs Normal	1.80611	0.00296573	23.7633	1.1316	0.0476196	1
cg13558199	HIC2	0.213662	0.00035573	0.504343	0.504343	0.517643	0.517643	0.213662	0.0132999	0.0132999	Tumor up vs Normal	1.61666	0.00265333	3.70823	0.176497	0.0475961	1
cg02821500	CHIC2	0.000938405	2.33E-09	0.112569	0.112569	0.122891	0.122891	0.000938405	0.010322	0.010322	Tumor up vs Normal	13.5665	0.00159816	11.2207	0.0383325	0.00341625	1
cg10094509	LOC139201;CHIC1	0.278214	2.69E-06	0.13398	0.13398	0.143687	0.143687	0.278214	0.0097073	0.0097073	Tumor up vs Normal	1.22118	0.00141348	6.09818	0.204695	0.0335666	1
cg23575668	HIC2	0.000113388	3.01E-07	0.92405	0.92405	0.933208	0.933208	0.000113388	0.00915815	0.00915815	Tumor up vs Normal	19.8918	0.00125807	7.43843	0.013643	0.00183413	1
cg26039058	CHIC2	0.00796945	1.53E-06	0.0737275	0.0737275	0.0822449	0.0822449	0.00796945	0.00851743	0.00851743	Tumor up vs Normal	8.12156	0.0010882	6.42333	0.024959	0.00388568	1
cg26688923	LOC139201;CHIC1	0.512605	6.23E-11	0.257948	0.257948	0.266095	0.266095	0.512605	0.00814647	0.00814647	Tumor up vs Normal	0.439487	0.000995474	14.9699	0.983332	0.0656873	1
cg04115381	HIC2	0.0862383	0.0153783	0.816772	0.816772	0.824036	0.824036	0.0862383	0.00726408	0.00726408	Tumor up vs Normal	3.15396	0.000791503	2.27097	0.0165275	0.00727771	1
cg16985523	CHIC1;CHIC1;LOC139201	0.327303	3.54E-08	0.112784	0.112784	0.118327	0.118327	0.327303	0.00554263	0.00554263	Tumor up vs Normal	0.992789	0.000460811	8.95295	0.120512	0.0134606	1
cg14854658	HIC2	0.327986	0.0335152	0.852371	0.852371	0.857115	0.857115	0.327986	0.00474442	0.00474442	Tumor up vs Normal	0.989945	0.000337643	1.99924	0.0197746	0.00989109	1
cg24235882	CHIC2	0.839183	0.557239	0.686853	0.686853	0.690064	0.690064	0.839183	0.00321131	0.00321131	Tumor up vs Normal	0.0419306	0.000154688	0.947493	0.101367	0.106985	1
cg22846741	HIC2	0.50638	8.08E-22	0.0838034	0.0838034	0.0860831	0.0860831	0.50638	0.00227976	0.00227976	Tumor up vs Normal	0.452705	7.80E-05	93.2973	0.46593	0.00499404	1
cg01232748	CHIC2	0.991732	0.440521	0.68449	0.68449	0.68466	0.68466	0.991732	0.000170442	0.000170442	Tumor up vs Normal	0.00010925	4.36E-07	1.05766	0.122341	0.11567	1
cg19760132	CHIC2;CHIC2	0.99609	0.000999808	0.0558269	0.0558269	0.0558427	0.0558427	0.99609	1.58E-05	1.58E-05	Tumor up vs Normal	2.44E-05	3.73E-09	3.28678	0.0145719	0.0044335	1
cg12463110	CHIC2	0.878571	6.29E-10	0.0634127	0.0634127	0.0632088	0.0632088	0.878571	-0.000203968	-0.000203968	Tumor down vs Normal	0.0237576	6.24E-07	12.4709	0.00949965	0.000761747	1
cg22722822	CHIC2	0.919797	0.0160822	0.101479	0.101479	0.100882	0.100882	0.919797	-0.000596498	-0.000596498	Tumor down vs Normal	0.0103164	5.34E-06	2.25523	0.0338354	0.0150031	1
cg16230559	HIC2	0.0717762	6.94E-09	0.10853	0.10853	0.105489	0.105489	0.0717762	-0.00304083	-0.00304083	Tumor down vs Normal	3.49256	0.0001387	10.2594	0.0118155	0.00115167	1
cg05340395	CHIC2;CHIC2	0.111576	8.82E-08	0.111303	0.111303	0.107679	0.107679	0.111576	-0.00362365	-0.00362365	Tumor down vs Normal	2.69326	0.000196963	8.27955	0.0175594	0.00212082	1
cg07061351	LOC139201;CHIC1	0.312291	0.407347	0.490099	0.490099	0.472178	0.472178	0.312291	-0.0179216	-0.0179216	Tumor down vs Normal	1.05748	0.00481775	1.09178	0.144247	0.13212	1
cg01885692	HIC2	0.043447	0.0540096	0.749945	0.749945	0.727193	0.727193	0.043447	-0.0227514	-0.0227514	Tumor down vs Normal	4.45927	0.00776441	1.83412	0.0926128	0.0504943	1
cg04903116	HIC2	0.00874388	0.0887427	0.611882	0.611882	0.576908	0.576908	0.00874388	-0.034974	-0.034974	Tumor down vs Normal	7.90626	0.0183477	1.66169	0.11183	0.0672991	1
cg08449639	HIC2	0.0018294	0.204241	0.295594	0.295594	0.258828	0.258828	0.0018294	-0.0367659	-0.0367659	Tumor down vs Normal	11.7678	0.020276	1.36377	0.0681437	0.0499673	1
cg20944928	HIC2	0.0246632	0.52827	0.772146	0.772146	0.734514	0.734514	0.0246632	-0.0376314	-0.0376314	Tumor down vs Normal	5.61627	0.0212419	0.973781	0.106808	0.109684	1
cg03988107	HIC2	0.00299761	0.6978	0.682052	0.682052	0.603477	0.603477	0.00299761	-0.0785758	-0.0785758	Tumor down vs Normal	10.4958	0.0926123	0.82347	0.210717	0.255889	1
