# Supplementary material for: Interaction between Microsatellite Instability (MSI) and Tumor DNA Methylation in the Pathogenesis of Colorectal Carcinoma
Source: Cancers (Basel). 2021 Oct 1;13(19):4956. doi: 10.3390/cancers13194956 (PMC8508563; doi:10.3390/cancers13194956)
Supplement: Supplementary file 1 [file cancers-13-04956-s001.zip › Table_S5.csv]

Probeset ID	SYMBOL	p-value(Tissue)	p-value(MSI_pt)	p-value(Tissue * MSI_pt)	Mean(CRC)	LSMean(CRC)	Mean(Normal)	LSMean(Normal)	p-value(CRC vs. Normal)	Ratio(CRC vs. Normal)	Fold-Change(CRC vs. Normal)	Fold-Change(CRC vs. Normal) (Description)	Fold Change(CRC vs. Normal) 95% lower limit	Fold Change(CRC vs. Normal) 95% upper limit	F(Tissue)	SS(Tissue)	F(MSI_pt)	SS(MSI_pt)	F(Tissue * MSI_pt)	SS(Tissue * MSI_pt)	SS(Error)	F(Error)
ILMN_1657283	ALKBH5	0.000168251	0.10916	0.000117432	11.1981	11.2508	11.4208	11.3992	0.000168251	0.902294	-1.10829	CRC down vs Normal	-1.16814	-1.0515	14.9292	0.621357	2.59842	0.108147	15.6811	0.652654	5.99333	1
ILMN_1708728	H2AFJ	0.00165087	0.00123692	0.00105736	10.1993	10.0624	10.3296	10.3305	0.00165087	0.830402	-1.20424	CRC down vs Normal	-1.35036	-1.07392	10.2872	2.03016	10.8605	2.1433	11.1737	2.20511	28.4181	1
ILMN_2103397	ZNF234	0.0500461	0.000526628	0.00204706	7.33098	7.23319	7.35611	7.35034	0.0500461	0.922006	-1.08459	CRC down vs Normal	-1.17636	1.00002	3.90526	0.387593	12.5799	1.24854	9.86283	0.978876	14.2919	1
ILMN_2400326	DYRK3	3.68E-11	0.018229	0.00258213	6.76604	6.81722	6.55085	6.54466	3.68E-11	1.20794	1.20794	CRC up vs Normal	1.14662	1.27255	51.36	2.0979	5.70338	0.232966	9.40742	0.384265	5.88196	1
ILMN_1726815	HIST1H3G	0.120754	0.369501	0.00381304	6.29787	6.27601	6.16822	6.20822	0.120754	1.04811	1.04811	CRC up vs Normal	-1.01259	1.11237	2.43625	0.129785	0.810414	0.0431727	8.64956	0.460783	7.67123	1
ILMN_1740197	ZNF234	0.0392786	0.0224237	0.0040829	6.94339	6.88881	6.97068	6.97687	0.0392786	0.940787	-1.06294	CRC down vs Normal	-1.12641	-1.00305	4.32726	0.218997	5.32684	0.269584	8.51751	0.431059	7.28764	1
ILMN_1743340	CHST14	3.26E-06	0.27694	0.0057942	6.87016	6.91517	6.70734	6.68812	3.26E-06	1.17044	1.17044	CRC up vs Normal	1.09763	1.24808	23.4579	1.45588	1.19105	0.0739213	7.84586	0.486944	8.93719	1
ILMN_1813837	C9orf9	9.15E-12	0.0336377	0.0066115	6.50525	6.55066	6.27729	6.27179	9.15E-12	1.21324	1.21324	CRC up vs Normal	1.15238	1.27732	55.1064	2.19623	4.60065	0.183356	7.59463	0.30268	5.73903	1
ILMN_1715715	CEBPA	0.996149	0.235575	0.00681133	9.04412	8.914	8.86472	8.91465	0.996149	0.999551	-1.00045	CRC down vs Normal	-1.20206	1.20098	2.34E-05	1.19E-05	1.41871	0.719432	7.5381	3.82259	73.0228	1
ILMN_1746949	CCDC11	0.0327749	0.883388	0.00735363	5.93046	5.94568	5.91255	5.89928	0.0327749	1.03269	1.03269	CRC up vs Normal	1.00268	1.0636	4.6467	0.0608078	0.0215902	0.000282534	7.3929	0.0967451	1.88442	1
ILMN_1770787	DDAH2	0.0959588	0.00803172	0.00850649	7.40062	7.30318	7.17995	7.17959	0.0959588	1.08944	1.08944	CRC up vs Normal	-1.0155	1.20528	2.80811	0.431362	7.22619	1.11004	7.11793	1.09341	22.1203	1
ILMN_2246956	BCL2	1.02E-20	0.140703	0.0187459	7.55643	7.62774	8.46537	8.44928	1.02E-20	0.565838	-1.76729	CRC down vs Normal	-1.95833	-1.59489	120.25	19.0605	2.19434	0.347819	5.65234	0.895936	22.825	1
ILMN_1684628	ZFP90	0.0039659	0.551134	0.0214561	7.99222	8.0142	7.89932	7.86318	0.0039659	1.11036	1.11036	CRC up vs Normal	1.0346	1.19166	8.57362	0.64411	0.356967	0.0268179	5.40674	0.406192	10.8183	1
ILMN_1805007	SEMA4F	5.74E-09	0.0473718	0.0224465	7.04102	7.08741	6.82011	6.81689	5.74E-09	1.20624	1.20624	CRC up vs Normal	1.13621	1.28059	38.3973	2.06669	4.00034	0.215314	5.325	0.286613	7.75065	1
ILMN_1728799	FBP1	0.00387468	0.00620052	0.0240406	8.76555	8.62793	8.96488	8.95173	0.00387468	0.798964	-1.25162	CRC down vs Normal	-1.45579	-1.07608	8.61857	2.96092	7.71668	2.65108	5.20109	1.78684	49.4714	1
ILMN_1721636	TSC22D4	0.162333	0.00953819	0.0401875	7.17711	7.13889	7.18962	7.18522	0.162333	0.968398	-1.03263	CRC down vs Normal	-1.08037	1.01317	1.97252	0.060612	6.90279	0.21211	4.28714	0.131736	4.42485	1
ILMN_1723004	CD72	1.44E-06	0.592664	0.0402981	6.35654	6.37896	6.7142	6.67716	1.44E-06	0.813267	-1.22961	CRC down vs Normal	-1.33367	-1.13367	25.2918	2.51125	0.287486	0.0285446	4.28232	0.425195	14.2979	1
ILMN_3307729	CXXC5	0.0136515	9.58E-06	0.0463954	10.4592	10.3182	10.1556	10.102	0.0136515	1.16172	1.16172	CRC up vs Normal	1.03174	1.30809	6.23495	1.32087	21.0671	4.46304	4.03649	0.855125	30.5062	1
ILMN_1801119	BCL2	1.44E-20	0.105449	0.0465226	7.21702	7.27756	8.01973	8.01361	1.44E-20	0.600381	-1.66561	CRC down vs Normal	-1.82694	-1.51853	118.979	15.3	2.65441	0.341341	4.03173	0.518456	18.5175	1
ILMN_2400322	DYRK3	5.78E-12	0.00257054	0.0472176	6.37989	6.43689	6.08307	6.09473	5.78E-12	1.26765	1.26765	CRC up vs Normal	1.19092	1.34934	56.3576	3.30629	9.41621	0.552414	4.00599	0.235017	8.44794	1
ILMN_2363250	BCL2	0.844572	0.00663218	0.0591451	6.33063	6.3656	6.36535	6.37158	0.844572	0.995865	-1.00415	CRC down vs Normal	-1.04691	1.03827	0.038574	0.00100916	7.5887	0.198534	3.61827	0.0946601	3.76729	1
ILMN_1657744	C15orf17	0.0458586	0.627721	0.0618835	7.94354	7.96677	8.06017	8.04686	0.0458586	0.945994	-1.05709	CRC down vs Normal	-1.11628	-1.00104	4.05671	0.181181	0.236175	0.0105481	3.54111	0.158153	6.43133	1
ILMN_1675448	ZFP36L1	3.13E-06	0.976074	0.0649613	9.6475	9.68857	9.28826	9.24704	3.13E-06	1.35804	1.35804	CRC up vs Normal	1.19888	1.53833	23.5498	5.50549	0.000902639	0.000211019	3.45867	0.808569	33.6644	1
ILMN_1739256	BAHD1	0.55796	0.37113	0.0680682	6.32103	6.34577	6.33251	6.32424	0.55796	1.01503	1.01503	CRC up vs Normal	-1.03593	1.06732	0.344855	0.013089	0.8049	0.03055	3.37961	0.128273	5.46553	1
ILMN_2186061	PFKFB3	3.56E-09	0.475906	0.0684596	9.9459	10.0238	9.27824	9.24498	3.56E-09	1.71571	1.71571	CRC up vs Normal	1.44807	2.03281	39.5826	17.129	0.510903	0.221089	3.36992	1.45831	62.3148	1
ILMN_1781028	ZMYM5	0.125555	0.898626	0.0694058	6.79236	6.7755	6.70745	6.72169	0.125555	1.038	1.038	CRC up vs Normal	-1.0106	1.08887	2.37413	0.0817615	0.0162875	0.000560917	3.34676	0.115257	4.95914	1
ILMN_1709044	TGIF2	7.83E-14	8.49E-05	0.0761896	7.92191	7.81015	7.20913	7.16705	7.83E-14	1.56168	1.56168	CRC up vs Normal	1.40397	1.7371	68.501	11.6798	16.3639	2.79013	3.19011	0.54393	24.5528	1
ILMN_2253065	H2AFJ	0.188672	0.0467825	0.0782741	6.46151	6.41897	6.48178	6.47925	0.188672	0.959084	-1.04266	CRC down vs Normal	-1.10993	1.02096	1.74445	0.102587	4.02206	0.236527	3.145	0.18495	8.46829	1
ILMN_2075714	ZNF284	0.954808	0.853211	0.0803424	6.06189	6.07012	6.0788	6.06892	0.954808	1.00083	1.00083	CRC up vs Normal	-1.02859	1.0303	0.00322268	4.08E-05	0.0343566	0.00043529	3.10151	0.0392954	1.82445	1
ILMN_1679979	PLK3	7.06E-07	0.086882	0.0806845	6.16225	6.19404	6.00232	6.00201	7.06E-07	1.14237	1.14237	CRC up vs Normal	1.08589	1.20179	26.9253	1.04142	2.97164	0.114938	3.09443	0.119687	5.56966	1
ILMN_1689329	SCD	0.000285571	0.299542	0.0824259	11.16	11.0437	10.3865	10.4152	0.000285571	1.54597	1.54597	CRC up vs Normal	1.22645	1.94872	13.8329	11.1559	1.08403	0.874243	3.05892	2.46694	116.132	1
ILMN_2216582	LYL1	4.73E-05	0.184827	0.0848744	7.56751	7.57736	8.06607	7.99319	4.73E-05	0.749584	-1.33407	CRC down vs Normal	-1.52809	-1.16469	17.6051	4.88344	1.77535	0.492458	3.01034	0.83503	39.9438	1
ILMN_1660847	PFKFB3	1.00E-05	0.292553	0.0853126	7.60991	7.64898	7.39813	7.38892	1.00E-05	1.19752	1.19752	CRC up vs Normal	1.10788	1.29442	20.968	1.90986	1.11599	0.101649	3.00181	0.273418	13.1162	1
ILMN_1783285	CTPS	1.19E-19	0.463909	0.0889174	8.13707	8.1183	7.2518	7.29742	1.19E-19	1.76649	1.76649	CRC up vs Normal	1.58796	1.96508	111.428	19.03	0.539319	0.0921068	2.93339	0.500975	24.5928	1
ILMN_1672043	MIA3	0.0681374	0.487224	0.0943079	6.28226	6.27675	6.30543	6.31834	0.0681374	0.971579	-1.02925	CRC down vs Normal	-1.06167	1.00218	3.37789	0.0488632	0.485146	0.00701792	2.83656	0.0410325	2.08305	1
ILMN_1703558	FHL3	2.60E-10	0.817557	0.0981971	7.04961	7.07503	6.61879	6.58612	2.60E-10	1.40339	1.40339	CRC up vs Normal	1.27172	1.5487	46.227	6.75073	0.0534118	0.00779995	2.77039	0.404572	21.0289	1
ILMN_1815168	HVCN1	5.49E-09	0.0700679	0.0985456	6.77309	6.77144	7.06226	7.02772	5.49E-09	0.837239	-1.1944	CRC down vs Normal	-1.26394	-1.12869	38.5048	1.85497	3.33076	0.160459	2.7646	0.133185	6.93719	1
ILMN_1724233	LOC145783	0.829287	0.959028	0.105332	6.29769	6.28745	6.27118	6.28178	0.829287	1.00394	1.00394	CRC up vs Normal	-1.0326	1.04076	0.0466594	0.000910527	0.00264839	5.17E-05	2.65621	0.0518342	2.81006	1
ILMN_1704795	MARK3	0.0103418	0.919503	0.112266	7.38099	7.39275	7.32989	7.31982	0.0103418	1.05185	1.05185	CRC up vs Normal	1.01217	1.09309	6.75131	0.15022	0.010249	0.000228045	2.55316	0.0568091	3.20407	1
ILMN_2403823	ZMYM2	0.0181783	0.71296	0.11745	6.51212	6.49141	6.37572	6.38821	0.0181783	1.07416	1.07416	CRC up vs Normal	1.01243	1.13964	5.70847	0.300792	0.135873	0.00715947	2.48064	0.13071	7.58768	1
ILMN_1808731	LBX2	1.15E-08	0.863339	0.118429	5.97342	5.98286	5.85719	5.84983	1.15E-08	1.0966	1.0966	CRC up vs Normal	1.06409	1.1301	36.685	0.499799	0.0297333	0.000405088	2.46735	0.0336153	1.96186	1
ILMN_1801077	PLIN2	0.000130324	0.108671	0.122192	7.98455	7.91505	7.56669	7.56542	0.000130324	1.27423	1.27423	CRC up vs Normal	1.12809	1.4393	15.4627	3.45215	2.60568	0.581732	2.41736	0.539689	32.1488	1
ILMN_2343036	ZMYM5	0.00633329	0.399079	0.128033	6.42064	6.41382	6.27901	6.30201	0.00633329	1.08059	1.08059	CRC up vs Normal	1.02246	1.14201	7.67637	0.353072	0.715343	0.032902	2.3431	0.10777	6.62323	1
ILMN_1778886	ZNF345	0.00875358	0.244281	0.137911	6.59671	6.57595	6.65756	6.66001	0.00875358	0.943397	-1.06	CRC down vs Normal	-1.10694	-1.01505	7.06403	0.199567	1.36687	0.0386157	2.22579	0.062881	4.06816	1
ILMN_1745256	CXXC5	0.00103892	2.17E-05	0.154007	9.94572	9.81455	9.57361	9.50887	0.00103892	1.236	1.236	CRC up vs Normal	1.09067	1.4007	11.2089	2.63889	19.2797	4.53897	2.05367	0.48349	33.9015	1
ILMN_1768732	SPAG16	4.99E-08	0.0345684	0.155991	6.92568	6.88343	7.1685	7.16034	4.99E-08	0.825358	-1.2116	CRC down vs Normal	-1.29414	-1.13432	33.1334	2.16546	4.55234	0.297521	2.03389	0.132926	9.41121	1
ILMN_1685122	COL9A2	0.312382	0.445406	0.158871	7.22291	7.24155	7.41994	7.35924	0.312382	0.921667	-1.08499	CRC down vs Normal	-1.27203	1.08055	1.02777	0.391116	0.585527	0.22282	2.00567	0.763252	54.7987	1
ILMN_1707475	UBE2E2	0.022816	0.494477	0.159974	7.77217	7.8171	7.63241	7.61726	0.022816	1.14857	1.14857	CRC up vs Normal	1.01973	1.29369	5.29547	1.12782	0.469155	0.0999201	1.99502	0.424898	30.6689	1
ILMN_2138765	PLIN2	0.00122666	0.152208	0.165386	9.44323	9.3641	8.99196	8.99073	0.00122666	1.29537	1.29537	CRC up vs Normal	1.10926	1.51271	10.8771	3.9369	2.07187	0.7499	1.94397	0.703607	52.12	1
ILMN_2061768	HES7	0.0185954	0.927094	0.165683	5.69771	5.70426	5.66296	5.6557	0.0185954	1.03423	1.03423	CRC up vs Normal	1.00573	1.06354	5.66704	0.0665931	0.00840186	9.87E-05	1.94122	0.0228112	1.69214	1
ILMN_1656920	CRIP1	0.00756147	0.39452	0.167144	10.8861	10.9051	11.3747	11.297	0.00756147	0.762148	-1.31208	CRC down vs Normal	-1.59963	-1.07622	7.34017	4.33644	0.729328	0.430874	1.92779	1.13891	85.0727	1
ILMN_1780783	SOCS7	0.00102905	0.220427	0.16885	6.49245	6.51165	6.41299	6.4119	0.00102905	1.07158	1.07158	CRC up vs Normal	1.02876	1.11619	11.228	0.280975	1.51472	0.0379048	1.91229	0.0478538	3.60351	1
ILMN_1795158	FGR	0.0661996	0.953724	0.169833	7.48047	7.51142	7.36839	7.33566	0.0661996	1.12956	1.12956	CRC up vs Normal	-1.00829	1.28648	3.42668	0.872417	0.0033794	0.000860379	1.90343	0.484606	36.6618	1
ILMN_2365248	HVCN1	7.05E-05	0.886732	0.173977	5.8947	5.9076	6.09798	6.08252	7.05E-05	0.885812	-1.12891	CRC down vs Normal	-1.19697	-1.06471	16.757	0.864158	0.0203612	0.00105002	1.86675	0.0962681	7.42606	1
ILMN_1723145	TMEM121	0.101114	0.891815	0.184588	5.66658	5.67443	5.6449	5.63868	0.101114	1.02509	1.02509	CRC up vs Normal	-1.00492	1.05597	2.72264	0.0360876	0.0185638	0.000246056	1.77729	0.0235573	1.90867	1
ILMN_1723156	PTPRA	0.602858	0.181357	0.191328	6.8385	6.83883	6.78867	6.81625	0.602858	1.01578	1.01578	CRC up vs Normal	-1.04465	1.07787	0.271905	0.0144014	1.80388	0.095542	1.72352	0.0912859	7.62691	1
ILMN_1679252	ZNF546	0.38016	0.909192	0.192598	5.68433	5.68967	5.71182	5.70563	0.38016	0.988996	-1.01113	CRC down vs Normal	-1.03656	1.01388	0.774941	0.00719681	0.0130551	0.000121241	1.71365	0.0159145	1.33732	1
ILMN_2265759	SLC2A11	1.38E-05	0.564578	0.194938	6.25548	6.25111	6.35015	6.36116	1.38E-05	0.926552	-1.07927	CRC down vs Normal	-1.11603	-1.04372	20.2691	0.342064	0.333379	0.00562615	1.69564	0.0286158	2.43016	1
ILMN_1675048	IGF1R	0.00148439	0.418094	0.20035	5.90887	5.89328	5.79226	5.79568	0.00148439	1.06999	1.06999	CRC up vs Normal	1.02673	1.11507	10.4978	0.268995	0.659452	0.0168977	1.65496	0.0424065	3.68984	1
ILMN_1661636	ZMYM2	1.40E-11	0.0343882	0.204633	8.18646	8.14795	7.82116	7.81171	1.40E-11	1.26247	1.26247	CRC up vs Normal	1.18572	1.34418	53.9585	3.19293	4.56158	0.269926	1.62368	0.096079	8.52102	1
ILMN_1790008	CYP2U1	0.00515567	0.786411	0.210708	6.69652	6.70379	6.79967	6.78872	0.00515567	0.942831	-1.06064	CRC down vs Normal	-1.10498	-1.01807	8.06907	0.203699	0.0737011	0.00186054	1.58061	0.0399016	3.63519	1
ILMN_1848273	DNAH10	0.00741414	0.610409	0.210974	6.21117	6.21487	6.27793	6.26942	0.00741414	0.962892	-1.03854	CRC down vs Normal	-1.06751	-1.01035	7.37739	0.0840483	0.260719	0.00297029	1.57876	0.0179863	1.64055	1
ILMN_1753568	LRRC34	0.31189	0.740172	0.217662	6.16507	6.1607	6.17318	6.18055	0.31189	0.986337	-1.01385	CRC down vs Normal	-1.04138	1.01312	1.02988	0.0111241	0.1104	0.00119247	1.5331	0.0165596	1.55539	1
ILMN_1725571	DNAH10	0.386564	0.771481	0.224888	6.24385	6.24851	6.23819	6.23082	0.386564	1.01234	1.01234	CRC up vs Normal	-1.01577	1.04099	0.754298	0.00884026	0.0846723	0.000992346	1.48563	0.0174114	1.68766	1
ILMN_1724762	XKR6	0.00235399	0.770509	0.228539	6.37881	6.36383	6.48014	6.48903	0.00235399	0.916877	-1.09066	CRC down vs Normal	-1.15278	-1.03189	9.58849	0.442678	0.0854151	0.00394342	1.46235	0.0675132	6.64814	1
ILMN_1759297	PATZ1	0.000344576	0.351306	0.235578	5.97344	5.98969	5.87799	5.87609	0.000344576	1.08193	1.08193	CRC up vs Normal	1.03697	1.12884	13.4466	0.364459	0.874399	0.0236999	1.41869	0.0384526	3.90301	1
ILMN_1746148	LRRC33	6.35E-05	0.966115	0.240697	6.71573	6.72897	6.92219	6.91021	6.35E-05	0.881944	-1.13386	CRC down vs Normal	-1.20429	-1.06755	16.9776	0.927659	0.00181092	9.89E-05	1.38794	0.0758371	7.86817	1
ILMN_2121816	GPR137B	0.00016832	0.39635	0.241098	7.58689	7.5913	7.40628	7.37965	0.00016832	1.15801	1.15801	CRC up vs Normal	1.07428	1.24827	14.9283	1.26508	0.723686	0.0613277	1.38556	0.117417	12.2031	1
ILMN_1685661	RRP15	1.29E-13	0.132981	0.241647	7.91389	7.91862	7.41273	7.44962	1.29E-13	1.38415	1.38415	CRC up vs Normal	1.2797	1.49714	67.0581	6.21203	2.2831	0.211499	1.38232	0.128053	13.3397	1
ILMN_1735798	OSBPL3	0.00870917	0.414372	0.255651	6.81624	6.79727	6.68987	6.6929	0.00870917	1.07502	1.07502	CRC up vs Normal	1.01875	1.1344	7.0736	0.307597	0.670091	0.029139	1.3025	0.0566395	6.26186	1
ILMN_1690278	DLEC1	0.934159	0.680556	0.258792	5.84199	5.84591	5.85225	5.84409	0.934159	1.00126	1.00126	CRC up vs Normal	-1.02932	1.03192	0.00684877	9.37E-05	0.170191	0.00232933	1.28534	0.0175919	1.97087	1
ILMN_1774733	SOCS1	0.00603614	0.764478	0.259656	7.27026	7.28515	7.10768	7.08275	0.00603614	1.15062	1.15062	CRC up vs Normal	1.04164	1.27099	7.76786	1.15697	0.0901042	0.0134205	1.28067	0.190748	21.4479	1
ILMN_2296776	PTPRA	0.375159	0.458702	0.261319	5.94703	5.94503	5.91686	5.9263	0.375159	1.01307	1.01307	CRC up vs Normal	-1.01599	1.04271	0.791406	0.00990498	0.552025	0.00690897	1.27173	0.0159165	1.80226	1
ILMN_1765198	HEATR4	0.0100756	0.923162	0.26798	5.72988	5.72428	5.77616	5.78265	0.0100756	0.960349	-1.04129	CRC down vs Normal	-1.07371	-1.00984	6.8001	0.0962143	0.00933552	0.000132088	1.2366	0.0174966	2.03745	1
ILMN_1809248	SLC2A11	0.962441	0.577237	0.279435	6.21137	6.20199	6.20016	6.20308	0.962441	0.999244	-1.00076	CRC down vs Normal	-1.03297	1.03141	0.0022253	3.36E-05	0.312141	0.00471369	1.1787	0.0177997	2.17456	1
ILMN_2368318	FGR	0.218968	0.800268	0.291653	7.71745	7.75671	7.63034	7.60693	0.218968	1.10939	1.10939	CRC up vs Normal	-1.06437	1.30998	1.52439	0.633486	0.0642464	0.0266987	1.12017	0.465508	59.8418	1
ILMN_1761278	C1orf88	0.225438	0.221049	0.311898	6.30736	6.30863	6.26627	6.27925	0.225438	1.02057	1.02057	CRC up vs Normal	-1.01278	1.05488	1.48209	0.0243755	1.51062	0.0248447	1.02984	0.0169375	2.36832	1
ILMN_1767717	SLC2A11	0.0389518	0.0248929	0.315155	6.01899	6.03391	5.98984	5.99542	0.0389518	1.02704	1.02704	CRC up vs Normal	1.00137	1.05336	4.34193	0.0418366	5.13832	0.0495103	1.01602	0.00978988	1.38751	1
ILMN_1677590	RAP2B	0.0842846	0.411716	0.315253	6.49495	6.48258	6.52898	6.53019	0.0842846	0.96754	-1.03355	CRC down vs Normal	-1.07306	1.00453	3.0219	0.0640041	0.677773	0.0143553	1.01561	0.0215107	3.04993	1
ILMN_1729645	BBC3	4.61E-05	0.432518	0.315346	7.06577	7.05193	7.18165	7.1833	4.61E-05	0.912966	-1.09533	CRC down vs Normal	-1.14326	-1.04941	17.6622	0.487362	0.619522	0.0170948	1.01522	0.0280135	3.97348	1
ILMN_1815745	SOX4	5.62E-23	0.134691	0.316371	9.35756	9.30919	8.39439	8.38504	5.62E-23	1.89756	1.89756	CRC up vs Normal	1.70491	2.11198	139.874	24.119	2.26296	0.390212	1.01091	0.174316	24.8305	1
ILMN_2097259	CYP2U1	0.568798	0.959369	0.328581	6.31025	6.31826	6.34686	6.33822	0.568798	0.986261	-1.01393	CRC down vs Normal	-1.06366	1.03463	0.326196	0.0112497	0.00260444	8.98E-05	0.960991	0.033142	4.96618	1
ILMN_1763208	ZNF10	0.00975474	0.0309645	0.332831	6.86343	6.88987	6.96916	6.97901	0.00975474	0.940085	-1.06373	CRC down vs Normal	-1.1145	-1.01528	6.86071	0.224383	4.74766	0.155275	0.944193	0.0308804	4.7096	1
ILMN_1766045	SH3GLB1	0.0533761	0.0382445	0.33321	9.31661	9.33455	9.41332	9.46097	0.0533761	0.916101	-1.09158	CRC down vs Normal	-1.19309	1.00129	3.79418	0.451352	4.37413	0.520343	0.94271	0.112144	17.1301	1
ILMN_2275110	SPRED3	0.986763	0.394461	0.338955	6.23566	6.23629	6.24723	6.2367	0.986763	0.999721	-1.00028	CRC down vs Normal	-1.03405	1.03347	0.000276226	4.58E-06	0.729509	0.0120992	0.920488	0.0152667	2.3883	1
ILMN_1724581	EDC3	0.0165341	0.513506	0.34131	7.02718	7.01243	6.91971	6.92237	0.0165341	1.06441	1.06441	CRC up vs Normal	1.01162	1.11996	5.88204	0.229045	0.429039	0.0167066	0.911525	0.0354944	5.60731	1
ILMN_2119793	ANKRD34A	0.230912	0.968524	0.355205	6.34867	6.35441	6.32896	6.32289	0.230912	1.02209	1.02209	CRC up vs Normal	-1.01415	1.05944	1.44745	0.0280595	0.00156247	3.03E-05	0.860308	0.0166775	2.79151	1
ILMN_1742332	KCTD12	3.67E-14	0.110371	0.359053	8.26794	8.24989	9.21116	9.14658	3.67E-14	0.537116	-1.8618	CRC down vs Normal	-2.15466	-1.60874	70.7165	22.7074	2.58061	0.828645	0.846606	0.271849	46.2391	1
ILMN_1695807	DYRK3	0.0940853	0.223389	0.361171	5.72086	5.71182	5.74194	5.74068	0.0940853	0.980198	-1.0202	CRC down vs Normal	-1.04441	1.00346	2.84043	0.0235126	1.49533	0.012378	0.839152	0.00694634	1.192	1
ILMN_2078599	ACP5	0.322737	0.130696	0.362418	6.54026	6.53096	6.62899	6.59269	0.322737	0.958111	-1.04372	CRC down vs Normal	-1.13659	1.04336	0.984574	0.107635	2.31049	0.252586	0.83479	0.0912605	15.7423	1
ILMN_1736623	NCKIPSD	0.00251516	0.275435	0.370176	7.40538	7.42718	7.28879	7.29087	0.00251516	1.09909	1.09909	CRC up vs Normal	1.03434	1.1679	9.45881	0.524734	1.19857	0.0664915	0.808123	0.0448312	7.98849	1
ILMN_1797298	ARMC7	0.226193	0.359091	0.371847	7.0756	7.10358	7.02729	7.02765	0.226193	1.05404	1.05404	CRC up vs Normal	-1.03351	1.14822	1.47726	0.162804	0.846471	0.0932867	0.802484	0.0884391	15.8698	1
ILMN_1695461	PTPRA	0.294543	0.00260976	0.373851	6.55121	6.52583	6.56674	6.55319	0.294543	0.981213	-1.01915	CRC down vs Normal	-1.05612	1.01681	1.10679	0.0211435	9.38661	0.179317	0.795765	0.0152019	2.7509	1
ILMN_1711787	KEAP1	0.706288	0.825584	0.374787	5.86781	5.86432	5.86667	5.8723	0.706288	0.994482	-1.00555	CRC down vs Normal	-1.0351	1.02371	0.142577	0.00179982	0.0487395	0.000615263	0.792644	0.010006	1.81779	1
ILMN_1725098	RTN4RL2	0.155264	0.915088	0.38069	6.25036	6.25424	6.22998	6.22517	0.155264	1.02035	1.02035	CRC up vs Normal	-1.00776	1.04919	2.04111	0.0238598	0.0114085	0.000133361	0.773211	0.00903858	1.68331	1
ILMN_2274199	SUPT3H	0.00502144	0.846015	0.384649	6.26421	6.27182	6.19412	6.18943	0.00502144	1.05877	1.05877	CRC up vs Normal	1.01765	1.10156	8.11961	0.191705	0.0378517	0.000893685	0.76042	0.0179536	3.39986	1
ILMN_2064237	C1orf88	0.918892	0.935531	0.392145	6.19333	6.18661	6.18416	6.18957	0.918892	0.997951	-1.00205	CRC down vs Normal	-1.04267	1.0384	0.0104058	0.00024719	0.00656577	0.00015597	0.736705	0.0175004	3.42072	1
ILMN_1811195	ZNF211	5.38E-06	0.781249	0.396718	6.73779	6.75221	7.0041	6.997	5.38E-06	0.843937	-1.18492	CRC down vs Normal	-1.27206	-1.10376	22.3388	1.69229	0.077402	0.00586364	0.722556	0.0547378	10.9088	1
ILMN_1783753	TXNDC12	0.000195633	0.0267646	0.419127	10.4046	10.3651	10.5837	10.5658	0.000195633	0.870165	-1.14921	CRC down vs Normal	-1.23488	-1.06948	14.6155	1.13686	5.00806	0.389551	0.656524	0.0510675	11.201	1
ILMN_1705743	FLJ10357	0.0566807	0.0172134	0.424651	6.67367	6.68693	6.7254	6.75111	0.0566807	0.956491	-1.04549	CRC down vs Normal	-1.09445	1.00128	3.69106	0.116316	5.80823	0.183035	0.641046	0.0202013	4.53787	1
ILMN_1730928	CDK5R1	0.254296	0.0467502	0.424771	6.7962	6.77952	6.88149	6.84374	0.254296	0.956461	-1.04552	CRC down vs Normal	-1.12907	1.03289	1.30999	0.116478	4.02326	0.357729	0.640714	0.0569693	12.8038	1
ILMN_2272519	FGR	0.06062	0.968207	0.424933	6.18942	6.19589	6.14258	6.13689	0.06062	1.04174	1.04174	CRC up vs Normal	-1.00185	1.08724	3.57625	0.0983025	0.0015941	4.38E-05	0.640266	0.0175994	3.95822	1
ILMN_1762766	PTPRA	0.46943	0.908225	0.428218	7.57382	7.56676	7.52702	7.53621	0.46943	1.0214	1.0214	CRC up vs Normal	-1.03721	1.08208	0.526095	0.0263613	0.0133358	0.000668223	0.631212	0.0316285	7.21549	1
ILMN_1731175	XKR6	0.111328	0.635808	0.428732	6.53267	6.53078	6.56195	6.56925	0.111328	0.973685	-1.02703	CRC down vs Normal	-1.06138	1.00625	2.56668	0.0418004	0.225223	0.00366793	0.629808	0.0102569	2.34515	1
ILMN_1795564	C11orf84	0.0021036	0.403123	0.431971	6.646	6.64559	6.55326	6.54013	0.0021036	1.07583	1.07583	CRC up vs Normal	1.02733	1.12662	9.80924	0.314032	0.703133	0.02251	0.621001	0.0198807	4.61	1
ILMN_2401987	DLEC1	0.674956	0.980542	0.441419	6.35558	6.36127	6.35429	6.3491	0.674956	1.00847	1.00847	CRC up vs Normal	-1.03172	1.04926	0.17658	0.0041774	0.000596887	1.41E-05	0.59588	0.0140969	3.40666	1
ILMN_2410194	SPRED3	0.0158371	0.905581	0.452926	5.96153	5.96625	5.91597	5.91263	0.0158371	1.03786	1.03786	CRC up vs Normal	1.0071	1.06956	5.96113	0.0811777	0.0141189	0.000192269	0.566389	0.00771298	1.96097	1
ILMN_2229649	KCTD12	0.0518062	0.36967	0.45726	6.72193	6.71681	7.03278	6.97987	0.0518062	0.833317	-1.20002	CRC down vs Normal	-1.44214	1.00145	3.84559	1.95431	0.809839	0.411557	0.555583	0.282345	73.1802	1
ILMN_2410772	KEAP1	2.50E-05	0.4654	0.469635	8.02645	8.02654	7.77836	7.79678	2.50E-05	1.17264	1.17264	CRC up vs Normal	1.09089	1.26052	18.9735	1.49084	0.535724	0.0420945	0.52561	0.0412998	11.3148	1
ILMN_2367753	ATP2B4	0.647303	0.333497	0.471959	8.42452	8.41954	8.41526	8.38242	0.647303	1.02606	1.02606	CRC up vs Normal	-1.08893	1.14644	0.210198	0.0389165	0.941589	0.174328	0.520121	0.0962963	26.6604	1
ILMN_1727466	KCNMB4	0.0812215	0.0213388	0.488986	6.78295	6.73692	6.65264	6.62845	0.0812215	1.07809	1.07809	CRC up vs Normal	-1.00949	1.1733	3.08339	0.332285	5.41668	0.583733	0.481224	0.0518596	15.5183	1
ILMN_1692281	DNAH10	0.362733	0.978739	0.490602	5.96301	5.96733	5.99588	5.99136	0.362733	0.983482	-1.0168	CRC down vs Normal	-1.05412	1.01959	0.833694	0.0163059	0.000712656	1.39E-05	0.477649	0.00934216	2.81644	1
ILMN_1680579	ATP2B4	0.536652	0.133892	0.499558	8.51535	8.49945	8.49202	8.45139	0.536652	1.03387	1.03387	CRC up vs Normal	-1.07573	1.14984	0.383617	0.0652334	2.27234	0.386407	0.458188	0.077914	24.4869	1
ILMN_2352401	ERBB2IP	0.0869753	0.338098	0.519924	6.13382	6.13586	6.17084	6.1809	0.0869753	0.969259	-1.03172	CRC down vs Normal	-1.06933	1.0046	2.96987	0.0573039	0.923769	0.0178242	0.416083	0.00802837	2.7785	1
ILMN_1796685	BEST4	3.03E-43	0.577165	0.52073	6.65943	6.65715	8.78993	8.82123	3.03E-43	0.223124	-4.48181	CRC down vs Normal	-5.20059	-3.86237	397.317	132.259	0.312259	0.103945	0.414477	0.137971	47.9348	1
ILMN_1762861	HLA-F	1.52E-05	0.409832	0.545388	9.17777	9.2178	9.719	9.72499	1.52E-05	0.703593	-1.42128	CRC down vs Normal	-1.65987	-1.21698	20.0497	7.26466	0.683267	0.24757	0.367384	0.133115	52.1759	1
ILMN_1774336	POLE2	6.87E-08	0.0207226	0.550115	7.52857	7.57303	7.19836	7.22395	6.87E-08	1.27375	1.27375	CRC up vs Normal	1.17106	1.38545	32.371	3.44145	5.46986	0.581516	0.3588	0.038145	15.309	1
ILMN_1805024	ERBB2IP	2.26E-05	0.241	0.550657	6.55	6.55535	6.70361	6.71956	2.26E-05	0.892418	-1.12055	CRC down vs Normal	-1.1796	-1.06446	19.1929	0.761495	1.38614	0.0549963	0.357823	0.0141969	5.71331	1
ILMN_1688666	HIST1H2BH	0.513159	0.623167	0.552534	6.65259	6.64247	6.61684	6.61777	0.513159	1.01727	1.01727	CRC up vs Normal	-1.03512	1.07119	0.429747	0.0172418	0.242484	0.00972869	0.35446	0.0142212	5.77741	1
ILMN_2184602	HIST1H2AG	0.674749	0.856036	0.553676	5.75194	5.74807	5.75458	5.75657	0.674749	0.994127	-1.00591	CRC down vs Normal	-1.03415	1.02204	0.176818	0.00203931	0.0330324	0.000380975	0.352423	0.00406463	1.66081	1
ILMN_1746138	RLTPR	7.77E-09	0.114787	0.553836	5.90258	5.89361	6.1375	6.11836	7.77E-09	0.855745	-1.16857	CRC down vs Normal	-1.22871	-1.11138	37.6483	1.42648	2.51744	0.0953846	0.352138	0.0133423	5.45609	1
ILMN_1797189	MAP3K12	0.792285	0.187248	0.562495	6.89463	6.88582	6.89507	6.87318	0.792285	1.0088	1.0088	CRC up vs Normal	-1.05856	1.07728	0.0696082	0.00451662	1.7558	0.113927	0.336963	0.0218643	9.34363	1
ILMN_1771482	KIAA1324	0.00102032	0.582912	0.566983	9.00136	9.00238	9.63816	9.59087	0.00102032	0.665038	-1.50367	CRC down vs Normal	-1.91238	-1.18232	11.2451	9.78043	0.302917	0.263462	0.329273	0.286385	125.244	1
ILMN_2266184	NCALD	0.478099	0.901304	0.568243	5.79609	5.79877	5.78556	5.78151	0.478099	1.01204	1.01204	CRC up vs Normal	-1.02152	1.04627	0.505833	0.00841913	0.0154339	0.000256884	0.327135	0.00544488	2.39675	1
ILMN_1690352	ADO	2.40E-09	0.595582	0.572424	8.46219	8.4747	8.18081	8.18044	2.40E-09	1.22626	1.22626	CRC up vs Normal	1.15104	1.30639	40.5664	2.44539	0.282968	0.0170576	0.320107	0.0192963	8.68046	1
ILMN_1790704	SPAG16	0.392024	0.346656	0.590725	5.83017	5.83895	5.85722	5.85955	0.392024	0.98582	-1.01438	CRC down vs Normal	-1.04829	1.01877	0.737082	0.0119886	0.891489	0.0145001	0.290513	0.00472519	2.34216	1
ILMN_1775925	HIST1H2BI	0.803383	0.520031	0.591665	5.82745	5.82801	5.81673	5.82273	0.803383	1.00367	1.00367	CRC up vs Normal	-1.02566	1.0332	0.0622157	0.000787168	0.415871	0.00526169	0.289042	0.00365703	1.82192	1
ILMN_1795930	PTGER4	2.32E-17	0.105594	0.60862	9.03221	9.08632	10.0497	10.0771	2.32E-17	0.503222	-1.98719	CRC down vs Normal	-2.28657	-1.72702	93.5618	27.7199	2.65217	0.785768	0.263342	0.0780213	42.6634	1
ILMN_1664772	ATP2B4	0.000428559	0.0678445	0.613973	6.41962	6.44578	6.26829	6.28276	0.000428559	1.11963	1.11963	CRC up vs Normal	1.05238	1.19118	12.9999	0.750531	3.38517	0.195438	0.255541	0.0147533	8.31363	1
ILMN_1699772	RRAGD	0.57887	0.140644	0.617617	7.55969	7.53842	7.53129	7.48954	0.57887	1.03447	1.03447	CRC up vs Normal	-1.09036	1.16682	0.309469	0.0674886	2.195	0.478684	0.250315	0.0545884	31.4033	1
ILMN_1706101	C7orf31	0.27827	0.557008	0.624045	6.29456	6.29515	6.31521	6.32147	0.27827	0.981917	-1.01842	CRC down vs Normal	-1.05273	1.01501	1.18445	0.0195735	0.346526	0.00572648	0.24126	0.00398692	2.37966	1
ILMN_2038775	TUBB2A	7.63E-07	0.420322	0.674546	7.45488	7.47512	7.12358	7.12978	7.63E-07	1.27045	1.27045	CRC up vs Normal	1.15938	1.39215	26.7472	3.3679	0.653151	0.0822423	0.177052	0.0222938	18.1319	1
ILMN_1766054	ABCA1	0.0085873	0.545601	0.675381	9.46004	9.45478	9.78798	9.75984	0.0085873	0.809408	-1.23547	CRC down vs Normal	-1.44528	-1.05612	7.10013	2.62816	0.366995	0.135846	0.17609	0.0651809	53.3026	1
ILMN_1722286	ABCA5	9.07E-06	0.522674	0.682714	6.08906	6.10376	6.36194	6.36509	9.07E-06	0.834323	-1.19858	CRC down vs Normal	-1.29552	-1.10888	21.1875	1.92854	0.41062	0.0373756	0.167766	0.0152704	13.1072	1
ILMN_1660611	PATZ1	0.467847	0.123483	0.689455	6.13452	6.1466	6.15797	6.16489	0.467847	0.987404	-1.01276	CRC down vs Normal	-1.04822	1.02198	0.529861	0.00944406	2.40061	0.0427876	0.160321	0.0028575	2.56661	1
ILMN_2210298	CCDC61	0.343797	0.257911	0.693121	6.44562	6.44987	6.41924	6.42778	0.343797	1.01543	1.01543	CRC up vs Normal	-1.01669	1.04831	0.902152	0.0137814	1.29013	0.0197081	0.156354	0.00238847	2.19976	1
ILMN_1814443	WNT1	0.579206	0.0888468	0.697583	5.86627	5.87646	5.88114	5.88738	0.579206	0.992459	-1.0076	CRC down vs Normal	-1.03509	1.01954	0.308921	0.0033684	2.9347	0.0319993	0.151603	0.00165305	1.57014	1
ILMN_1761566	C5orf32	5.93E-08	0.149427	0.700673	9.72471	9.7638	10.2359	10.258	5.93E-08	0.709966	-1.40852	CRC down vs Normal	-1.5855	-1.25129	32.7211	6.89674	2.10049	0.442728	0.148363	0.0312711	30.3514	1
ILMN_1740305	DLEC1	0.093231	0.652615	0.712802	6.32837	6.33308	6.37198	6.37244	0.093231	0.973085	-1.02766	CRC down vs Normal	-1.06098	1.00464	2.85541	0.0437544	0.203468	0.00311782	0.13603	0.00208443	2.20656	1
ILMN_1662161	TBC1D13	0.144859	0.447783	0.712935	7.29334	7.28893	7.23443	7.22208	0.144859	1.04743	1.04743	CRC up vs Normal	-1.01627	1.11496	2.14883	0.126205	0.579424	0.0340306	0.135898	0.00798155	8.45738	1
ILMN_2222163	HIST1H3B	0.577726	0.911429	0.720173	6.45004	6.44728	6.43261	6.43402	0.577726	1.00923	1.00923	CRC up vs Normal	-1.02365	1.04264	0.311338	0.00496661	0.0124171	0.000198082	0.128831	0.00205517	2.29715	1
ILMN_1788538	NCALD	0.259812	0.0950579	0.728595	8.09677	8.06539	8.00381	7.95741	0.259812	1.07772	1.07772	CRC up vs Normal	-1.05752	1.2283	1.27983	0.329322	2.82357	0.726554	0.120875	0.0311034	37.0538	1
ILMN_3187680	ACCS	0.000563938	0.0701359	0.732045	7.8311	7.79565	8.1882	8.13779	0.000563938	0.788867	-1.26764	CRC down vs Normal	-1.44782	-1.10989	12.4408	3.30598	3.32912	0.884669	0.117698	0.0312767	38.2661	1
ILMN_3236970	LOC339290	1.58E-17	0.0417327	0.738148	6.99088	6.95498	7.57328	7.54817	1.58E-17	0.662873	-1.50859	CRC down vs Normal	-1.6399	-1.38779	94.8187	9.93745	4.22108	0.442389	0.112193	0.0117584	15.0919	1
ILMN_1704166	LNP1	0.689592	0.855513	0.749861	6.21757	6.21667	6.20284	6.20603	0.689592	1.0074	1.0074	CRC up vs Normal	-1.02946	1.04475	0.160171	0.00319456	0.0332757	0.000663671	0.102038	0.00203511	2.87202	1
ILMN_1813386	CORO6	0.0567864	0.159547	0.752717	6.28982	6.29694	6.33652	6.34742	0.0567864	0.965615	-1.03561	CRC down vs Normal	-1.07358	1.00102	3.68787	0.0719626	1.99914	0.0390099	0.0996416	0.00194434	2.80992	1
ILMN_2190126	TTC23L	0.969304	0.0505578	0.756883	6.24458	6.25296	6.24257	6.25375	0.969304	0.999454	-1.00055	CRC down vs Normal	-1.02897	1.02784	0.00148597	1.75E-05	3.88768	0.0458918	0.0962027	0.00113562	1.69983	1
ILMN_1813836	DARS	2.84E-11	0.0619841	0.75927	11.3638	11.334	10.9572	10.9364	2.84E-11	1.31736	1.31736	CRC up vs Normal	1.22155	1.42069	52.051	4.46564	3.53835	0.303568	0.0942627	0.00808714	12.3543	1
ILMN_1742775	ZNRF1	0.78692	0.137069	0.773105	5.96978	5.9631	5.96662	5.95703	0.78692	1.00422	1.00422	CRC up vs Normal	-1.02687	1.03555	0.0733416	0.00104166	2.23541	0.031749	0.0834392	0.00118507	2.0452	1
ILMN_2328378	OSBPL3	2.24E-08	0.653468	0.777828	7.45306	7.4606	7.21174	7.21342	2.24E-08	1.18689	1.18689	CRC up vs Normal	1.12092	1.25674	35.0675	1.72551	0.202398	0.00995909	0.0799081	0.00393191	7.08557	1
ILMN_1800341	WDR66	0.945235	0.382489	0.783531	6.52467	6.5208	6.52979	6.5226	0.945235	0.998757	-1.00124	CRC down vs Normal	-1.03766	1.03508	0.00473506	9.09E-05	0.767375	0.0147339	0.0757539	0.0014545	2.76485	1
ILMN_1783682	C17orf82	0.154373	0.966918	0.787459	6.4567	6.45484	6.41891	6.42023	0.154373	1.02428	1.02428	CRC up vs Normal	-1.00917	1.05877	2.05	0.0338256	0.0017261	2.85E-05	0.0729618	0.00120389	2.37604	1
ILMN_1753683	SOCS7	0.101812	0.378615	0.79043	6.56786	6.56157	6.52828	6.52499	0.101812	1.02568	1.02568	CRC up vs Normal	-1.00509	1.05737	2.71143	0.037776	0.779993	0.0108669	0.0708873	0.000987608	2.00622	1
ILMN_1797277	KIF3C	0.000374449	0.836137	0.794392	6.00418	6.00024	5.87539	5.87583	0.000374449	1.09006	1.09006	CRC up vs Normal	1.04024	1.14227	13.2761	0.437101	0.0429367	0.00141365	0.0681705	0.00224445	4.74106	1
ILMN_1654129	MIA3	0.749696	0.191719	0.808582	6.47345	6.48074	6.47927	6.48957	0.749696	0.993896	-1.00614	CRC down vs Normal	-1.04496	1.03224	0.102177	0.0022032	1.72048	0.0370979	0.0589038	0.00127012	3.10501	1
ILMN_1686478	HIST1H2AG	0.261522	0.187274	0.811162	6.61263	6.60297	6.58127	6.57476	0.261522	1.01975	1.01975	CRC up vs Normal	-1.01484	1.05532	1.27064	0.0224765	1.75559	0.0310549	0.0572962	0.00101352	2.54724	1
ILMN_1788109	IL17C	0.399915	0.822542	0.811186	6.32059	6.32068	6.30296	6.30027	0.399915	1.01425	1.01425	CRC up vs Normal	-1.01915	1.0484	0.712805	0.0117609	0.0504841	0.000832959	0.0572814	0.000945109	2.37592	1
ILMN_2312906	MIA3	0.0676639	0.886889	0.821518	6.57549	6.57655	6.67575	6.6712	0.0676639	0.936498	-1.06781	CRC down vs Normal	-1.14573	1.00484	3.38967	0.253012	0.0203044	0.00151556	0.0510785	0.00381261	10.7485	1
ILMN_3239045	CCDC39	0.079983	0.958352	0.82306	6.06975	6.06824	6.10639	6.1073	0.079983	0.97329	-1.02744	CRC down vs Normal	-1.0591	1.00328	3.10898	0.0430821	0.00273668	3.79E-05	0.0501847	0.000695426	1.99546	1
ILMN_1760683	SFRS9	0.0139582	0.151856	0.824248	10.8278	10.8483	10.7094	10.724	0.0139582	1.09002	1.09002	CRC up vs Normal	1.0179	1.16725	6.19388	0.436701	2.07546	0.146331	0.0495016	0.00349012	10.1528	1
ILMN_2410771	KEAP1	2.03E-05	0.575587	0.824617	7.90366	7.90762	7.68991	7.6988	2.03E-05	1.15575	1.15575	CRC up vs Normal	1.08311	1.23326	19.4263	1.23152	0.314858	0.0199602	0.0492903	0.00312472	9.12877	1
ILMN_2172600	ZNF345	0.62206	0.893267	0.82729	6.34727	6.34937	6.36181	6.36132	0.62206	0.991754	-1.00831	CRC down vs Normal	-1.04228	1.02516	0.244034	0.00403028	0.0180658	0.00029836	0.0477754	0.000789021	2.37819	1
ILMN_2062271	CDK5R1	0.300012	0.25047	0.831027	5.99414	5.98348	6.02349	6.01636	0.300012	0.977464	-1.02306	CRC down vs Normal	-1.06834	1.02073	1.08192	0.0305407	1.33139	0.0375826	0.0456984	0.00128998	4.06486	1
ILMN_1748090	SLC2A11	0.942226	0.576734	0.837595	6.8054	6.79662	6.82233	6.80391	0.942226	0.994957	-1.00507	CRC down vs Normal	-1.15338	1.14177	0.00527068	0.00150223	0.312967	0.089201	0.0421654	0.0120179	41.0425	1
ILMN_2382271	NCKIPSD	0.000710331	0.334787	0.839958	6.07297	6.07984	5.99301	5.99738	0.000710331	1.05883	1.05883	CRC up vs Normal	1.02481	1.09397	11.9734	0.192056	0.936558	0.0150226	0.0409301	0.000656528	2.30979	1
ILMN_1652928	ORAI2	0.918526	0.0186284	0.852545	6.25734	6.27107	6.25806	6.27367	0.918526	0.998199	-1.0018	CRC down vs Normal	-1.03725	1.03352	0.0105002	0.000190993	5.66381	0.103021	0.0346728	0.000630675	2.61927	1
ILMN_3243457	ANKLE1	0.424914	0.728526	0.852955	6.16379	6.16271	6.14455	6.1411	0.424914	1.01509	1.01509	CRC up vs Normal	-1.02227	1.05336	0.640318	0.0131909	0.120939	0.00249141	0.0344782	0.00071027	2.96648	1
ILMN_1670576	IRF5	0.543263	0.614235	0.854315	6.54823	6.54565	6.57091	6.56552	0.543263	0.986319	-1.01387	CRC down vs Normal	-1.0602	1.03139	0.371288	0.0111542	0.255164	0.00766557	0.0338358	0.00101649	4.32602	1
ILMN_1655446	XKR6	0.875299	0.259367	0.862099	6.11867	6.12575	6.12416	6.12921	0.875299	0.997607	-1.0024	CRC down vs Normal	-1.03305	1.02811	0.0247152	0.000337314	1.28223	0.0175	0.0302809	0.000413275	1.96532	1
ILMN_2411794	PTPRA	0.590896	0.140919	0.862458	8.92169	8.88736	8.8684	8.84204	0.590896	1.03192	1.03192	CRC up vs Normal	-1.08746	1.15799	0.290245	0.0580181	2.19194	0.438156	0.0301217	0.00602114	28.7847	1
ILMN_2186806	HLA-F	0.00013275	0.836018	0.863396	11.4199	11.4089	11.87	11.869	0.00013275	0.726949	-1.37561	CRC down vs Normal	-1.6151	-1.17164	15.4241	5.97769	0.0430001	0.0166649	0.0297083	0.0115136	55.8078	1
ILMN_1716488	PACS1	0.16001	0.0125442	0.865258	7.12568	7.09472	7.05397	7.01954	0.16001	1.05349	1.05349	CRC up vs Normal	-1.02104	1.1332	1.99468	0.159621	6.39166	0.511481	0.028896	0.00231235	11.5233	1
ILMN_1651609	SPRED3	0.478274	0.811304	0.874113	6.2149	6.21538	6.23013	6.23242	0.478274	0.988261	-1.01188	CRC down vs Normal	-1.04565	1.02124	0.505429	0.00819553	0.0572084	0.000927634	0.0251914	0.000408478	2.33496	1
ILMN_1701120	BCL2	0.0259144	0.212364	0.893467	5.95762	5.9649	6.0155	6.02427	0.0259144	0.959683	-1.04201	CRC down vs Normal	-1.08036	-1.00503	5.066	0.0995448	1.56913	0.0308327	0.0179978	0.000353649	2.82954	1
ILMN_1760120	ZNF284	0.104827	0.330526	0.913397	6.09012	6.09625	6.05408	6.05884	0.104827	1.02627	1.02627	CRC up vs Normal	-1.00549	1.05901	2.664	0.0395199	0.953269	0.0141415	0.0118693	0.000176078	2.13621	1
ILMN_2229839	RAP2B	0.00878026	0.223869	0.920342	5.9738	5.98242	5.90512	5.91222	0.00878026	1.04986	1.04986	CRC up vs Normal	1.01253	1.08856	7.05831	0.139161	1.49222	0.0294205	0.0100358	0.000197865	2.83909	1
ILMN_2343097	NCALD	0.607741	0.0400897	0.93538	8.00057	7.95422	7.95437	7.90565	0.607741	1.03424	1.03424	CRC up vs Normal	-1.10041	1.17706	0.264637	0.0666183	4.29141	1.0803	0.0065966	0.00166059	36.2498	1
ILMN_1786308	NIPSNAP3B	0.0296756	0.810383	0.947032	5.64737	5.64641	5.69723	5.69558	0.0296756	0.966489	-1.03467	CRC down vs Normal	-1.06691	-1.00341	4.82341	0.0682922	0.0577792	0.000818066	0.0044289	6.27E-05	2.03882	1
ILMN_1784176	ABCA5	3.09E-17	0.239044	0.950018	6.30952	6.2948	6.76869	6.75583	3.09E-17	0.72647	-1.37652	CRC down vs Normal	-1.46989	-1.28908	92.6284	6.00244	1.39778	0.0905778	0.00394306	0.000255515	9.33138	1
ILMN_1813277	SUPT3H	0.00155547	0.287193	0.960313	6.75239	6.74228	6.63302	6.62408	0.00155547	1.08538	1.08538	CRC up vs Normal	1.03224	1.14127	10.4051	0.394603	1.14117	0.0432778	0.00248473	9.42E-05	5.46107	1
ILMN_2312606	IRF5	0.00830719	0.275968	0.962946	6.83469	6.81564	7.01395	6.99694	0.00830719	0.881906	-1.13391	CRC down vs Normal	-1.24419	-1.0334	7.16259	0.928293	1.1959	0.154993	0.00216578	0.000280692	18.6628	1
ILMN_1681520	DGAT2	4.59E-08	0.816312	0.963433	6.22797	6.23118	5.95929	5.96138	4.59E-08	1.20564	1.20564	CRC up vs Normal	1.13087	1.28535	33.3342	2.05572	0.0541572	0.00333987	0.00210916	0.000130071	8.88046	1
ILMN_1697804	NEGR1	0.00026607	0.303622	0.973329	5.7793	5.77473	5.84876	5.84403	0.00026607	0.953105	-1.0492	CRC down vs Normal	-1.07619	-1.0229	13.9788	0.1356	1.06582	0.0103389	0.00112169	1.09E-05	1.39687	1
ILMN_1742135	SPAG16	0.0518361	0.569983	0.973465	6.29812	6.29506	6.33809	6.33545	0.0518361	0.972393	-1.02839	CRC down vs Normal	-1.05783	1.00023	3.8446	0.0460665	0.324198	0.00388458	0.00111027	1.33E-05	1.72543	1
ILMN_2206812	CCNJ	0.155226	0.359849	0.981209	6.37523	6.36875	6.33491	6.32893	0.155226	1.02799	1.02799	CRC up vs Normal	-1.01064	1.068	2.04148	0.0447816	0.843796	0.0185094	0.000556676	1.22E-05	3.15876	1
ILMN_2401844	PATZ1	0.000786583	0.301175	0.988113	6.36939	6.3749	6.29447	6.29998	0.000786583	1.0533	1.0533	CRC up vs Normal	1.02225	1.08529	11.7677	0.158508	1.0767	0.0145029	0.000222733	3.00E-06	1.93964	1
ILMN_1749001	ABCA5	0.000581522	0.304338	0.998657	6.17111	6.18419	6.35215	6.36482	0.000581522	0.882318	-1.13338	CRC down vs Normal	-1.21597	-1.0564	12.3785	0.921411	1.06266	0.0791005	2.84E-06	2.12E-07	10.7189	1
