# Supplementary material for: Interaction between Microsatellite Instability (MSI) and Tumor DNA Methylation in the Pathogenesis of Colorectal Carcinoma
Source: Cancers (Basel). 2021 Oct 1;13(19):4956. doi: 10.3390/cancers13194956 (PMC8508563; doi:10.3390/cancers13194956)
Supplement: Supplementary file 1 [file cancers-13-04956-s001.zip › Table_S6.csv]

Probeset ID	SYMBOL	p-value(Tissue)	p-value(Case ID)	Mean(CRC)	LSMean(CRC)	Mean(Normal)	LSMean(Normal)	p-value(CRC vs. Normal)	Ratio(CRC vs. Normal)	Fold-Change(CRC vs. Normal)	Fold-Change(CRC vs. Normal) (Description)	Fold Change(CRC vs. Normal) 95% lower limit	Fold Change(CRC vs. Normal) 95% upper limit	F(Tissue)	SS(Tissue)	F(Case ID)	SS(Case ID)	SS(Error)	F(Error)
ILMN_1685682	PCNA	0.000735809	0.228697	5.89669	5.88883	5.74598	5.7399	0.000735809	1.10875	1.10875	CRC up vs Normal	1.05195	1.16862	17.3159	0.18854	1.44695	0.315095	0.174212	1
ILMN_1738027	BRCA1	0.00110175	0.661837	7.52142	7.51469	7.17351	7.1431	0.00110175	1.29378	1.29378	CRC up vs Normal	1.12749	1.48459	15.7523	1.17366	0.825504	1.23012	1.19212	1
ILMN_1694177	PCNA	0.00138296	0.860637	10.1045	10.1378	9.40102	9.3502	0.00138296	1.72624	1.72624	CRC up vs Normal	1.27914	2.32962	14.9071	5.27315	0.600244	4.24653	5.65974	1
ILMN_1729051	MSH6	0.0019945	0.943412	9.49949	9.52696	8.97488	8.9786	0.0019945	1.46241	1.46241	CRC up vs Normal	1.17536	1.81957	13.5974	2.55587	0.471568	1.77279	3.00749	1
ILMN_2311089	BRCA1	0.00401398	0.942309	7.12861	7.12947	6.68447	6.6328	0.00401398	1.41095	1.41095	CRC up vs Normal	1.13521	1.75367	11.2645	2.09677	0.473769	1.76375	2.97825	1
ILMN_1700847	PMS1	0.00831724	0.312919	6.5491	6.55805	6.34099	6.32512	0.00831724	1.17522	1.17522	CRC up vs Normal	1.04887	1.31678	9.05565	0.461168	1.2769	1.30055	0.814816	1
ILMN_2282282	MLH3	0.00976952	0.130229	6.301	6.31023	6.24609	6.23495	0.00976952	1.05357	1.05357	CRC up vs Normal	1.01456	1.09408	8.59663	0.0481777	1.74863	0.195995	0.089668	1
ILMN_2077130	MSH3	0.0132962	0.52841	14.3217	14.3202	14.4337	14.4531	0.0132962	0.912056	-1.09642	CRC down vs Normal	-1.17606	-1.02218	7.74575	0.149918	0.974574	0.377255	0.309678	1
ILMN_1693107	MLH3	0.0144008	0.0109372	6.37746	6.3736	6.30558	6.28828	0.0144008	1.06092	1.06092	CRC up vs Normal	1.01355	1.11051	7.53137	0.0618766	3.19983	0.525786	0.131454	1
ILMN_1677887	PMS2	0.0144677	0.330785	7.05935	7.07406	6.92924	6.91894	0.0144677	1.11351	1.11351	CRC up vs Normal	1.0247	1.21003	7.519	0.204527	1.2463	0.678021	0.435223	1
ILMN_1719471	MSH3	0.0198231	0.334557	7.22479	7.22317	7.42344	7.4202	0.0198231	0.872339	-1.14634	CRC down vs Normal	-1.28205	-1.025	6.69705	0.330007	1.24002	1.22208	0.788423	1
ILMN_1706958	PCNA	0.0281195	0.427162	6.88001	6.90457	6.73284	6.72429	0.0281195	1.13311	1.13311	CRC up vs Normal	1.01534	1.26453	5.82778	0.276266	1.10189	1.0447	0.758481	1
ILMN_2231242	HMGB1	0.0323822	0.265823	8.09596	8.07699	7.89567	7.87734	0.0323822	1.14842	1.14842	CRC up vs Normal	1.01326	1.30161	5.48955	0.338815	1.36583	1.68598	0.987518	1
ILMN_2203453	MSH2	0.11586	0.636643	6.48191	6.49041	6.42019	6.41645	0.11586	1.0526	1.0526	CRC up vs Normal	-1.0142	1.12371	2.76415	0.0464965	0.852817	0.286909	0.26914	1
ILMN_1670300	PMS2	0.144858	0.455196	6.30435	6.30932	6.36695	6.3638	0.144858	0.962941	-1.03849	CRC down vs Normal	-1.09416	1.01457	2.34949	0.0252292	1.06474	0.228666	0.17181	1
ILMN_1737413	MSH2	0.150015	0.381569	6.67794	6.66303	6.59024	6.56602	0.150015	1.06956	1.06956	CRC up vs Normal	-1.0274	1.1753	2.28636	0.0799978	1.16647	0.816276	0.559826	1
ILMN_2136576	POLH	0.302235	0.446611	6.33572	6.33527	6.35512	6.36649	0.302235	0.97859	-1.02188	CRC down vs Normal	-1.06682	1.02163	1.13641	0.00828671	1.07593	0.156914	0.116672	1
ILMN_2329744	PMS2	0.330153	0.187789	6.06756	6.07695	6.04791	6.03671	0.330153	1.02828	1.02828	CRC up vs Normal	-1.03146	1.09064	1.00874	0.0137632	1.55257	0.423665	0.218303	1
ILMN_1791466	HMGB1	0.34285	0.192913	6.7134	6.70838	6.68299	6.66517	0.34285	1.0304	1.0304	CRC up vs Normal	-1.03562	1.09954	0.955593	0.0158682	1.53817	0.510845	0.26569	1
ILMN_1788363	MLH1	0.353409	0.0734854	8.15653	8.18005	8.28109	8.29758	0.353409	0.921763	-1.08488	CRC down vs Normal	-1.29974	1.10432	0.91349	0.117417	2.05997	5.29563	2.05658	1
ILMN_1795639	MGMT	0.612741	0.31954	8.8033	8.78376	8.67551	8.70379	0.612741	1.057	1.057	CRC up vs Normal	-1.18791	1.32719	0.266514	0.0543639	1.26538	5.16229	3.2637	1
ILMN_1771065	BRCA1	0.616171	0.200245	6.27248	6.26937	6.31537	6.29232	0.616171	0.98422	-1.01603	CRC down vs Normal	-1.08531	1.05132	0.261359	0.00447583	1.5182	0.519992	0.274004	1
ILMN_1658221	POLH	0.676883	0.987046	6.36298	6.35584	6.32591	6.33019	0.676883	1.01794	1.01794	CRC up vs Normal	-1.07359	1.11244	0.180166	0.00559053	0.3442	0.21361	0.496479	1
ILMN_1666652	BRCA1	0.741735	0.0114645	6.37657	6.37883	6.39856	6.38874	0.741735	0.993151	-1.0069	CRC down vs Normal	-1.05161	1.03725	0.112444	0.000835557	3.16908	0.47098	0.118894	1
