# Supplementary material for: Interaction between Microsatellite Instability (MSI) and Tumor DNA Methylation in the Pathogenesis of Colorectal Carcinoma
Source: Cancers (Basel). 2021 Oct 1;13(19):4956. doi: 10.3390/cancers13194956 (PMC8508563; doi:10.3390/cancers13194956)
Supplement: Supplementary file 1 [file cancers-13-04956-s001.zip › Table_S7.csv]

Probeset ID	SYMBOL	p-value(Tissue)	p-value(Case ID)	Mean(CRC)	LSMean(CRC)	Mean(Normal)	LSMean(Normal)	p-value(CRC vs. Normal)	Ratio(CRC vs. Normal)	Fold-Change(CRC vs. Normal)	Fold-Change(CRC vs. Normal) (Description)	Fold Change(CRC vs. Normal) 95% lower limit	Fold Change(CRC vs. Normal) 95% upper limit	F(Tissue)	SS(Tissue)	F(Case ID)	SS(Case ID)	SS(Error)	F(Error)
ILMN_1694177	PCNA	4.78E-10	0.00504916	9.76375	9.74166	9.16128	9.14066	4.78E-10	1.51677	1.51677	CRC up vs Normal	1.36008	1.69151	58.826	9.39123	2.05	18.6544	8.14185	1
ILMN_1729051	MSH6	1.17E-09	0.31577	9.4104	9.40524	8.96138	8.93835	1.17E-09	1.38213	1.38213	CRC up vs Normal	1.26629	1.50856	55.0931	5.66762	1.14217	6.69742	5.24655	1
ILMN_2311089	BRCA1	2.84E-08	0.184979	6.9341	6.91875	6.42441	6.44836	2.84E-08	1.38548	1.38548	CRC up vs Normal	1.25363	1.5312	42.8438	5.75288	1.28119	9.80582	6.84805	1
ILMN_1677887	PMS2	1.76E-07	0.0174476	7.10191	7.1023	6.90914	6.90361	1.76E-07	1.14766	1.14766	CRC up vs Normal	1.09633	1.20139	36.5185	1.02647	1.79726	2.87952	1.43352	1
ILMN_1738027	BRCA1	3.05E-06	0.0860647	7.35256	7.34814	7.02407	7.04396	3.05E-06	1.23471	1.23471	CRC up vs Normal	1.13896	1.33852	27.4922	2.40559	1.45894	7.27652	4.46255	1
ILMN_1737413	MSH2	0.00017619	0.000935837	6.67357	6.67337	6.58707	6.57833	0.00017619	1.06809	1.06809	CRC up vs Normal	1.03376	1.10357	16.3801	0.234833	2.39364	1.95604	0.731162	1
ILMN_1700847	PMS1	0.000241193	0.0243299	6.43037	6.4249	6.29611	6.29492	0.000241193	1.09427	1.09427	CRC up vs Normal	1.04529	1.14555	15.5979	0.439215	1.72863	2.77452	1.43609	1
ILMN_1791466	HMGB1	0.00471715	0.00224966	6.76498	6.7583	6.66229	6.67045	0.00471715	1.06278	1.06278	CRC up vs Normal	1.01972	1.10767	8.73465	0.200653	2.21426	2.89937	1.17157	1
ILMN_2329744	PMS2	0.00761255	0.100994	6.05448	6.05122	5.97907	5.97715	0.00761255	1.05268	1.05268	CRC up vs Normal	1.01435	1.09245	7.72353	0.142633	1.4231	1.49801	0.941834	1
ILMN_2203453	MSH2	0.00812538	0.0338603	6.4616	6.46493	6.39022	6.39575	0.00812538	1.04912	1.04912	CRC up vs Normal	1.01309	1.08644	7.58791	0.124445	1.65971	1.55154	0.836424	1
ILMN_1693107	MLH3	0.0120525	0.000205252	6.3305	6.322	6.2645	6.26016	0.0120525	1.04379	1.04379	CRC up vs Normal	1.00986	1.07887	6.77875	0.0994201	2.70969	2.26527	0.747988	1
ILMN_2282282	MLH3	0.0218661	0.358549	6.2637	6.25997	6.21274	6.21093	0.0218661	1.03458	1.03458	CRC up vs Normal	1.00515	1.06486	5.59377	0.0625299	1.10598	0.7047	0.570103	1
ILMN_2077130	MSH3	0.0502452	0.340275	14.3633	14.3655	14.4205	14.425	0.0502452	0.959556	-1.04215	CRC down vs Normal	-1.08612	1.00005	4.02146	0.092237	1.12107	1.46565	1.16975	1
ILMN_2231242	HMGB1	0.124401	0.000704623	8.06819	8.06073	7.98041	7.97146	0.124401	1.06383	1.06383	CRC up vs Normal	-1.01779	1.15187	2.4408	0.207197	2.45212	11.865	4.32935	1
ILMN_1706958	PCNA	0.207275	0.348631	6.73429	6.73302	6.67528	6.67974	0.207275	1.03762	1.03762	CRC up vs Normal	-1.02134	1.09964	1.63154	0.0738161	1.11411	2.87314	2.30741	1
ILMN_1685682	PCNA	0.522175	0.969152	5.75441	5.75291	5.73843	5.73768	0.522175	1.01061	1.01061	CRC up vs Normal	-1.02257	1.04438	0.41531	0.0060256	0.60011	0.496288	0.739943	1
ILMN_2136576	POLH	0.553146	0.0436496	6.3356	6.33509	6.34551	6.3469	0.553146	0.991852	-1.00822	CRC down vs Normal	-1.03634	1.01952	0.356415	0.0036225	1.60613	0.930483	0.51835	1
ILMN_1670300	PMS2	0.558496	0.273513	6.34972	6.35359	6.3302	6.33763	0.558496	1.01112	1.01112	CRC up vs Normal	-1.02701	1.04998	0.346859	0.00662351	1.18135	1.28585	0.973881	1
ILMN_1795639	MGMT	0.632312	0.00295603	8.82418	8.81272	8.73964	8.76522	0.632312	1.03347	1.03347	CRC up vs Normal	-1.11004	1.1856	0.231718	0.0586707	2.15872	31.1553	12.9131	1
ILMN_1658221	POLH	0.712559	0.20121	6.3402	6.34356	6.36296	6.35349	0.712559	0.993141	-1.00691	CRC down vs Normal	-1.04517	1.03088	0.137256	0.00256382	1.2604	1.34197	0.952637	1
ILMN_1788363	MLH1	0.770843	0.00908568	8.20718	8.2105	8.23258	8.22348	0.770843	0.991038	-1.00904	CRC down vs Normal	-1.07329	1.05413	0.0857471	0.00438611	1.93063	5.62905	2.60874	1
ILMN_1771065	BRCA1	0.775249	0.381781	6.32977	6.33004	6.33223	6.33851	0.775249	0.994148	-1.00589	CRC down vs Normal	-1.04803	1.0358	0.0823891	0.00186383	1.08745	1.40224	1.15374	1
ILMN_1719471	MSH3	0.925238	0.0580757	7.41318	7.41109	7.42694	7.41439	0.925238	0.997711	-1.00229	CRC down vs Normal	-1.0524	1.04758	0.00889301	0.000284097	1.54504	2.8134	1.62925	1
ILMN_1666652	BRCA1	0.949333	0.0274377	6.39047	6.38954	6.38631	6.39084	0.949333	0.999097	-1.0009	CRC down vs Normal	-1.02975	1.02789	0.00407791	4.42E-05	1.70366	1.05281	0.552921	1
